# Supplementary material for: Evolutionary analyses of the major variant surface antigen-encoding genes reveal population structure of Plasmodium falciparum within and between continents
Source: PLoS Genet. 2021 Feb 25;17(2):e1009269. doi: 10.1371/journal.pgen.1009269 (PMC7906310; doi:10.1371/journal.pgen.1009269)
Supplement: S1 Table — These high-frequency DBLα types were each used to BLAST query a globally assembled var gene database [5] and representative hit subject sequences with the BLAST results are included along with the domain structure arrangement of the representative hit and other high identity hits, e.g. the structure NTSB3-DBLα0.2-CIDRα3.3- DBLγ1- CIDRβ1 indicates that most of the highly ranked hits had this exact structure so the gene was conserved whereas NTSB3-DBLα0.9/0.11/0.16-CIDRα2.1/2.4/3.4 indicates that three DBLα types and three CIDRα types were represented in the highly ranked hits and therefore this DBLα type was not part of a highly conserved gene structure. Conserved structures previously identified domain cassettes (DC) [6] and their association with disease are indicated. The global var assembly included clusters of highly conserved var genes that were associated with selective sweeps on chromosomes 4, 6 and 7. Any of the high-frequency DBLα types that were homologues of genes from these clusters are indicated (selective sweep associated chromosome) and a member of the cluster from an assembled P. falciparum genome that was used to assign the chromosome to the cluster is included along with positional information relative to other assembled genome homologues of types associated with the sweeps that were also identified in the current study. (CSV) [file pgen.1009269.s021.csv]

Tonkin-Hill dbla accession	counts	representative subject seq	% ID	length align	mismatch	gap open	query start	query end	subject start	subject end	e value	bit score	consensus of subject domain structurse in parentheses are less conserved portions	conserved domain cassette or var	selective sweep assocd chr	assembled genome ortholog	position relative to other var genes previously associated with sweeps that were also found in the current study
Gc47.c18f81s112	526	PR0142-C.g303	99.736	379	1	0	1	379	558	936	0	695	NTSB3-DBLa0.9/0.11/0.16-CIDRa2.1/2.4/3.4
Gc43.c72f5s6	500	QG0253-C.g2050	100	332	0	0	1	332	600	931	4.90E-174	614	NTSA1-DBLa1.4-CIDRa1.3-DBLb1-DBLg15-DBLe1-DBLg8-DBLz2-DBLe5-ATSvar1-	var1
BK954.c20f5s6	423	SenT231.08.g124	100	350	0	0	1	350	579	928	0	647	NTSA1-DBLa1.4-CIDRa1.3-DBLb1-DBLg15-DBLe1-DBLg8-DBLz2-DBLe5-ATSvar1-	var1
Gc38.c2f90s125	344	QG0292-C.g1520	100	359	0	0	1	359	518	876	0	664	NTSB3-DBLa0.4-CIDRa6-DBLb5-DBLg10-DBLd6-CIDRb2
UG30334.c6f28s77	310	QG0282-C.g306	100	350	0	0	1	350	582	931	0	647	NTSA1-DBLa1.1-CIDRa1.2-DBLb11-DBLg1-DBLe1-DBLg8-DBLz1-DBLe5-ATSvar1-	var1
UG60189.c96f3s3	248	PA0246-C.g753	100	382	0	0	1	382	558	939	0	706	NTSB3-DBLa0.9/0.1/0.8/1.5-CIDRa2.11/2.6/3.5-(DBLd1/3-CIDRb1/4)
UG70112.c125f7s7	221	PD0481-C.g678	100	364	0	0	1	364	615	978	0	673	NTSB3-DBLa0.2-CIDRa3.3-DBLd1-CIDRb1-
UG50698.c29f14s17	216	PV0221-C.g24	100	353	0	0	1	353	528	880	0	652	NTSB3-DBLa0.18-CIDRa5-DBLb5-DBLg10-DBLd5-CIDRb4-	DC17 (DC5-normally group A)
UG70268.c62f9s14	215	PD0481-C.g697	100	397	0	0	1	397	543	939	0	734	NTSB3-DBLa0.1-CIDRa3.2-DBLd1-CIDRb5-
MRS0079.c37f6s6	203	PV0110-C.g77	99.73	370	1	0	1	370	567	936	0	678	DBLa0.6-CIDRa3.1/3.2-DBLd8/1-CIDRb4/1-
UG30639.c18f8s13	187	SenT232.08.g135	100	344	0	0	1	344	579	922	1.09E-180	636	NTSA1-DBLa1.1-CIDRa1.2-DBLb11-DBLg1-DBLe1-DBLg8-DBLz1-DBLe5-ATSvar1-	var1
UG50730.c15f42s58	183	SenT113.09.g469	100	358	0	0	1	358	570	927	0	662	DBLa0.7-CIDRa3.1-DBLd1-CIDRb1
UG10201.c132f3s3	177	QG0291-C.g1925	100	346	0	0	1	346	558	903	0	640	NTSB3-DBLa0.6-CIDRa3.1-DBLb5-DBLg5-DBLd1-CIDRb1-		chr 7 chr internal	PfIT_070016700	var separated by 1 rif
MRS0695.c6f21s28	163	QG0202-C.g183	100	332	0	0	1	332	570	901	4.90E-174	614	NTSA6-DBLa1.7-CIDRa1.4-DBLb1-DBLb6/3-DBLg11/12/d1/4-CIDRb1/3/6/g9-
UG70623.c167f4s5	162	SenT128.08.g173	100	355	0	0	1	355	567	921	0	656	NTSB3-DBLa0.8-CIDRa3.5-DBLb8-DBLd1-CIDRb1-		chr7 chr internal	PfIT_070016900	adj var
P32.c14f11s16	162	QG0271-C.g722	100	380	0	0	1	380	603	982	0	702	NTSB3-DBLa0.1-CIDRa3.2-DBLd1-CIDRb1-
UG50598.c77f4s7	145	PT0048-C.g408	100	343	0	0	1	343	567	909	3.90E-180	634	NTSA6-DBLa1.7-CIDRa1.4-DBLb1-DBLb6/7-DBLg2/11-DBLg4/10-DBLd1-CIDRb1/2/3-
BK725.c69f6s14	140	QG0291-C.g1979	100	396	0	0	1	396	530	925	0	732	NTSB1-DBLa2-CIDRa1.1-DBLb12-DBLg6-DBLd1-CIDRb6/1-	DC8 severe disease	chr7 chr internal	PfIT_070017000	adj var
UG50465.c21f37s44	133	QE0448-C.g711	100	370	0	0	1	370	558	927	0	684	NTSB3-DBLa0.10-CIDRa2.8-DBLd1-CIDRb1-ATSB18
UG60620.c44f12s18	131	QE0470-C.g818	100	367	0	0	1	367	543	909	0	678	NTSB2-DBLa0.4-CIDRa3.1-DBLd1-CIDRb1-
MRS0290.c29f15s18	130	QE0429-C.g29	100	341	0	0	1	341	570	910	5.01E-179	630	NTSA6-DBLa1.7-CIDRa1.4-DBLb1-DBLb6-DBLg11/13-DBLd6/1-CIDRb2/1-
G3st32.c34f3s4	116	QG0271-C.g346	100	347	0	0	1	347	579	925	0	641	NTSA1-DBLa1.1-CIDRa1.2-DBLb11-DBLg10-DBLg8-DBLz2-	var1
UG70723.c97f9s15	107	QE0444-C.g601	100	373	0	0	1	373	588	960	0	689	NTSB3-DBLa0.1-CIDRa3.2-DBLd1/3-CIDRg1/4/12-
MRS0236.c118f6s6	107	PF0789-C.g688	100	360	0	0	1	360	557	916	0	665	NTSA6-DBLa1.7-CIDRa1.4-DBLb1/3-DBLb6/g11-(DBLg5/2-DBLg10/12)-DBLd1-CIDRb1/5/g12-
UG10432.c125f4s4	104	SenT114.09.g882	100	367	0	0	1	367	555	921	0	678	NTSB2-DBLa0.4-CIDRa3.1-DBLd1-CIDRb1-		chr7 chr internal	PfIT_070017200	var separated by 1 var
G3st34.c6f14s18	103	QG0280-C.g534	100	329	0	0	1	329	546	874	2.26E-172	608	NTSB7-DBLa0.3-CIDRa6-DBLb4-DBLg5-DBLd1-CIDRb1/3-
G3st21.c2f16s20	102	PT0238-C.g1357	100	335	0	0	1	335	567	901	1.06E-175	619	NTSA6-DBLa1.7-CIDRa1.1-DBLb3-DBLb-DBLg_DBLg-DBLd-CIDRb
G3st34.c3f18s23	98	PT0052-C.g370	93.233	399	20	5	1	397	564	957	6.04E-164	580	NTSB3-DBLa0.13/0.16/0.5-CIDRa2.8/2.3/3.4-DBLb13/5-(DBLg16)-(DBLd1-CIDRb1)-
MRS0027.c11f28s34	92	PT0240-C.g677	100	356	0	0	1	356	540	895	0	658	NTSB6-DBLa0.4-CIDRa2.1-DBLb5-DBLd4/g10-CIDRg/b
BK514.c4f24s28	89	SenT231.08.g337	100	349	0	0	1	349	573	921	0	645	NTSB1-DBLa0.10-CIDRa2.2-DBLd1-CIDRb1/4-(DBLg11/10)-
BK586.c1f28s36	85	QG0260-C.g781	100	394	0	0	1	394	606	999	0	728	NTSB3-DBLa0.1-CIDRa3.2/3.1-DBLd1-CIDRb1/5-
UG60375.c111f3s4	84	PT0303-Cx.g2122	100	325	0	0	1	325	570	894	3.73E-170	601	NTSB3-DBLa0.8-CIDRa5-(DBLd1-CIDRb1)
UG80490.c19f15s33	82	PV0124-C.g8	100	368	0	0	1	368	522	889	0	680	NTSB1-DBLa0.18-CIDRa2.1-DBLb4/5-(DBLg2)-DBLd1/4-CIDRg1-
G3st16.c6f6s11	82	SenT066.08.g493	98.758	322	4	0	1	322	609	930	1.05E-161	573	NTSB3-DBLa0.1-CIDRa3.1-
UG30135.c66f7s10	81	PV0258-C.g49	100	412	0	0	1	412	558	969	0	761	NTSB3-DBLa0.5/1.5-CIDRa2.6/3.5-
UG80637.c13f24s29	79	SenT230.08.g292	100	355	0	0	1	355	573	927	0	656	NTSA5-DBLa1.7-CIDRa1.4-DBLb1-(DBLb3)-DBLg11/6-(DBLg2/10)-DBLd1-CIDRb1/5/6-
UG50784.c12f32s44	79	QG0286-C.g3205	100	364	0	0	1	364	546	909	0	673	NTSB4-DBLa0.6-CIDRa3.1-DBLb5-DBLg10-DBLd5-CIDRb4	DC5 severe disease (Africa)
UG30792.c13f48s77	78	PM0077-C.g2567	100	361	0	0	1	361	540	900	0	667	NTSB6-DBLa0.4-CIDRa5-(DBLb-DBLg)-
G3st10.c4f22s32	78	PF0180-C.g336	100	340	0	0	1	340	534	873	1.80E-178	628	NTSB7-DBLa0.20/0.6/0.4-CIDRa3.3/3.1/5-DBLd1-CIDRg9/1/b1-
UG30804.c90f3s3	77	SenT105.07.g351	100	322	0	0	1	322	555	876	1.72E-168	595	NTSB3-DBLa0.7-CIDRa2.2-DBLd1-CIDRg5-
G3st36.c38f7s8	77	PT0230-Cx.g585	100	349	0	0	1	349	558	906	0	645	DBLa0.9-CIDRa2.2-DBLg13-DBLz2-DBLe4-
BK400.c44f10s19	75	SenT232.08.g204	100	356	0	0	1	356	543	898	0	658	NTSB1-DBLa0.18-CIDRb4/a2.1/a2.7-DBLb4-DBLd1-CIDRg4/b1-
BK277.c5f11s12	74	SenT231.08.g208	100	397	0	0	1	397	561	957	0	734	NTSB3-DBLa0.13-CIDRa2.9-DBLd1-CIDRb3-
UG70723.c44f17s30	73	SenT139.11.g283	100	385	0	0	1	385	567	951	0	712	NTSB3-DBLa0.1/0.2-CIDRa3.1-DBLd1-CIDRb1-
MZ193.c7f61s71	72	PT0181-C.g2274	100	379	0	0	1	379	573	951	0	701	NTSB3/7/1-DBLa0.5/0.4/0.18.0.15-CIDRa2.6/5/4-DBLb8/5/g2-DBLg10/11-
G3st5.c30f54s73	72	PM0077-C.g3922	90.995	422	27	0	1	421	555	966	3.01E-157	558	NTSB3-DBLa0.13/0.5/0.1/0.1-CIDRa2.3/2.6/3.1/3.2-DBLd1-CIDRb1/g9/g8-
BK362.c79f5s6	71	QG0292-C.g2612	100	376	0	0	1	376	603	978	0	695	NTSB3-DBLa0.17-CIDRa3.1-DBLd1-CIDRb1/g5-
G3st31.c15f15s22	71	PA0137-C.g754	99.738	382	1	0	1	382	561	942	0	701	NTSB3-DBLa0.12-CIDRa6-DBLb5-DBLd1-CIDRg6-DBLg3-DBLz4-	DC9 severe disease associated Papua
UG10393.c34f15s33	71	SenV092.05.g334	100	368	0	0	1	368	585	952	0	680	NTSA6-DBLa1.7-CIDRa1.7/1.4-DBLb1-DBLb6/7-DBLg11-DBLd1-CIDRb5/6/1
BK471.c0f29s68	70	SenT179.08.g623	100	395	0	0	1	395	564	958	0	730	NTSB3-DBLa0.24/0.15/0.1-CIDRa3.1/3.2-DBLd1-CIDRg4/g12/b1/b6-
G3st37.c32f8s11	70	PA0161-C.g352	99.74	385	1	0	1	385	567	951	0	706	NTSB3-DBLa0.13/0.11-CIDRa2.5/2.4/2.1-(DBLb5)-DBLd1-CIDRb1/5/3/g
MZ193.c20f30s41	70	PC0069-C.g196	90.426	282	23	0	1	280	564	843	4.87E-100	368	NTSB1-DBLa0.8/0.6-CIDRa2.5/3.1
BK362.c4f30s43	68	QG0291-C.g1123	100	344	0	0	1	344	582	925	1.09E-180	636	NTSA7-DBLa1.2-CIDRa1.7-DBLg-DBLg-DBLg
IR18.c23f29s40	67	QG0297-C.g3980	100	367	0	0	1	367	558	924	0	678	NTSB2-DBLa0.4-CIDRa4-DBLd1-CIDRg9/b1-(DBLe13)
MRS0431.c41f4s14	66	QG0246-C.g2832	100	344	0	0	1	344	561	904	1.09E-180	636	NTSA2-DBLa1.4-CIDRa1.4-
MRS0662.c9f20s36	66	QG0247-C.g1967	100	341	0	0	1	341	582	922	5.01E-179	630	NTSA3/7-DBLa1.2-CIDRa1.7-(DBLb)-DBLg-DBLg
UG70349.c10f40s52	65	PT0256-C.g116	100	352	0	0	1	352	558	909	0	651	NTSB2-DBLa0.4-CIDRa6-DBLb5-DBLg10/2/13-DBLd6-CIDRb4/2-
MRS0645.c9f4s10	64	PM0093-C.g194	100	350	0	0	1	350	579	928	0	647	NTSA2-DBLa1.1-CIDRa1.6-DBLb3-DBLg11/2/10/13-
Gc37.c36f14s24	64	PT0242-Cx.g494	100	388	0	0	1	388	576	963	0	717	NTSB3-DBLa0.1-CIDRa3.2-DBLd1-CIDRg7-
BK258.c56f4s5	63	SenT231.08.g358	100	406	0	0	1	406	558	963	0	750	NTSB3-DBLa0.1-CIDRa3.1/3.2-DBLd1-CIDRb1/5-		chr7/chr4	PfSN01_040017800/PfSD01_070029000
BK863.c37f6s11	63	SenT110.09.g182	100	385	0	0	1	385	552	936	0	712	NTSB3-DBLa0.1-CIDRa3.1-DBLd3/1-CIDRg2/b1-
UG10602.c41f17s22	63	SenV042.05.g453	100	331	0	0	1	331	540	870	1.76E-173	612	NTSB3-DBLa0.3-CIDRa5-DBLb5-DBLd9-CIDRg9-DBLg11-DBLz4-		chr7 chr internal	PfIT_070016600	adj var
MRS0344.c3f48s64	63	SenT231.08.g316	100	329	0	0	1	329	525	853	2.26E-172	608	NTSB6-DBLa0.3-CIDRa5-DBLb4-DBLg2-DBLd4/8-CIDRg1/b2-
Gc28.c5f39s57	63	QG0228-C.g3083	84.866	337	40	0	2	334	550	879	2.00E-88	329	NTSB3-DBLa0.3-CIDRa3.1-DBLd1-CIDRg/b1-
MRS0100.c93f3s3	61	SenT165.09.g4321	100	350	0	0	1	350	576	925	0	647	NTSA3-DBLa1.2-CIDRa1.5-DBLb3/6-DBLg2-DBLg4-DBLd1-CIDRb1/g8-
Gc58.c9f22s25	61	PF0737-C.g771	90.82	305	19	0	1	296	567	871	1.70E-109	399	NTSB3-DBLa0.16/0.5/0.11-CIDRa3.4/2.6/2.3-DBLd1/4-CIDRb1/g2/g9-
UG10162.c35f14s22	60	PF0158-C.g582	100	368	0	0	1	368	585	952	0	680	NTSA6-DBLa1.7-CIDRa1.4-DBLb1-(DBLb7/6)-DBLg13/2/11-DBLg11/10-DBLd1-CIDRb3-
P19.c24f23s33	60	PF0207-C.g175	100	406	0	0	1	406	564	969	0	750	NTSB3-DBLa0.5/0.13/0.7-CIDRa2.5/2.8/4/2.2-DBLd1-CIDRb7-
MRS0279.c60f12s21	59	QE0452-C.g785	100	368	0	0	1	368	558	925	0	680	NTSA2-DBLa1.4-CIDRa1.7-DBLb12/1-DBLg6/13/12-DBLg-DBLd1/2-CIDRg/b-
UG70720.c90f6s7	59	PV0256-C.g30	100	359	0	0	1	359	531	889	0	664	NTSB3-DBLa0.18-CIDRa6/4-DBLb5/10-DBLg10/2-DBLd1/2/4-CIDRg1/2/6-
UG10141.c37f25s27	58	QG0182-C.g85	100	347	0	0	1	347	543	889	0	641	NTSB3-DBLa0.18-CIDRa6-DBLb5-(DBLg10/11)-DBLd-CIDRg-
IR14.c30f12s15	58	PV0239-C.g3	92.925	424	24	0	1	424	558	975	2.30E-173	612	NTSB3-DBLa0.11-CIDRa2.4-
G3st19.c14f25s36	57	PA0069-C.g502	100	367	0	0	1	367	606	972	0	678	NTSB3-DBLa0.19-CIDRa2.3-DBLd1-CIDRb5-
BK1065.c47f7s7	56	QG0256-C.g181	100	334	0	0	1	334	555	888	3.82E-175	617	NTSB7-DBLa0.23-CIDRa2.2-DBLd1-CIDRb1/3/5-
V15.c24f19s26	56	SenT150.09.g92	100	388	0	0	1	388	600	987	0	717	NTSB3-DBLa0.15-CIDRa3.1/3.2-DBLd3-CIDRg2/b1-(DBLz-DBLe)
UG60456.c167f3s3	56	QG0258-C.g351	100	361	0	0	1	361	564	924	0	667	NTSB3-DBLa0.17-CIDRa3.3-DBLd1-CIDRb/g-
Gc58.c30f7s17	56	QG0271-C.g689	87.376	404	49	0	1	403	582	984	2.32E-128	462	NTSB3-DBLa0.12-CIDRa2.7-DBLd1-CIDRb1/g1-(DBLz-DBLe)
MRS0612.c113f6s7	55	QG0256-C.g2969	100	353	0	0	1	353	549	901	0	652	DBLa0.4-CIDRa2.1-DBLb5-DBLg2-DBLd4-CIDRg1
BK1005.c37f5s6	55	QE0469-C.g371	100	331	0	0	1	331	567	897	1.76E-173	612	NTSA6-DBLa1.7-CIDRa1.4/b-
MRS0664.c22f7s10	55	SenV042.05.g104	100	388	0	0	1	388	546	933	0	717	NTSB3-DBLa0.6-CIDRa3.2-DBLb5-DBLg5-DBLd1-CIDRb5		chr4	PfSN01_040017700	adj var
G3st28.c2f16s25	55	QG0201-C.g89	99.708	342	1	0	1	342	585	926	6.55E-178	627	NTSA7-DBLa1.1/1.2-CIDRa1.7-(DBLb3)-DBLg2-DBLg4-(DBLg2)
BK911.c46f5s7	54	SenT185.10.g798	100	421	0	0	1	421	570	990	0	778	NTSB3-DBLa0.15-CIDRa3.2-DBLd1-CIDRb1-
Gc39.c23f9s13	54	SenT184.09.g90	99.441	358	2	0	1	358	549	906	0	651	DBLa0.9-CIDRa2.7-DBLd1-CIDRg4/b3/b6-
UG80239.c141f5s6	54	QG0287-C.g62	100	362	0	0	1	362	537	898	0	669	NTSB1-DBLa0.21-CIDRa2.1-DBLb4-DBLd1-CIDRb1-		chr6	PF3D7_0617400
Gc31.c27f3s3	54	QG0234-C.g2484	97.183	213	6	0	2	214	556	768	7.40E-98	361	NTSA7/3-DBLa1.2/1.6-CIDRa1.4/1.7/g
G3st30.c25f12s14	54	SenT184.09.g121	99.392	329	2	0	1	329	561	889	4.89E-169	597	NTSB3-DBLa0.24/0.17/0.3-CIDRa3.1/4-DBLd1-CIDRb1/g-
G3st34.c7f13s18	53	PD0497-C.g87	100	341	0	0	1	341	558	898	5.01E-179	630	NTSA6-DBLa1.4-CIDRa1.7/1.4-DBLb12-DBLg2/6-DBLg-DBLd1-CIDRb/g-
BK555.c90f6s6	52	QE0476-C.g193	100	346	0	0	1	346	558	903	0	640	NTSA6-DBLa1.7-CIDRa1.4-DBLb1-(DBLb)-(DBLg)n-DBLd1-CIDRb1/5-
RN72.c18f102s136	52	PFKE10.g239	93.675	332	21	0	1	332	543	874	5.15E-139	497	NTSB3-DBLa2-CIDRa1.8-DBLb12-(DBLg)-DBLz3-DBLe5-DBLd1-CIDRb1-	DC8
G3st18.c54f4s4	52	SenP027.02.g169	100	365	0	0	1	365	531	895	0	675	NTSB4-DBLa0.12-CIDRa2.1-DBLg
G3st5.c21f74s99	52	PF0092-C.g680	95.572	271	10	0	1	270	548	817	1.80E-119	433	NTSB3-DBLa0.1-CIDRa3.1/3.3-DBLd1-CIDRb1-
Gc38.c55f10s17	52	PF0092-C.g680	95.572	271	10	0	1	270	548	817	1.80E-119	433	NTSB1/3-DBLa0.21/0.1-CIDRa2.1/3.3-DBLb4/d1-CIDRb1/3		chr6	PF3D7_0617400
MRS0357.c13f22s35	51	QG0194-C.g145	100	349	0	0	1	349	564	912	0	645	NTSA6-DBLa1.7-CIDRa1.4-DBLb1-(DBLg)1-3-DBLd-CIDRb
Gc47.c11f90s136	51	PA0214-C.g67	86.933	375	33	0	1	373	570	930	1.03E-111	407	NTSB3-DBLa0.11-CIDRa2.4-DBLd1-CIDRb-DBLb-DBLg
UG30800.c61f5s7	51	QE0456-C.g21	100	342	0	0	1	342	585	926	1.40E-179	632	NTSA3/7-DBLa1.1/1.2-CIDRa1.7-
BK950.c54f6s7	50	SenT133.11.g289	100	382	0	0	1	382	585	966	0	706	NTSB3-DBLa0.1-CIDRa3.3/3.2-DBLd1/5-CIDRb1/g11-
UG70489.c66f7s12	50	SenT233.08.g801	100	394	0	0	1	394	555	948	0	728	DBLa0.11-CIDRa2.4-DBLd1-CIDRg11-		chr4	PfSN01_040017400
Gc9.c35f25s33	50	SenT113.09.g303	100	377	0	0	1	377	570	946	0	697	NTSB3-DBLa0.9-CIDRa5-DBLb5-DBLg12/5-DBLd1-CIDRb
G3st7.c57f3s3	50	PH0643-C.g923	86.686	353	39	0	1	346	591	942	4.38E-105	385	NTSB3-DBLa0.10-CIDRa2.2-DBLd1-CIDRb3/6-
UG70088.c14f40s61	50	QG0261-C.g412	100	394	0	0	1	394	570	963	0	728	NTSB3-DBLa0.1/0.15-CIDRa3.1/3.2-DBLd1-CIDRb1/g-
