# Supplementary material for: Evolutionary analyses of the major variant surface antigen-encoding genes reveal population structure of Plasmodium falciparum within and between continents
Source: PLoS Genet. 2021 Feb 25;17(2):e1009269. doi: 10.1371/journal.pgen.1009269 (PMC7906310; doi:10.1371/journal.pgen.1009269)
Supplement: S1 Data — The columns represent in order: the sequence identifier (ID), the sequence identifier from the NCBI database (NCBI_ID); the pairwise sequence identity of the match (pwid); the length of the match (length); the number of mismatches (n_mismatches); the number of gap openings (n_gap); the start of the alignment in the query (q_start); the end of the alignment in the query (q_end); the start of the alignment on the NCBI matched sequence (t_start); the end of the alignment on the NCBI matched sequence (t_end); the BLAST e-value (evalue); and the BLAST bit score (score). (CSV) [file pgen.1009269.s022.csv]

ID	NCBI_ID	pwid	length	n_mismatch	n_gap	q_start	q_end	t_start	t_end	evalue	score
BK471.c0f29s68|apr11.P3.MID24.GY7WJEE03FO2J5.HiQual|BK471|Gabon_Bakoumba	PV0288-C.g20	100	395	0	0	1	395	579	973	0	730
BK471.c0f29s68|apr11.P3.MID24.GY7WJEE03FO2J5.HiQual|BK471|Gabon_Bakoumba	PV0261-C.g148	100	395	0	0	1	395	570	964	0	730
BK471.c0f29s68|apr11.P3.MID24.GY7WJEE03FO2J5.HiQual|BK471|Gabon_Bakoumba	PV0202-C.g176	100	395	0	0	1	395	492	886	0	730
BK471.c0f29s68|apr11.P3.MID24.GY7WJEE03FO2J5.HiQual|BK471|Gabon_Bakoumba	PV0133-C.g54	100	395	0	0	1	395	579	973	0	730
BK471.c0f29s68|apr11.P3.MID24.GY7WJEE03FO2J5.HiQual|BK471|Gabon_Bakoumba	PV0100-C.g426	100	395	0	0	1	395	579	973	0	730
BK471.c0f29s68|apr11.P3.MID24.GY7WJEE03FO2J5.HiQual|BK471|Gabon_Bakoumba	PV0081-C.g179	100	395	0	0	1	395	546	940	0	730
BK471.c0f29s68|apr11.P3.MID24.GY7WJEE03FO2J5.HiQual|BK471|Gabon_Bakoumba	PA0091-C.g297 erythrocyte membrane protein 1 PfEMP1 putative	100	395	0	0	1	395	579	973	0	730
BK471.c0f29s68|apr11.P3.MID24.GY7WJEE03FO2J5.HiQual|BK471|Gabon_Bakoumba	PA0052-C.g46 erythrocyte membrane protein 1 PfEMP1 putative	100	395	0	0	1	395	570	964	0	730
BK471.c0f29s68|apr11.P3.MID24.GY7WJEE03FO2J5.HiQual|BK471|Gabon_Bakoumba	PA0032-C.g364 erythrocyte membrane protein 1 PfEMP1 putative	100	395	0	0	1	395	570	964	0	730
BK471.c0f29s68|apr11.P3.MID24.GY7WJEE03FO2J5.HiQual|BK471|Gabon_Bakoumba	PD0590-C.g810 erythrocyte membrane protein 1 PfEMP1 putative	100	395	0	0	1	395	579	973	0	730
BK471.c0f29s68|apr11.P3.MID24.GY7WJEE03FO2J5.HiQual|BK471|Gabon_Bakoumba	PD0578-C.g855 erythrocyte membrane protein 1 PfEMP1 putative	100	395	0	0	1	395	588	982	0	730
BK471.c0f29s68|apr11.P3.MID24.GY7WJEE03FO2J5.HiQual|BK471|Gabon_Bakoumba	PD0559-C.g177 erythrocyte membrane protein 1 PfEMP1 putative	100	395	0	0	1	395	579	973	0	730
BK471.c0f29s68|apr11.P3.MID24.GY7WJEE03FO2J5.HiQual|BK471|Gabon_Bakoumba	PD0555-C.g338 erythrocyte membrane protein 1 PfEMP1 putative	100	395	0	0	1	395	579	973	0	730
BK471.c0f29s68|apr11.P3.MID24.GY7WJEE03FO2J5.HiQual|BK471|Gabon_Bakoumba	PD0554-C.g537 erythrocyte membrane protein 1 PfEMP1 putative	100	395	0	0	1	395	87	481	0	730
BK471.c0f29s68|apr11.P3.MID24.GY7WJEE03FO2J5.HiQual|BK471|Gabon_Bakoumba	PD0535-C.g551 erythrocyte membrane protein 1 PfEMP1 putative	100	395	0	0	1	395	579	973	0	730
BK471.c0f29s68|apr11.P3.MID24.GY7WJEE03FO2J5.HiQual|BK471|Gabon_Bakoumba	PD0532-C.g689 erythrocyte membrane protein 1 PfEMP1 putative	100	395	0	0	1	395	579	973	0	730
BK471.c0f29s68|apr11.P3.MID24.GY7WJEE03FO2J5.HiQual|BK471|Gabon_Bakoumba	PD0523-C.g566 erythrocyte membrane protein 1 PfEMP1 putative	100	395	0	0	1	395	567	961	0	730
BK471.c0f29s68|apr11.P3.MID24.GY7WJEE03FO2J5.HiQual|BK471|Gabon_Bakoumba	PD0521-C.g641 erythrocyte membrane protein 1 PfEMP1 putative	100	395	0	0	1	395	567	961	0	730
BK471.c0f29s68|apr11.P3.MID24.GY7WJEE03FO2J5.HiQual|BK471|Gabon_Bakoumba	PD0509-Cx2.g292 erythrocyte membrane protein 1 PfEMP1 putative	100	395	0	0	1	395	579	973	0	730
BK471.c0f29s68|apr11.P3.MID24.GY7WJEE03FO2J5.HiQual|BK471|Gabon_Bakoumba	PD0508-C.g5270 erythrocyte membrane protein 1 PfEMP1 putative	100	395	0	0	1	395	579	973	0	730
BK471.c0f29s68|apr11.P3.MID24.GY7WJEE03FO2J5.HiQual|BK471|Gabon_Bakoumba	PD0508-C.g3567 erythrocyte membrane protein 1 PfEMP1 putative	100	395	0	0	1	395	66	460	0	730
BK471.c0f29s68|apr11.P3.MID24.GY7WJEE03FO2J5.HiQual|BK471|Gabon_Bakoumba	PD0506-C.g592 erythrocyte membrane protein 1 PfEMP1 putative	100	395	0	0	1	395	579	973	0	730
BK471.c0f29s68|apr11.P3.MID24.GY7WJEE03FO2J5.HiQual|BK471|Gabon_Bakoumba	PD0505-C.g6701 erythrocyte membrane protein 1 PfEMP1 putative	100	395	0	0	1	395	579	973	0	730
BK471.c0f29s68|apr11.P3.MID24.GY7WJEE03FO2J5.HiQual|BK471|Gabon_Bakoumba	PD0493-C.g927 erythrocyte membrane protein 1 PfEMP1 putative	100	395	0	0	1	395	579	973	0	730
BK471.c0f29s68|apr11.P3.MID24.GY7WJEE03FO2J5.HiQual|BK471|Gabon_Bakoumba	PD0470-C.g1108 erythrocyte membrane protein 1 PfEMP1 putative	100	395	0	0	1	395	381	775	0	730
BK471.c0f29s68|apr11.P3.MID24.GY7WJEE03FO2J5.HiQual|BK471|Gabon_Bakoumba	PD0469-C.g1451 erythrocyte membrane protein 1 PfEMP1 putative	100	395	0	0	1	395	579	973	0	730
BK471.c0f29s68|apr11.P3.MID24.GY7WJEE03FO2J5.HiQual|BK471|Gabon_Bakoumba	SenT179.08.g623 erythrocyte membrane protein 1 PfEMP1 putative	100	395	0	0	1	395	564	958	0	730
BK471.c0f29s68|apr11.P3.MID24.GY7WJEE03FO2J5.HiQual|BK471|Gabon_Bakoumba	SenT087.11.g1173 erythrocyte membrane protein 1 PfEMP1 putative	100	395	0	0	1	395	492	886	0	730
BK471.c0f29s68|apr11.P3.MID24.GY7WJEE03FO2J5.HiQual|BK471|Gabon_Bakoumba	SenT052.11.g315 erythrocyte membrane protein 1 PfEMP1 putative	100	395	0	0	1	395	393	787	0	730
BK471.c0f29s68|apr11.P3.MID24.GY7WJEE03FO2J5.HiQual|BK471|Gabon_Bakoumba	SenT015.09.g647 erythrocyte membrane protein 1 PfEMP1 putative	100	395	0	0	1	395	594	988	0	730
BK471.c0f29s68|apr11.P3.MID24.GY7WJEE03FO2J5.HiQual|BK471|Gabon_Bakoumba	QC0222-C.g513 erythrocyte membrane protein 1 PfEMP1 putative	100	395	0	0	1	395	579	973	0	730
BK471.c0f29s68|apr11.P3.MID24.GY7WJEE03FO2J5.HiQual|BK471|Gabon_Bakoumba	QC0220-C.g788 erythrocyte membrane protein 1 PfEMP1 putative	100	395	0	0	1	395	579	973	0	730
BK471.c0f29s68|apr11.P3.MID24.GY7WJEE03FO2J5.HiQual|BK471|Gabon_Bakoumba	QC0170-C.g850 erythrocyte membrane protein 1 PfEMP1 putative	100	395	0	0	1	395	579	973	0	730
BK471.c0f29s68|apr11.P3.MID24.GY7WJEE03FO2J5.HiQual|BK471|Gabon_Bakoumba	QC0167-C.g1009 erythrocyte membrane protein 1 PfEMP1 putative	100	395	0	0	1	395	579	973	0	730
BK471.c0f29s68|apr11.P3.MID24.GY7WJEE03FO2J5.HiQual|BK471|Gabon_Bakoumba	PT0249-Cx.g1415 erythrocyte membrane protein 1 PfEMP1 putative	100	395	0	0	1	395	579	973	0	730
BK471.c0f29s68|apr11.P3.MID24.GY7WJEE03FO2J5.HiQual|BK471|Gabon_Bakoumba	PT0216-C.g2685 erythrocyte membrane protein 1 PfEMP1 putative	100	395	0	0	1	395	579	973	0	730
BK471.c0f29s68|apr11.P3.MID24.GY7WJEE03FO2J5.HiQual|BK471|Gabon_Bakoumba	PT0122-C.g767 erythrocyte membrane protein 1 PfEMP1 putative	100	395	0	0	1	395	579	973	0	730
BK471.c0f29s68|apr11.P3.MID24.GY7WJEE03FO2J5.HiQual|BK471|Gabon_Bakoumba	PT0084-C.g579 erythrocyte membrane protein 1 PfEMP1 putative	100	395	0	0	1	395	594	988	0	730
BK471.c0f29s68|apr11.P3.MID24.GY7WJEE03FO2J5.HiQual|BK471|Gabon_Bakoumba	PT0059-C.g565 erythrocyte membrane protein 1 PfEMP1 putative	100	395	0	0	1	395	579	973	0	730
BK471.c0f29s68|apr11.P3.MID24.GY7WJEE03FO2J5.HiQual|BK471|Gabon_Bakoumba	PT0053-C.g1065 erythrocyte membrane protein 1 PfEMP1 putative	100	395	0	0	1	395	531	925	0	730
BK471.c0f29s68|apr11.P3.MID24.GY7WJEE03FO2J5.HiQual|BK471|Gabon_Bakoumba	QE0421-C.g471 erythrocyte membrane protein 1 PfEMP1 putative	100	395	0	0	1	395	579	973	0	730
BK471.c0f29s68|apr11.P3.MID24.GY7WJEE03FO2J5.HiQual|BK471|Gabon_Bakoumba	PC0057-C.g567 erythrocyte membrane protein 1 PfEMP1 putative	100	395	0	0	1	395	594	988	0	730
BK471.c0f29s68|apr11.P3.MID24.GY7WJEE03FO2J5.HiQual|BK471|Gabon_Bakoumba	PF0752-C.g828 erythrocyte membrane protein 1 PfEMP1 putative	100	395	0	0	1	395	570	964	0	730
BK471.c0f29s68|apr11.P3.MID24.GY7WJEE03FO2J5.HiQual|BK471|Gabon_Bakoumba	.g2122 erythrocyte membrane protein 1 PfEMP1 putative	100	395	0	0	1	395	594	988	0	730
BK471.c0f29s68|apr11.P3.MID24.GY7WJEE03FO2J5.HiQual|BK471|Gabon_Bakoumba	PF0684-C.g3156 erythrocyte membrane protein 1 PfEMP1 putative	100	395	0	0	1	395	570	964	0	730
BK471.c0f29s68|apr11.P3.MID24.GY7WJEE03FO2J5.HiQual|BK471|Gabon_Bakoumba	PF0671-C.g400 erythrocyte membrane protein 1 PfEMP1 putative	100	395	0	0	1	395	594	988	0	730
BK471.c0f29s68|apr11.P3.MID24.GY7WJEE03FO2J5.HiQual|BK471|Gabon_Bakoumba	PF0669-C.g945 erythrocyte membrane protein 1 PfEMP1 putative	100	395	0	0	1	395	579	973	0	730
BK471.c0f29s68|apr11.P3.MID24.GY7WJEE03FO2J5.HiQual|BK471|Gabon_Bakoumba	PF0609-C.g921 erythrocyte membrane protein 1 PfEMP1 putative	100	395	0	0	1	395	570	964	0	730
BK471.c0f29s68|apr11.P3.MID24.GY7WJEE03FO2J5.HiQual|BK471|Gabon_Bakoumba	PF0511-C.g1288 erythrocyte membrane protein 1 PfEMP1 putative	100	395	0	0	1	395	594	988	0	730
BK471.c0f29s68|apr11.P3.MID24.GY7WJEE03FO2J5.HiQual|BK471|Gabon_Bakoumba	PF0461-C.g95 erythrocyte membrane protein 1 PfEMP1 putative	100	395	0	0	1	395	594	988	0	730
BK471.c0f29s68|apr11.P3.MID24.GY7WJEE03FO2J5.HiQual|BK471|Gabon_Bakoumba	PF0411-C.g400 erythrocyte membrane protein 1 PfEMP1 putative	100	395	0	0	1	395	570	964	0	730
BK471.c0f29s68|apr11.P3.MID24.GY7WJEE03FO2J5.HiQual|BK471|Gabon_Bakoumba	PF0380-C.g23 erythrocyte membrane protein 1 PfEMP1 putative	100	395	0	0	1	395	549	943	0	730
BK471.c0f29s68|apr11.P3.MID24.GY7WJEE03FO2J5.HiQual|BK471|Gabon_Bakoumba	PF0255-C.g433 erythrocyte membrane protein 1 PfEMP1 putative	100	395	0	0	1	395	594	988	0	730
BK471.c0f29s68|apr11.P3.MID24.GY7WJEE03FO2J5.HiQual|BK471|Gabon_Bakoumba	PF0245-C.g524 erythrocyte membrane protein 1 PfEMP1 putative	100	395	0	0	1	395	570	964	0	730
BK471.c0f29s68|apr11.P3.MID24.GY7WJEE03FO2J5.HiQual|BK471|Gabon_Bakoumba	PF0167-C.g869 erythrocyte membrane protein 1 PfEMP1 putative	100	395	0	0	1	395	570	964	0	730
BK471.c0f29s68|apr11.P3.MID24.GY7WJEE03FO2J5.HiQual|BK471|Gabon_Bakoumba	PF0157-C.g466 erythrocyte membrane protein 1 PfEMP1 putative	100	395	0	0	1	395	570	964	0	730
BK471.c0f29s68|apr11.P3.MID24.GY7WJEE03FO2J5.HiQual|BK471|Gabon_Bakoumba	PF0114-C.g815 erythrocyte membrane protein 1 PfEMP1 putative	100	395	0	0	1	395	570	964	0	730
BK471.c0f29s68|apr11.P3.MID24.GY7WJEE03FO2J5.HiQual|BK471|Gabon_Bakoumba	PF0046-C.g172 erythrocyte membrane protein 1 PfEMP1 putative	100	395	0	0	1	395	456	850	0	730
BK471.c0f29s68|apr11.P3.MID24.GY7WJEE03FO2J5.HiQual|BK471|Gabon_Bakoumba	PF0038-C.g78 erythrocyte membrane protein 1 PfEMP1 putative	100	395	0	0	1	395	579	973	0	730
BK471.c0f29s68|apr11.P3.MID24.GY7WJEE03FO2J5.HiQual|BK471|Gabon_Bakoumba	PF0004-C.g800 erythrocyte membrane protein 1 PfEMP1 putative	100	395	0	0	1	395	570	964	0	730
BK471.c0f29s68|apr11.P3.MID24.GY7WJEE03FO2J5.HiQual|BK471|Gabon_Bakoumba	QG0235-C.g2989 erythrocyte membrane protein 1 PfEMP1 putative	100	395	0	0	1	395	570	964	0	730
BK471.c0f29s68|apr11.P3.MID24.GY7WJEE03FO2J5.HiQual|BK471|Gabon_Bakoumba	PH1003-C.g204 erythrocyte membrane protein 1 PfEMP1 putative	100	395	0	0	1	395	579	973	0	730
BK471.c0f29s68|apr11.P3.MID24.GY7WJEE03FO2J5.HiQual|BK471|Gabon_Bakoumba	PH0999-C.g479 erythrocyte membrane protein 1 PfEMP1 putative	100	395	0	0	1	395	579	973	0	730
BK471.c0f29s68|apr11.P3.MID24.GY7WJEE03FO2J5.HiQual|BK471|Gabon_Bakoumba	PH0997-C.g649 erythrocyte membrane protein 1 PfEMP1 putative	100	395	0	0	1	395	579	973	0	730
BK471.c0f29s68|apr11.P3.MID24.GY7WJEE03FO2J5.HiQual|BK471|Gabon_Bakoumba	PH0996-C.g372 erythrocyte membrane protein 1 PfEMP1 putative	100	395	0	0	1	395	579	973	0	730
BK471.c0f29s68|apr11.P3.MID24.GY7WJEE03FO2J5.HiQual|BK471|Gabon_Bakoumba	PH0926-C.g1182 erythrocyte membrane protein 1 PfEMP1 putative	100	395	0	0	1	395	579	973	0	730
BK471.c0f29s68|apr11.P3.MID24.GY7WJEE03FO2J5.HiQual|BK471|Gabon_Bakoumba	PH0860-Cx.g225 erythrocyte membrane protein 1 PfEMP1 putative	100	395	0	0	1	395	579	973	0	730
BK471.c0f29s68|apr11.P3.MID24.GY7WJEE03FO2J5.HiQual|BK471|Gabon_Bakoumba	PH0851-C.g659 erythrocyte membrane protein 1 PfEMP1 putative	100	395	0	0	1	395	579	973	0	730
BK471.c0f29s68|apr11.P3.MID24.GY7WJEE03FO2J5.HiQual|BK471|Gabon_Bakoumba	PH0846-C.g879 erythrocyte membrane protein 1 PfEMP1 putative	100	395	0	0	1	395	579	973	0	730
BK471.c0f29s68|apr11.P3.MID24.GY7WJEE03FO2J5.HiQual|BK471|Gabon_Bakoumba	PH0845-C.g24 erythrocyte membrane protein 1 PfEMP1 putative	100	395	0	0	1	395	579	973	0	730
BK471.c0f29s68|apr11.P3.MID24.GY7WJEE03FO2J5.HiQual|BK471|Gabon_Bakoumba	PH0838-C.g527 erythrocyte membrane protein 1 PfEMP1 putative	100	395	0	0	1	395	579	973	0	730
BK471.c0f29s68|apr11.P3.MID24.GY7WJEE03FO2J5.HiQual|BK471|Gabon_Bakoumba	PH0835-C.g821 erythrocyte membrane protein 1 PfEMP1 putative	100	395	0	0	1	395	579	973	0	730
BK471.c0f29s68|apr11.P3.MID24.GY7WJEE03FO2J5.HiQual|BK471|Gabon_Bakoumba	PH0824-C.g700 erythrocyte membrane protein 1 PfEMP1 putative	100	395	0	0	1	395	579	973	0	730
BK471.c0f29s68|apr11.P3.MID24.GY7WJEE03FO2J5.HiQual|BK471|Gabon_Bakoumba	PH0822-C.g491 erythrocyte membrane protein 1 PfEMP1 putative	100	395	0	0	1	395	579	973	0	730
BK471.c0f29s68|apr11.P3.MID24.GY7WJEE03FO2J5.HiQual|BK471|Gabon_Bakoumba	PH0784-C.g382 erythrocyte membrane protein 1 PfEMP1 putative	100	395	0	0	1	395	579	973	0	730
BK471.c0f29s68|apr11.P3.MID24.GY7WJEE03FO2J5.HiQual|BK471|Gabon_Bakoumba	PH0753-Cx.g943 erythrocyte membrane protein 1 PfEMP1 putative	100	395	0	0	1	395	579	973	0	730
BK471.c0f29s68|apr11.P3.MID24.GY7WJEE03FO2J5.HiQual|BK471|Gabon_Bakoumba	PH0753-Cx.g316 erythrocyte membrane protein 1 PfEMP1 putative	100	395	0	0	1	395	18	412	0	730
BK471.c0f29s68|apr11.P3.MID24.GY7WJEE03FO2J5.HiQual|BK471|Gabon_Bakoumba	PH0709-C.g387 erythrocyte membrane protein 1 PfEMP1 putative	100	395	0	0	1	395	579	973	0	730
BK471.c0f29s68|apr11.P3.MID24.GY7WJEE03FO2J5.HiQual|BK471|Gabon_Bakoumba	PH0706-C.g228 erythrocyte membrane protein 1 PfEMP1 putative	100	395	0	0	1	395	579	973	0	730
BK471.c0f29s68|apr11.P3.MID24.GY7WJEE03FO2J5.HiQual|BK471|Gabon_Bakoumba	PH0705-C.g1705 erythrocyte membrane protein 1 PfEMP1 putative	100	395	0	0	1	395	579	973	0	730
BK471.c0f29s68|apr11.P3.MID24.GY7WJEE03FO2J5.HiQual|BK471|Gabon_Bakoumba	PH0702-C.g59	100	395	0	0	1	395	387	781	0	730
BK471.c0f29s68|apr11.P3.MID24.GY7WJEE03FO2J5.HiQual|BK471|Gabon_Bakoumba	PH0701-C.g396 erythrocyte membrane protein 1 PfEMP1 putative	100	395	0	0	1	395	579	973	0	730
BK471.c0f29s68|apr11.P3.MID24.GY7WJEE03FO2J5.HiQual|BK471|Gabon_Bakoumba	PH0695-C.g489 erythrocyte membrane protein 1 PfEMP1 putative	100	395	0	0	1	395	579	973	0	730
BK471.c0f29s68|apr11.P3.MID24.GY7WJEE03FO2J5.HiQual|BK471|Gabon_Bakoumba	PH0692-C.g192	100	395	0	0	1	395	579	973	0	730
BK471.c0f29s68|apr11.P3.MID24.GY7WJEE03FO2J5.HiQual|BK471|Gabon_Bakoumba	PH0686-C.g122	100	395	0	0	1	395	267	661	0	730
BK471.c0f29s68|apr11.P3.MID24.GY7WJEE03FO2J5.HiQual|BK471|Gabon_Bakoumba	PH0683-C.g442 erythrocyte membrane protein 1 PfEMP1 putative	100	395	0	0	1	395	579	973	0	730
BK471.c0f29s68|apr11.P3.MID24.GY7WJEE03FO2J5.HiQual|BK471|Gabon_Bakoumba	PH0682-C.g370 erythrocyte membrane protein 1 PfEMP1 putative	100	395	0	0	1	395	579	973	0	730
BK471.c0f29s68|apr11.P3.MID24.GY7WJEE03FO2J5.HiQual|BK471|Gabon_Bakoumba	PH0678-C.g338 erythrocyte membrane protein 1 PfEMP1 putative	100	395	0	0	1	395	579	973	0	730
BK471.c0f29s68|apr11.P3.MID24.GY7WJEE03FO2J5.HiQual|BK471|Gabon_Bakoumba	PH0621-C.g120	100	395	0	0	1	395	579	973	0	730
BK471.c0f29s68|apr11.P3.MID24.GY7WJEE03FO2J5.HiQual|BK471|Gabon_Bakoumba	PH0594-C.g1188 erythrocyte membrane protein 1 PfEMP1 putative	100	395	0	0	1	395	579	973	0	730
BK471.c0f29s68|apr11.P3.MID24.GY7WJEE03FO2J5.HiQual|BK471|Gabon_Bakoumba	PH0589-C.g558 erythrocyte membrane protein 1 PfEMP1 putative	100	395	0	0	1	395	576	970	0	730
BK471.c0f29s68|apr11.P3.MID24.GY7WJEE03FO2J5.HiQual|BK471|Gabon_Bakoumba	PH0572-C.g242 erythrocyte membrane protein 1 PfEMP1 putative	100	395	0	0	1	395	579	973	0	730
BK471.c0f29s68|apr11.P3.MID24.GY7WJEE03FO2J5.HiQual|BK471|Gabon_Bakoumba	PH0568-C.g626 erythrocyte membrane protein 1 PfEMP1 putative	100	395	0	0	1	395	579	973	0	730
BK471.c0f29s68|apr11.P3.MID24.GY7WJEE03FO2J5.HiQual|BK471|Gabon_Bakoumba	PH0566-C.g450 erythrocyte membrane protein 1 PfEMP1 putative	100	395	0	0	1	395	579	973	0	730
BK471.c0f29s68|apr11.P3.MID24.GY7WJEE03FO2J5.HiQual|BK471|Gabon_Bakoumba	PH0563-C.g367 erythrocyte membrane protein 1 PfEMP1 putative	100	395	0	0	1	395	579	973	0	730
BK471.c0f29s68|apr11.P3.MID24.GY7WJEE03FO2J5.HiQual|BK471|Gabon_Bakoumba	PH0562-C.g383 erythrocyte membrane protein 1 PfEMP1 putative	100	395	0	0	1	395	579	973	0	730
BK471.c0f29s68|apr11.P3.MID24.GY7WJEE03FO2J5.HiQual|BK471|Gabon_Bakoumba	PH0561-C.g728 erythrocyte membrane protein 1 PfEMP1 putative	100	395	0	0	1	395	579	973	0	730
BK471.c0f29s68|apr11.P3.MID24.GY7WJEE03FO2J5.HiQual|BK471|Gabon_Bakoumba	PH0558-C.g739 erythrocyte membrane protein 1 PfEMP1 putative	100	395	0	0	1	395	579	973	0	730
BK471.c0f29s68|apr11.P3.MID24.GY7WJEE03FO2J5.HiQual|BK471|Gabon_Bakoumba	PH0556-C.g711 erythrocyte membrane protein 1 PfEMP1 putative	100	395	0	0	1	395	579	973	0	730
BK471.c0f29s68|apr11.P3.MID24.GY7WJEE03FO2J5.HiQual|BK471|Gabon_Bakoumba	PH0555-C.g298 erythrocyte membrane protein 1 PfEMP1 putative	100	395	0	0	1	395	579	973	0	730
BK471.c0f29s68|apr11.P3.MID24.GY7WJEE03FO2J5.HiQual|BK471|Gabon_Bakoumba	PH0552-C.g613 erythrocyte membrane protein 1 PfEMP1 putative	100	395	0	0	1	395	579	973	0	730
BK471.c0f29s68|apr11.P3.MID24.GY7WJEE03FO2J5.HiQual|BK471|Gabon_Bakoumba	PH0551-C.g621 erythrocyte membrane protein 1 PfEMP1 putative	100	395	0	0	1	395	579	973	0	730
BK471.c0f29s68|apr11.P3.MID24.GY7WJEE03FO2J5.HiQual|BK471|Gabon_Bakoumba	PH0547-C.g282 erythrocyte membrane protein 1 PfEMP1 putative	100	395	0	0	1	395	579	973	0	730
BK471.c0f29s68|apr11.P3.MID24.GY7WJEE03FO2J5.HiQual|BK471|Gabon_Bakoumba	PH0546-C.g37 erythrocyte membrane protein 1 PfEMP1 putative	100	395	0	0	1	395	579	973	0	730
BK471.c0f29s68|apr11.P3.MID24.GY7WJEE03FO2J5.HiQual|BK471|Gabon_Bakoumba	PH0545-C.g691 erythrocyte membrane protein 1 PfEMP1 putative	100	395	0	0	1	395	579	973	0	730
BK471.c0f29s68|apr11.P3.MID24.GY7WJEE03FO2J5.HiQual|BK471|Gabon_Bakoumba	PH0542-C.g973 erythrocyte membrane protein 1 PfEMP1 putative	100	395	0	0	1	395	579	973	0	730
BK471.c0f29s68|apr11.P3.MID24.GY7WJEE03FO2J5.HiQual|BK471|Gabon_Bakoumba	PH0541-C.g357 erythrocyte membrane protein 1 PfEMP1 putative	100	395	0	0	1	395	579	973	0	730
BK471.c0f29s68|apr11.P3.MID24.GY7WJEE03FO2J5.HiQual|BK471|Gabon_Bakoumba	PH0539-C.g70	100	395	0	0	1	395	579	973	0	730
BK471.c0f29s68|apr11.P3.MID24.GY7WJEE03FO2J5.HiQual|BK471|Gabon_Bakoumba	PH0538-C.g199 erythrocyte membrane protein 1 PfEMP1 putative	100	395	0	0	1	395	579	973	0	730
BK471.c0f29s68|apr11.P3.MID24.GY7WJEE03FO2J5.HiQual|BK471|Gabon_Bakoumba	PH0536-C.g47	100	395	0	0	1	395	579	973	0	730
BK471.c0f29s68|apr11.P3.MID24.GY7WJEE03FO2J5.HiQual|BK471|Gabon_Bakoumba	PH0533-C.g530 erythrocyte membrane protein 1 PfEMP1 putative	100	395	0	0	1	395	582	976	0	730
BK471.c0f29s68|apr11.P3.MID24.GY7WJEE03FO2J5.HiQual|BK471|Gabon_Bakoumba	PH0514-C.g2164 erythrocyte membrane protein 1 PfEMP1 putative	100	395	0	0	1	395	579	973	0	730
BK471.c0f29s68|apr11.P3.MID24.GY7WJEE03FO2J5.HiQual|BK471|Gabon_Bakoumba	PH0501-CW.g183 erythrocyte membrane protein 1 PfEMP1 putative	100	395	0	0	1	395	579	973	0	730
BK471.c0f29s68|apr11.P3.MID24.GY7WJEE03FO2J5.HiQual|BK471|Gabon_Bakoumba	PH0482-C.g305 erythrocyte membrane protein 1 PfEMP1 putative	100	395	0	0	1	395	579	973	0	730
BK471.c0f29s68|apr11.P3.MID24.GY7WJEE03FO2J5.HiQual|BK471|Gabon_Bakoumba	PH0479-CW.g386 erythrocyte membrane protein 1 PfEMP1 putative	100	395	0	0	1	395	579	973	0	730
BK471.c0f29s68|apr11.P3.MID24.GY7WJEE03FO2J5.HiQual|BK471|Gabon_Bakoumba	PH0472-C.g162 erythrocyte membrane protein 1 PfEMP1 putative	100	395	0	0	1	395	579	973	0	730
BK471.c0f29s68|apr11.P3.MID24.GY7WJEE03FO2J5.HiQual|BK471|Gabon_Bakoumba	PH0470-C.g96	100	395	0	0	1	395	579	973	0	730
BK471.c0f29s68|apr11.P3.MID24.GY7WJEE03FO2J5.HiQual|BK471|Gabon_Bakoumba	PH0463-C.g152 erythrocyte membrane protein 1 PfEMP1 putative	100	395	0	0	1	395	468	862	0	730
BK471.c0f29s68|apr11.P3.MID24.GY7WJEE03FO2J5.HiQual|BK471|Gabon_Bakoumba	PH0460-C.g243 erythrocyte membrane protein 1 PfEMP1 putative	100	395	0	0	1	395	579	973	0	730
BK471.c0f29s68|apr11.P3.MID24.GY7WJEE03FO2J5.HiQual|BK471|Gabon_Bakoumba	PH0458-CW.g126 erythrocyte membrane protein 1 PfEMP1 putative	100	395	0	0	1	395	165	559	0	730
BK471.c0f29s68|apr11.P3.MID24.GY7WJEE03FO2J5.HiQual|BK471|Gabon_Bakoumba	PH0454-C.g319 erythrocyte membrane protein 1 PfEMP1 putative	100	395	0	0	1	395	579	973	0	730
BK471.c0f29s68|apr11.P3.MID24.GY7WJEE03FO2J5.HiQual|BK471|Gabon_Bakoumba	PH0374-C.g45	100	395	0	0	1	395	579	973	0	730
BK471.c0f29s68|apr11.P3.MID24.GY7WJEE03FO2J5.HiQual|BK471|Gabon_Bakoumba	PH0365-C.g260 erythrocyte membrane protein 1 PfEMP1 putative	100	395	0	0	1	395	579	973	0	730
BK471.c0f29s68|apr11.P3.MID24.GY7WJEE03FO2J5.HiQual|BK471|Gabon_Bakoumba	PH0330-C.g4	100	395	0	0	1	395	579	973	0	730
BK471.c0f29s68|apr11.P3.MID24.GY7WJEE03FO2J5.HiQual|BK471|Gabon_Bakoumba	PH0325-C.g481 erythrocyte membrane protein 1 PfEMP1 putative	100	395	0	0	1	395	579	973	0	730
BK471.c0f29s68|apr11.P3.MID24.GY7WJEE03FO2J5.HiQual|BK471|Gabon_Bakoumba	PH0307-C.g385 erythrocyte membrane protein 1 PfEMP1 putative	100	395	0	0	1	395	579	973	0	730
BK471.c0f29s68|apr11.P3.MID24.GY7WJEE03FO2J5.HiQual|BK471|Gabon_Bakoumba	PH0302-C.g643 erythrocyte membrane protein 1 PfEMP1 putative	100	395	0	0	1	395	579	973	0	730
BK471.c0f29s68|apr11.P3.MID24.GY7WJEE03FO2J5.HiQual|BK471|Gabon_Bakoumba	PH0300-C.g454 erythrocyte membrane protein 1 PfEMP1 putative	100	395	0	0	1	395	579	973	0	730
BK471.c0f29s68|apr11.P3.MID24.GY7WJEE03FO2J5.HiQual|BK471|Gabon_Bakoumba	PH0299-CW.g147	100	395	0	0	1	395	570	964	0	730
BK471.c0f29s68|apr11.P3.MID24.GY7WJEE03FO2J5.HiQual|BK471|Gabon_Bakoumba	PH0292-C.g44	100	395	0	0	1	395	579	973	0	730
BK471.c0f29s68|apr11.P3.MID24.GY7WJEE03FO2J5.HiQual|BK471|Gabon_Bakoumba	PH0286-CW.g132 erythrocyte membrane protein 1 PfEMP1 putative	100	395	0	0	1	395	579	973	0	730
BK471.c0f29s68|apr11.P3.MID24.GY7WJEE03FO2J5.HiQual|BK471|Gabon_Bakoumba	PH0252-C.g340 erythrocyte membrane protein 1 PfEMP1 putative	100	395	0	0	1	395	579	973	0	730
BK471.c0f29s68|apr11.P3.MID24.GY7WJEE03FO2J5.HiQual|BK471|Gabon_Bakoumba	PH0251-C.g12 erythrocyte membrane protein 1 PfEMP1 putative	100	395	0	0	1	395	579	973	0	730
BK471.c0f29s68|apr11.P3.MID24.GY7WJEE03FO2J5.HiQual|BK471|Gabon_Bakoumba	PH0238-C.g264 erythrocyte membrane protein 1 PfEMP1 putative	100	395	0	0	1	395	579	973	0	730
BK471.c0f29s68|apr11.P3.MID24.GY7WJEE03FO2J5.HiQual|BK471|Gabon_Bakoumba	PH0228-C.g8	100	395	0	0	1	395	579	973	0	730
BK471.c0f29s68|apr11.P3.MID24.GY7WJEE03FO2J5.HiQual|BK471|Gabon_Bakoumba	PH0227-C.g128	100	395	0	0	1	395	579	973	0	730
BK471.c0f29s68|apr11.P3.MID24.GY7WJEE03FO2J5.HiQual|BK471|Gabon_Bakoumba	PH0225-C.g62	100	395	0	0	1	395	579	973	0	730
BK471.c0f29s68|apr11.P3.MID24.GY7WJEE03FO2J5.HiQual|BK471|Gabon_Bakoumba	PH0221-C.g65	100	395	0	0	1	395	579	973	0	730
BK471.c0f29s68|apr11.P3.MID24.GY7WJEE03FO2J5.HiQual|BK471|Gabon_Bakoumba	PH0218-C.g83	100	395	0	0	1	395	579	973	0	730
BK471.c0f29s68|apr11.P3.MID24.GY7WJEE03FO2J5.HiQual|BK471|Gabon_Bakoumba	PH0213-C.g143 erythrocyte membrane protein 1 PfEMP1 putative	100	395	0	0	1	395	579	973	0	730
BK471.c0f29s68|apr11.P3.MID24.GY7WJEE03FO2J5.HiQual|BK471|Gabon_Bakoumba	PH0208-C.g38	100	395	0	0	1	395	579	973	0	730
BK471.c0f29s68|apr11.P3.MID24.GY7WJEE03FO2J5.HiQual|BK471|Gabon_Bakoumba	PH0200-C.g93 erythrocyte membrane protein 1 PfEMP1 putative	100	395	0	0	1	395	579	973	0	730
BK471.c0f29s68|apr11.P3.MID24.GY7WJEE03FO2J5.HiQual|BK471|Gabon_Bakoumba	PH0195-C.g131	100	395	0	0	1	395	579	973	0	730
BK471.c0f29s68|apr11.P3.MID24.GY7WJEE03FO2J5.HiQual|BK471|Gabon_Bakoumba	PH0169-C.g374 erythrocyte membrane protein 1 PfEMP1 putative	100	395	0	0	1	395	579	973	0	730
BK471.c0f29s68|apr11.P3.MID24.GY7WJEE03FO2J5.HiQual|BK471|Gabon_Bakoumba	PH0165-C.g43	100	395	0	0	1	395	579	973	0	730
BK471.c0f29s68|apr11.P3.MID24.GY7WJEE03FO2J5.HiQual|BK471|Gabon_Bakoumba	PH0161-C.g140 erythrocyte membrane protein 1 PfEMP1 putative	100	395	0	0	1	395	579	973	0	730
BK471.c0f29s68|apr11.P3.MID24.GY7WJEE03FO2J5.HiQual|BK471|Gabon_Bakoumba	PH0059-C.g397 erythrocyte membrane protein 1 PfEMP1 putative	100	395	0	0	1	395	579	973	0	730
BK471.c0f29s68|apr11.P3.MID24.GY7WJEE03FO2J5.HiQual|BK471|Gabon_Bakoumba	PH0055-C.g474 erythrocyte membrane protein 1 PfEMP1 putative	100	395	0	0	1	395	579	973	0	730
BK471.c0f29s68|apr11.P3.MID24.GY7WJEE03FO2J5.HiQual|BK471|Gabon_Bakoumba	PH0054-C.g586 erythrocyte membrane protein 1 PfEMP1 putative	100	395	0	0	1	395	579	973	0	730
BK471.c0f29s68|apr11.P3.MID24.GY7WJEE03FO2J5.HiQual|BK471|Gabon_Bakoumba	PH0054-C.g106 erythrocyte membrane protein 1 PfEMP1 putative	100	395	0	0	1	395	39	433	0	730
BK471.c0f29s68|apr11.P3.MID24.GY7WJEE03FO2J5.HiQual|BK471|Gabon_Bakoumba	PR0150-C.g994 erythrocyte membrane protein 1 PfEMP1 putative	100	395	0	0	1	395	570	964	0	730
BK471.c0f29s68|apr11.P3.MID24.GY7WJEE03FO2J5.HiQual|BK471|Gabon_Bakoumba	PR0147-C.g1218 erythrocyte membrane protein 1 PfEMP1 putative	100	395	0	0	1	395	567	961	0	730
BK471.c0f29s68|apr11.P3.MID24.GY7WJEE03FO2J5.HiQual|BK471|Gabon_Bakoumba	PA0217-C.g1638 erythrocyte membrane protein 1 PfEMP1 putative	99.747	395	1	0	1	395	570	964	0	725
BK471.c0f29s68|apr11.P3.MID24.GY7WJEE03FO2J5.HiQual|BK471|Gabon_Bakoumba	PF0692-C.g450 erythrocyte membrane protein 1 PfEMP1 putative	99.747	395	1	0	1	395	570	964	0	725
BK471.c0f29s68|apr11.P3.MID24.GY7WJEE03FO2J5.HiQual|BK471|Gabon_Bakoumba	PF0276-C.g532 erythrocyte membrane protein 1 PfEMP1 putative	99.747	395	1	0	1	395	570	964	0	725
BK471.c0f29s68|apr11.P3.MID24.GY7WJEE03FO2J5.HiQual|BK471|Gabon_Bakoumba	PF0053-C.g464 erythrocyte membrane protein 1 PfEMP1 putative	99.747	395	1	0	1	395	570	964	0	725
BK471.c0f29s68|apr11.P3.MID24.GY7WJEE03FO2J5.HiQual|BK471|Gabon_Bakoumba	QG0235-C.g4084 erythrocyte membrane protein 1 PfEMP1 putative	99.494	395	2	0	1	395	570	964	0	719
BK471.c0f29s68|apr11.P3.MID24.GY7WJEE03FO2J5.HiQual|BK471|Gabon_Bakoumba	PV0182-C.g27	99.239	394	3	0	2	395	592	985	0	712
BK471.c0f29s68|apr11.P3.MID24.GY7WJEE03FO2J5.HiQual|BK471|Gabon_Bakoumba	PF0458-C.g391 erythrocyte membrane protein 1 PfEMP1 putative	99.239	394	3	0	2	395	589	982	0	712
BK471.c0f29s68|apr11.P3.MID24.GY7WJEE03FO2J5.HiQual|BK471|Gabon_Bakoumba	PT0001-CW.g702 erythrocyte membrane protein 1 PfEMP1 putative	99.485	388	2	0	1	388	498	885	0	706
BK471.c0f29s68|apr11.P3.MID24.GY7WJEE03FO2J5.HiQual|BK471|Gabon_Bakoumba	.g667 erythrocyte membrane protein 1 PfEMP1 putative	98.734	395	5	0	1	395	558	952	0	702
BK471.c0f29s68|apr11.P3.MID24.GY7WJEE03FO2J5.HiQual|BK471|Gabon_Bakoumba	.g7897 erythrocyte membrane protein 1 PfEMP1 putative	98.734	395	5	0	1	395	543	937	0	702
BK471.c0f29s68|apr11.P3.MID24.GY7WJEE03FO2J5.HiQual|BK471|Gabon_Bakoumba	PF0419-C.g21 erythrocyte membrane protein 1 PfEMP1 putative	98.734	395	5	0	1	395	204	598	0	702
BK471.c0f29s68|apr11.P3.MID24.GY7WJEE03FO2J5.HiQual|BK471|Gabon_Bakoumba	PR0162-C.g112 erythrocyte membrane protein 1 PfEMP1 putative	98.734	395	5	0	1	395	567	961	0	702
BK471.c0f29s68|apr11.P3.MID24.GY7WJEE03FO2J5.HiQual|BK471|Gabon_Bakoumba	PD0470-C.g179 erythrocyte membrane protein 1 PfEMP1 putative	99.227	388	3	0	1	388	579	966	0	701
BK471.c0f29s68|apr11.P3.MID24.GY7WJEE03FO2J5.HiQual|BK471|Gabon_Bakoumba	PD0648-C.g1780 erythrocyte membrane protein 1 PfEMP1 putative	100	377	0	0	1	377	579	955	0	697
BK471.c0f29s68|apr11.P3.MID24.GY7WJEE03FO2J5.HiQual|BK471|Gabon_Bakoumba	QC0201-C.g445 erythrocyte membrane protein 1 PfEMP1 putative	100	377	0	0	1	377	579	955	0	697
BK471.c0f29s68|apr11.P3.MID24.GY7WJEE03FO2J5.HiQual|BK471|Gabon_Bakoumba	PR0122-C.g368 erythrocyte membrane protein 1 PfEMP1 putative	100	377	0	0	1	377	567	943	0	697
BK471.c0f29s68|apr11.P3.MID24.GY7WJEE03FO2J5.HiQual|BK471|Gabon_Bakoumba	PV0276-C.g4	98.191	387	7	0	2	388	589	975	0	676
BK471.c0f29s68|apr11.P3.MID24.GY7WJEE03FO2J5.HiQual|BK471|Gabon_Bakoumba	PV0046-C.g70	98.191	387	7	0	2	388	589	975	0	676
BK471.c0f29s68|apr11.P3.MID24.GY7WJEE03FO2J5.HiQual|BK471|Gabon_Bakoumba	PD0587-C.g724 erythrocyte membrane protein 1 PfEMP1 putative	98.191	387	7	0	2	388	589	975	0	676
BK471.c0f29s68|apr11.P3.MID24.GY7WJEE03FO2J5.HiQual|BK471|Gabon_Bakoumba	PD0584-C.g547 erythrocyte membrane protein 1 PfEMP1 putative	98.191	387	7	0	2	388	589	975	0	676
BK471.c0f29s68|apr11.P3.MID24.GY7WJEE03FO2J5.HiQual|BK471|Gabon_Bakoumba	PD0583-C.g690 erythrocyte membrane protein 1 PfEMP1 putative	98.191	387	7	0	2	388	589	975	0	676
BK471.c0f29s68|apr11.P3.MID24.GY7WJEE03FO2J5.HiQual|BK471|Gabon_Bakoumba	PD0577-C.g58 erythrocyte membrane protein 1 PfEMP1 putative	98.191	387	7	0	2	388	589	975	0	676
BK471.c0f29s68|apr11.P3.MID24.GY7WJEE03FO2J5.HiQual|BK471|Gabon_Bakoumba	PD0567-C.g183 erythrocyte membrane protein 1 PfEMP1 putative	98.191	387	7	0	2	388	589	975	0	676
BK471.c0f29s68|apr11.P3.MID24.GY7WJEE03FO2J5.HiQual|BK471|Gabon_Bakoumba	PD0496-C.g877 erythrocyte membrane protein 1 PfEMP1 putative	98.191	387	7	0	2	388	589	975	0	676
BK471.c0f29s68|apr11.P3.MID24.GY7WJEE03FO2J5.HiQual|BK471|Gabon_Bakoumba	PD0492-C.g1119 erythrocyte membrane protein 1 PfEMP1 putative	98.191	387	7	0	2	388	589	975	0	676
BK471.c0f29s68|apr11.P3.MID24.GY7WJEE03FO2J5.HiQual|BK471|Gabon_Bakoumba	PD0477-C.g623 erythrocyte membrane protein 1 PfEMP1 putative	98.191	387	7	0	2	388	589	975	0	676
BK471.c0f29s68|apr11.P3.MID24.GY7WJEE03FO2J5.HiQual|BK471|Gabon_Bakoumba	PD0473-C.g808 erythrocyte membrane protein 1 PfEMP1 putative	98.191	387	7	0	2	388	589	975	0	676
BK471.c0f29s68|apr11.P3.MID24.GY7WJEE03FO2J5.HiQual|BK471|Gabon_Bakoumba	SenT165.09.g2876 erythrocyte membrane protein 1 PfEMP1 putative	98.191	387	7	0	2	388	589	975	0	676
BK471.c0f29s68|apr11.P3.MID24.GY7WJEE03FO2J5.HiQual|BK471|Gabon_Bakoumba	QC0211-C.g782 erythrocyte membrane protein 1 PfEMP1 putative	98.191	387	7	0	2	388	589	975	0	676
BK471.c0f29s68|apr11.P3.MID24.GY7WJEE03FO2J5.HiQual|BK471|Gabon_Bakoumba	QC0207-C.g896 erythrocyte membrane protein 1 PfEMP1 putative	98.191	387	7	0	2	388	589	975	0	676
BK471.c0f29s68|apr11.P3.MID24.GY7WJEE03FO2J5.HiQual|BK471|Gabon_Bakoumba	QC0198-C.g658 erythrocyte membrane protein 1 PfEMP1 putative	98.191	387	7	0	2	388	589	975	0	676
BK471.c0f29s68|apr11.P3.MID24.GY7WJEE03FO2J5.HiQual|BK471|Gabon_Bakoumba	QC0179-C.g2020 erythrocyte membrane protein 1 PfEMP1 putative	98.191	387	7	0	2	388	589	975	0	676
BK471.c0f29s68|apr11.P3.MID24.GY7WJEE03FO2J5.HiQual|BK471|Gabon_Bakoumba	QC0174-C.g1139 erythrocyte membrane protein 1 PfEMP1 putative	98.191	387	7	0	2	388	589	975	0	676
BK471.c0f29s68|apr11.P3.MID24.GY7WJEE03FO2J5.HiQual|BK471|Gabon_Bakoumba	PT0266-C.g52 erythrocyte membrane protein 1 PfEMP1 putative	98.191	387	7	0	2	388	589	975	0	676
BK471.c0f29s68|apr11.P3.MID24.GY7WJEE03FO2J5.HiQual|BK471|Gabon_Bakoumba	PT0221-Cx.g620 erythrocyte membrane protein 1 PfEMP1 putative	98.191	387	7	0	2	388	589	975	0	676
BK471.c0f29s68|apr11.P3.MID24.GY7WJEE03FO2J5.HiQual|BK471|Gabon_Bakoumba	PT0218-Cx.g28 erythrocyte membrane protein 1 PfEMP1 putative	98.191	387	7	0	2	388	589	975	0	676
BK471.c0f29s68|apr11.P3.MID24.GY7WJEE03FO2J5.HiQual|BK471|Gabon_Bakoumba	PT0170-C.g749 erythrocyte membrane protein 1 PfEMP1 putative	98.191	387	7	0	2	388	589	975	0	676
BK471.c0f29s68|apr11.P3.MID24.GY7WJEE03FO2J5.HiQual|BK471|Gabon_Bakoumba	PT0148-C.g1821 erythrocyte membrane protein 1 PfEMP1 putative	98.191	387	7	0	2	388	391	777	0	676
BK471.c0f29s68|apr11.P3.MID24.GY7WJEE03FO2J5.HiQual|BK471|Gabon_Bakoumba	PT0118-C.g896 erythrocyte membrane protein 1 PfEMP1 putative	98.191	387	7	0	2	388	589	975	0	676
BK471.c0f29s68|apr11.P3.MID24.GY7WJEE03FO2J5.HiQual|BK471|Gabon_Bakoumba	PT0062-C.g2640 erythrocyte membrane protein 1 PfEMP1 putative	98.191	387	7	0	2	388	589	975	0	676
BK471.c0f29s68|apr11.P3.MID24.GY7WJEE03FO2J5.HiQual|BK471|Gabon_Bakoumba	PT0003-CW.g825 erythrocyte membrane protein 1 PfEMP1 putative	98.191	387	7	0	2	388	589	975	0	676
BK471.c0f29s68|apr11.P3.MID24.GY7WJEE03FO2J5.HiQual|BK471|Gabon_Bakoumba	QE0452-C.g361 erythrocyte membrane protein 1 PfEMP1 putative	98.191	387	7	0	2	388	589	975	0	676
BK471.c0f29s68|apr11.P3.MID24.GY7WJEE03FO2J5.HiQual|BK471|Gabon_Bakoumba	QE0422-C.g1015 erythrocyte membrane protein 1 PfEMP1 putative	98.191	387	7	0	2	388	589	975	0	676
BK471.c0f29s68|apr11.P3.MID24.GY7WJEE03FO2J5.HiQual|BK471|Gabon_Bakoumba	PA0232-C.g510 erythrocyte membrane protein 1 PfEMP1 putative	98.191	387	7	0	2	388	589	975	0	676
BK471.c0f29s68|apr11.P3.MID24.GY7WJEE03FO2J5.HiQual|BK471|Gabon_Bakoumba	PF0793-C.g241 erythrocyte membrane protein 1 PfEMP1 putative	98.191	387	7	0	2	388	589	975	0	676
BK471.c0f29s68|apr11.P3.MID24.GY7WJEE03FO2J5.HiQual|BK471|Gabon_Bakoumba	PF0638-C.g8678 erythrocyte membrane protein 1 PfEMP1 putative	98.191	387	7	0	2	388	589	975	0	676
BK471.c0f29s68|apr11.P3.MID24.GY7WJEE03FO2J5.HiQual|BK471|Gabon_Bakoumba	PF0388-C.g594 erythrocyte membrane protein 1 PfEMP1 putative	98.191	387	7	0	2	388	589	975	0	676
BK471.c0f29s68|apr11.P3.MID24.GY7WJEE03FO2J5.HiQual|BK471|Gabon_Bakoumba	PF0026-C.g4068 erythrocyte membrane protein 1 PfEMP1 putative	98.191	387	7	0	2	388	220	606	0	676
BK471.c0f29s68|apr11.P3.MID24.GY7WJEE03FO2J5.HiQual|BK471|Gabon_Bakoumba	QG0259-C.g1146 erythrocyte membrane protein 1 PfEMP1 putative	98.191	387	7	0	2	388	589	975	0	676
BK471.c0f29s68|apr11.P3.MID24.GY7WJEE03FO2J5.HiQual|BK471|Gabon_Bakoumba	PH1137-C.g1573 erythrocyte membrane protein 1 PfEMP1 putative	98.191	387	7	0	2	388	589	975	0	676
BK471.c0f29s68|apr11.P3.MID24.GY7WJEE03FO2J5.HiQual|BK471|Gabon_Bakoumba	PH0980-C.g525 erythrocyte membrane protein 1 PfEMP1 putative	98.191	387	7	0	2	388	7	393	0	676
BK471.c0f29s68|apr11.P3.MID24.GY7WJEE03FO2J5.HiQual|BK471|Gabon_Bakoumba	PH0834-C.g38	98.191	387	7	0	2	388	589	975	0	676
BK471.c0f29s68|apr11.P3.MID24.GY7WJEE03FO2J5.HiQual|BK471|Gabon_Bakoumba	PH0754-C.g59	98.191	387	7	0	2	388	142	528	0	676
BK471.c0f29s68|apr11.P3.MID24.GY7WJEE03FO2J5.HiQual|BK471|Gabon_Bakoumba	PH0741-C.g509 erythrocyte membrane protein 1 PfEMP1 putative	98.191	387	7	0	2	388	589	975	0	676
BK471.c0f29s68|apr11.P3.MID24.GY7WJEE03FO2J5.HiQual|BK471|Gabon_Bakoumba	PH0489-C.g46 erythrocyte membrane protein 1 PfEMP1 putative	98.191	387	7	0	2	388	589	975	0	676
BK471.c0f29s68|apr11.P3.MID24.GY7WJEE03FO2J5.HiQual|BK471|Gabon_Bakoumba	PH0468-C.g368 erythrocyte membrane protein 1 PfEMP1 putative	98.191	387	7	0	2	388	565	951	0	676
BK471.c0f29s68|apr11.P3.MID24.GY7WJEE03FO2J5.HiQual|BK471|Gabon_Bakoumba	PH0381-C.g346 erythrocyte membrane protein 1 PfEMP1 putative	98.191	387	7	0	2	388	589	975	0	676
BK471.c0f29s68|apr11.P3.MID24.GY7WJEE03FO2J5.HiQual|BK471|Gabon_Bakoumba	PH0368-C.g263 erythrocyte membrane protein 1 PfEMP1 putative	98.191	387	7	0	2	388	589	975	0	676
BK471.c0f29s68|apr11.P3.MID24.GY7WJEE03FO2J5.HiQual|BK471|Gabon_Bakoumba	PH0332-C.g593 erythrocyte membrane protein 1 PfEMP1 putative	98.191	387	7	0	2	388	589	975	0	676
BK471.c0f29s68|apr11.P3.MID24.GY7WJEE03FO2J5.HiQual|BK471|Gabon_Bakoumba	PF0125-C.g405 erythrocyte membrane protein 1 PfEMP1 putative	97.455	393	10	0	1	393	567	959	0	671
BK471.c0f29s68|apr11.P3.MID24.GY7WJEE03FO2J5.HiQual|BK471|Gabon_Bakoumba	PF0529-C.g488 erythrocyte membrane protein 1 PfEMP1 putative	97.201	393	11	0	1	393	450	842	0	665
BK471.c0f29s68|apr11.P3.MID24.GY7WJEE03FO2J5.HiQual|BK471|Gabon_Bakoumba	PF0234-C.g528 erythrocyte membrane protein 1 PfEMP1 putative	97.201	393	11	0	1	393	27	419	0	665
BK471.c0f29s68|apr11.P3.MID24.GY7WJEE03FO2J5.HiQual|BK471|Gabon_Bakoumba	PA0249-C.g1175 erythrocyte membrane protein 1 PfEMP1 putative	97.799	318	7	0	1	318	594	911	1.69E-154	549
BK471.c0f29s68|apr11.P3.MID24.GY7WJEE03FO2J5.HiQual|BK471|Gabon_Bakoumba	PH0494-CW.g659 erythrocyte membrane protein 1 PfEMP1 putative	100	292	0	0	104	395	1	292	1.02E-151	540
BK471.c0f29s68|apr11.P3.MID24.GY7WJEE03FO2J5.HiQual|BK471|Gabon_Bakoumba	PA0102-C.g159 erythrocyte membrane protein 1 PfEMP1 putative	99.659	293	1	0	1	293	579	871	1.32E-150	536
BK471.c0f29s68|apr11.P3.MID24.GY7WJEE03FO2J5.HiQual|BK471|Gabon_Bakoumba	PA0056-C.g411 erythrocyte membrane protein 1 PfEMP1 putative	90.68	397	21	11	1	395	213	595	6.18E-144	514
BK471.c0f29s68|apr11.P3.MID24.GY7WJEE03FO2J5.HiQual|BK471|Gabon_Bakoumba	PF0234-C.g1343 erythrocyte membrane protein 1 PfEMP1 putative	89.848	394	35	4	1	393	567	956	4.81E-140	501
BK471.c0f29s68|apr11.P3.MID24.GY7WJEE03FO2J5.HiQual|BK471|Gabon_Bakoumba	PA0056-C.g100 erythrocyte membrane protein 1 PfEMP1 putative	92.42	343	17	6	54	395	645	979	6.26E-134	481
BK471.c0f29s68|apr11.P3.MID24.GY7WJEE03FO2J5.HiQual|BK471|Gabon_Bakoumba	PV0110-C.g32	95.563	293	13	0	1	293	567	859	1.36E-130	470
BK471.c0f29s68|apr11.P3.MID24.GY7WJEE03FO2J5.HiQual|BK471|Gabon_Bakoumba	PM0108-C.g937 erythrocyte membrane protein 1 PfEMP1 putative	87.44	414	32	10	1	395	564	976	2.94E-127	459
BK471.c0f29s68|apr11.P3.MID24.GY7WJEE03FO2J5.HiQual|BK471|Gabon_Bakoumba	PM0064-C.g660 erythrocyte membrane protein 1 PfEMP1 putative	87.44	414	32	10	1	395	564	976	2.94E-127	459
BK471.c0f29s68|apr11.P3.MID24.GY7WJEE03FO2J5.HiQual|BK471|Gabon_Bakoumba	PA0188-C.g567 erythrocyte membrane protein 1 PfEMP1 putative	87.44	414	32	10	1	395	564	976	2.94E-127	459
BK471.c0f29s68|apr11.P3.MID24.GY7WJEE03FO2J5.HiQual|BK471|Gabon_Bakoumba	PA0056-C.g493 erythrocyte membrane protein 1 PfEMP1 putative	100	244	0	0	152	395	1	244	4.91E-125	451
BK471.c0f29s68|apr11.P3.MID24.GY7WJEE03FO2J5.HiQual|BK471|Gabon_Bakoumba	PA0052-C.g793 erythrocyte membrane protein 1 PfEMP1 putative	100	244	0	0	152	395	1	244	4.91E-125	451
BK471.c0f29s68|apr11.P3.MID24.GY7WJEE03FO2J5.HiQual|BK471|Gabon_Bakoumba	PA0052-C.g778 erythrocyte membrane protein 1 PfEMP1 putative	100	244	0	0	152	395	1	244	4.91E-125	451
BK471.c0f29s68|apr11.P3.MID24.GY7WJEE03FO2J5.HiQual|BK471|Gabon_Bakoumba	PF0157-C.g374 erythrocyte membrane protein 1 PfEMP1 putative	95.745	282	6	4	1	282	558	833	1.77E-124	449
BK471.c0f29s68|apr11.P3.MID24.GY7WJEE03FO2J5.HiQual|BK471|Gabon_Bakoumba	PT0195-Cx.g94 erythrocyte membrane protein 1 PfEMP1 putative	100	237	0	0	1	237	570	806	3.82E-121	438
BK471.c0f29s68|apr11.P3.MID24.GY7WJEE03FO2J5.HiQual|BK471|Gabon_Bakoumba	PV0244-C.g90	99.578	237	1	0	1	237	570	806	1.78E-119	433
BK471.c0f29s68|apr11.P3.MID24.GY7WJEE03FO2J5.HiQual|BK471|Gabon_Bakoumba	PV0229-C.g133	99.578	237	1	0	1	237	570	806	1.78E-119	433
BK471.c0f29s68|apr11.P3.MID24.GY7WJEE03FO2J5.HiQual|BK471|Gabon_Bakoumba	PV0228-C.g138	99.578	237	1	0	1	237	570	806	1.78E-119	433
BK471.c0f29s68|apr11.P3.MID24.GY7WJEE03FO2J5.HiQual|BK471|Gabon_Bakoumba	PV0227-C.g34	99.578	237	1	0	1	237	570	806	1.78E-119	433
BK471.c0f29s68|apr11.P3.MID24.GY7WJEE03FO2J5.HiQual|BK471|Gabon_Bakoumba	PV0215-C.g416	99.578	237	1	0	1	237	204	440	1.78E-119	433
BK471.c0f29s68|apr11.P3.MID24.GY7WJEE03FO2J5.HiQual|BK471|Gabon_Bakoumba	PV0211-C.g111	99.578	237	1	0	1	237	570	806	1.78E-119	433
BK471.c0f29s68|apr11.P3.MID24.GY7WJEE03FO2J5.HiQual|BK471|Gabon_Bakoumba	PV0144-C.g23	99.578	237	1	0	1	237	570	806	1.78E-119	433
BK471.c0f29s68|apr11.P3.MID24.GY7WJEE03FO2J5.HiQual|BK471|Gabon_Bakoumba	PV0128-C.g95	99.578	237	1	0	1	237	570	806	1.78E-119	433
BK471.c0f29s68|apr11.P3.MID24.GY7WJEE03FO2J5.HiQual|BK471|Gabon_Bakoumba	PV0117-C.g97	99.578	237	1	0	1	237	570	806	1.78E-119	433
BK471.c0f29s68|apr11.P3.MID24.GY7WJEE03FO2J5.HiQual|BK471|Gabon_Bakoumba	QE0445-C.g1438 erythrocyte membrane protein 1 PfEMP1 putative	99.578	237	1	0	1	237	570	806	1.78E-119	433
BK471.c0f29s68|apr11.P3.MID24.GY7WJEE03FO2J5.HiQual|BK471|Gabon_Bakoumba	QE0441-C.g80 erythrocyte membrane protein 1 PfEMP1 putative	99.578	237	1	0	1	237	489	725	1.78E-119	433
BK471.c0f29s68|apr11.P3.MID24.GY7WJEE03FO2J5.HiQual|BK471|Gabon_Bakoumba	PR0136-C.g105 erythrocyte membrane protein 1 PfEMP1 putative	99.578	237	1	0	1	237	570	806	1.78E-119	433
BK471.c0f29s68|apr11.P3.MID24.GY7WJEE03FO2J5.HiQual|BK471|Gabon_Bakoumba	PR0128-C.g619 erythrocyte membrane protein 1 PfEMP1 putative	99.578	237	1	0	1	237	570	806	1.78E-119	433
BK471.c0f29s68|apr11.P3.MID24.GY7WJEE03FO2J5.HiQual|BK471|Gabon_Bakoumba	PT0280-C.g1706 erythrocyte membrane protein 1 PfEMP1 putative	91.562	320	11	8	1	318	552	857	8.28E-118	427
BK471.c0f29s68|apr11.P3.MID24.GY7WJEE03FO2J5.HiQual|BK471|Gabon_Bakoumba	PM0043-C.g2373 erythrocyte membrane protein 1 PfEMP1 putative	89.535	344	23	8	57	395	632	967	1.07E-116	424
BK471.c0f29s68|apr11.P3.MID24.GY7WJEE03FO2J5.HiQual|BK471|Gabon_Bakoumba	PD0509-Cx2.g680 erythrocyte membrane protein 1 PfEMP1 putative	100	221	0	0	175	395	15	235	3.00E-112	409
BK471.c0f29s68|apr11.P3.MID24.GY7WJEE03FO2J5.HiQual|BK471|Gabon_Bakoumba	PD0548-C.g15 erythrocyte membrane protein 1 PfEMP1 putative	99.111	225	2	0	171	395	713	937	3.88E-111	405
BK471.c0f29s68|apr11.P3.MID24.GY7WJEE03FO2J5.HiQual|BK471|Gabon_Bakoumba	PD0513-C.g127 erythrocyte membrane protein 1 PfEMP1 putative	99.111	225	2	0	171	395	713	937	3.88E-111	405
BK471.c0f29s68|apr11.P3.MID24.GY7WJEE03FO2J5.HiQual|BK471|Gabon_Bakoumba	PT0238-C.g1021 erythrocyte membrane protein 1 PfEMP1 putative	99.545	220	1	0	176	395	736	955	5.02E-110	401
BK471.c0f29s68|apr11.P3.MID24.GY7WJEE03FO2J5.HiQual|BK471|Gabon_Bakoumba	PT0236-Cx.g854 erythrocyte membrane protein 1 PfEMP1 putative	99.545	220	1	0	176	395	754	973	5.02E-110	401
BK471.c0f29s68|apr11.P3.MID24.GY7WJEE03FO2J5.HiQual|BK471|Gabon_Bakoumba	PT0070-C.g451 erythrocyte membrane protein 1 PfEMP1 putative	99.545	220	1	0	176	395	472	691	5.02E-110	401
BK471.c0f29s68|apr11.P3.MID24.GY7WJEE03FO2J5.HiQual|BK471|Gabon_Bakoumba	PF0335-CW.g32 erythrocyte membrane protein 1 PfEMP1 putative	99.545	220	1	0	176	395	316	535	5.02E-110	401
BK471.c0f29s68|apr11.P3.MID24.GY7WJEE03FO2J5.HiQual|BK471|Gabon_Bakoumba	PF0189-C.g46 erythrocyte membrane protein 1 PfEMP1 putative	99.545	220	1	0	176	395	754	973	5.02E-110	401
BK471.c0f29s68|apr11.P3.MID24.GY7WJEE03FO2J5.HiQual|BK471|Gabon_Bakoumba	QG0251-C.g2270 erythrocyte membrane protein 1 PfEMP1 putative	99.545	220	1	0	176	395	673	892	5.02E-110	401
BK471.c0f29s68|apr11.P3.MID24.GY7WJEE03FO2J5.HiQual|BK471|Gabon_Bakoumba	PT0273-C.g1857 erythrocyte membrane protein 1 PfEMP1 putative	99.087	219	2	0	177	395	758	976	8.40E-108	394
BK471.c0f29s68|apr11.P3.MID24.GY7WJEE03FO2J5.HiQual|BK471|Gabon_Bakoumba	PT0273-C.g1857 erythrocyte membrane protein 1 PfEMP1 putative	100	33	0	0	1	33	570	602	9.67E-08	62.1
BK471.c0f29s68|apr11.P3.MID24.GY7WJEE03FO2J5.HiQual|BK471|Gabon_Bakoumba	PT0034-C.g526 erythrocyte membrane protein 1 PfEMP1 putative	99.087	219	2	0	177	395	758	976	8.40E-108	394
BK471.c0f29s68|apr11.P3.MID24.GY7WJEE03FO2J5.HiQual|BK471|Gabon_Bakoumba	PT0034-C.g526 erythrocyte membrane protein 1 PfEMP1 putative	100	33	0	0	1	33	570	602	9.67E-08	62.1
BK471.c0f29s68|apr11.P3.MID24.GY7WJEE03FO2J5.HiQual|BK471|Gabon_Bakoumba	PT0013-CW.g256 erythrocyte membrane protein 1 PfEMP1 putative	99.087	219	2	0	177	395	758	976	8.40E-108	394
BK471.c0f29s68|apr11.P3.MID24.GY7WJEE03FO2J5.HiQual|BK471|Gabon_Bakoumba	PT0013-CW.g256 erythrocyte membrane protein 1 PfEMP1 putative	100	33	0	0	1	33	570	602	9.67E-08	62.1
BK471.c0f29s68|apr11.P3.MID24.GY7WJEE03FO2J5.HiQual|BK471|Gabon_Bakoumba	QG0278-C.g943 erythrocyte membrane protein 1 PfEMP1 putative	99.087	219	2	0	177	395	758	976	8.40E-108	394
BK471.c0f29s68|apr11.P3.MID24.GY7WJEE03FO2J5.HiQual|BK471|Gabon_Bakoumba	QG0278-C.g943 erythrocyte membrane protein 1 PfEMP1 putative	100	33	0	0	1	33	570	602	9.67E-08	62.1
BK471.c0f29s68|apr11.P3.MID24.GY7WJEE03FO2J5.HiQual|BK471|Gabon_Bakoumba	QG0197-C.g1809 erythrocyte membrane protein 1 PfEMP1 putative	99.087	219	2	0	177	395	758	976	8.40E-108	394
BK471.c0f29s68|apr11.P3.MID24.GY7WJEE03FO2J5.HiQual|BK471|Gabon_Bakoumba	QG0197-C.g1809 erythrocyte membrane protein 1 PfEMP1 putative	100	33	0	0	1	33	570	602	9.67E-08	62.1
BK471.c0f29s68|apr11.P3.MID24.GY7WJEE03FO2J5.HiQual|BK471|Gabon_Bakoumba	PT0273-C.g3536 erythrocyte membrane protein 1 PfEMP1 putative	98.19	221	4	0	175	395	771	991	1.40E-105	387
BK471.c0f29s68|apr11.P3.MID24.GY7WJEE03FO2J5.HiQual|BK471|Gabon_Bakoumba	PF0449-C.g786 erythrocyte membrane protein 1 PfEMP1 putative	99.065	214	2	0	1	214	570	783	5.05E-105	385
BK471.c0f29s68|apr11.P3.MID24.GY7WJEE03FO2J5.HiQual|BK471|Gabon_Bakoumba	PF0449-C.g786 erythrocyte membrane protein 1 PfEMP1 putative	100	40	0	0	356	395	931	970	1.24E-11	75
BK471.c0f29s68|apr11.P3.MID24.GY7WJEE03FO2J5.HiQual|BK471|Gabon_Bakoumba	QG0212-C.g55 erythrocyte membrane protein 1 PfEMP1 putative	99.061	213	2	0	176	388	754	966	1.82E-104	383
BK471.c0f29s68|apr11.P3.MID24.GY7WJEE03FO2J5.HiQual|BK471|Gabon_Bakoumba	PF0619-C.g61 erythrocyte membrane protein 1 PfEMP1 putative	97.664	214	5	0	175	388	756	969	5.09E-100	368
BK471.c0f29s68|apr11.P3.MID24.GY7WJEE03FO2J5.HiQual|BK471|Gabon_Bakoumba	SenT082.10.g1786 erythrocyte membrane protein 1 PfEMP1 putative	83.668	398	44	16	8	393	1	389	3.96E-96	355
BK471.c0f29s68|apr11.P3.MID24.GY7WJEE03FO2J5.HiQual|BK471|Gabon_Bakoumba	PH0860-Cx.g345 erythrocyte membrane protein 1 PfEMP1 putative	95.475	221	10	0	175	395	720	940	1.42E-95	353
BK471.c0f29s68|apr11.P3.MID24.GY7WJEE03FO2J5.HiQual|BK471|Gabon_Bakoumba	PF0682-C.g9 erythrocyte membrane protein 1 PfEMP1 putative	82.524	412	46	12	1	393	528	932	3.99E-91	339
BK471.c0f29s68|apr11.P3.MID24.GY7WJEE03FO2J5.HiQual|BK471|Gabon_Bakoumba	PF0114-C.g814 erythrocyte membrane protein 1 PfEMP1 putative	94.091	220	11	2	175	393	747	965	1.86E-89	333
BK471.c0f29s68|apr11.P3.MID24.GY7WJEE03FO2J5.HiQual|BK471|Gabon_Bakoumba	PFKE09.g440 erythrocyte membrane protein 1 PfEMP1 putative	84.593	344	42	6	1	337	561	900	6.68E-89	331
BK471.c0f29s68|apr11.P3.MID24.GY7WJEE03FO2J5.HiQual|BK471|Gabon_Bakoumba	QG0295-C.g2762 erythrocyte membrane protein 1 PfEMP1 putative	84.012	344	44	6	1	337	546	885	1.45E-85	320
BK471.c0f29s68|apr11.P3.MID24.GY7WJEE03FO2J5.HiQual|BK471|Gabon_Bakoumba	PV0224-C.g36	83.776	339	43	7	54	388	639	969	8.70E-83	311
BK471.c0f29s68|apr11.P3.MID24.GY7WJEE03FO2J5.HiQual|BK471|Gabon_Bakoumba	PV0212-C.g110	83.776	339	43	7	54	388	54	384	8.70E-83	311
BK471.c0f29s68|apr11.P3.MID24.GY7WJEE03FO2J5.HiQual|BK471|Gabon_Bakoumba	PV0124-C.g72	83.776	339	43	7	54	388	57	387	8.70E-83	311
BK471.c0f29s68|apr11.P3.MID24.GY7WJEE03FO2J5.HiQual|BK471|Gabon_Bakoumba	PV0116-C.g156	83.776	339	43	7	54	388	327	657	8.70E-83	311
BK471.c0f29s68|apr11.P3.MID24.GY7WJEE03FO2J5.HiQual|BK471|Gabon_Bakoumba	PV0114-C.g42	83.776	339	43	7	54	388	636	966	8.70E-83	311
BK471.c0f29s68|apr11.P3.MID24.GY7WJEE03FO2J5.HiQual|BK471|Gabon_Bakoumba	PF0191-C.g382 erythrocyte membrane protein 1 PfEMP1 putative	84.211	342	31	13	54	393	639	959	8.70E-83	311
BK471.c0f29s68|apr11.P3.MID24.GY7WJEE03FO2J5.HiQual|BK471|Gabon_Bakoumba	PH0642-C.g1070 erythrocyte membrane protein 1 PfEMP1 putative	83.776	339	43	7	54	388	537	867	8.70E-83	311
BK471.c0f29s68|apr11.P3.MID24.GY7WJEE03FO2J5.HiQual|BK471|Gabon_Bakoumba	PF0440-C.g150 erythrocyte membrane protein 1 PfEMP1 putative	83.333	342	47	7	1	337	507	843	1.13E-81	307
BK471.c0f29s68|apr11.P3.MID24.GY7WJEE03FO2J5.HiQual|BK471|Gabon_Bakoumba	PA0073-C.g342 erythrocyte membrane protein 1 PfEMP1 putative	100	165	0	0	154	318	726	890	4.05E-81	305
BK471.c0f29s68|apr11.P3.MID24.GY7WJEE03FO2J5.HiQual|BK471|Gabon_Bakoumba	PA0073-C.g342 erythrocyte membrane protein 1 PfEMP1 putative	100	41	0	0	355	395	972	1012	3.45E-12	76.8
BK471.c0f29s68|apr11.P3.MID24.GY7WJEE03FO2J5.HiQual|BK471|Gabon_Bakoumba	SenT094.09.g522 erythrocyte membrane protein 1 PfEMP1 putative	100	165	0	0	154	318	726	890	4.05E-81	305
BK471.c0f29s68|apr11.P3.MID24.GY7WJEE03FO2J5.HiQual|BK471|Gabon_Bakoumba	SenT094.09.g522 erythrocyte membrane protein 1 PfEMP1 putative	100	41	0	0	355	395	972	1012	3.45E-12	76.8
BK471.c0f29s68|apr11.P3.MID24.GY7WJEE03FO2J5.HiQual|BK471|Gabon_Bakoumba	SenT082.10.g1448 erythrocyte membrane protein 1 PfEMP1 putative	93.333	210	9	4	186	393	411	617	4.05E-81	305
BK471.c0f29s68|apr11.P3.MID24.GY7WJEE03FO2J5.HiQual|BK471|Gabon_Bakoumba	PM0124-C.g438 erythrocyte membrane protein 1 PfEMP1 putative	93.333	210	9	4	186	393	711	917	4.05E-81	305
BK471.c0f29s68|apr11.P3.MID24.GY7WJEE03FO2J5.HiQual|BK471|Gabon_Bakoumba	PA0263-C.g1204 erythrocyte membrane protein 1 PfEMP1 putative	100	165	0	0	154	318	726	890	4.05E-81	305
BK471.c0f29s68|apr11.P3.MID24.GY7WJEE03FO2J5.HiQual|BK471|Gabon_Bakoumba	PA0263-C.g1204 erythrocyte membrane protein 1 PfEMP1 putative	100	41	0	0	355	395	972	1012	3.45E-12	76.8
BK471.c0f29s68|apr11.P3.MID24.GY7WJEE03FO2J5.HiQual|BK471|Gabon_Bakoumba	PA0222-C.g1055 erythrocyte membrane protein 1 PfEMP1 putative	93.333	210	9	4	186	393	708	914	4.05E-81	305
BK471.c0f29s68|apr11.P3.MID24.GY7WJEE03FO2J5.HiQual|BK471|Gabon_Bakoumba	PA0160-C.g1674 erythrocyte membrane protein 1 PfEMP1 putative	93.333	210	9	4	186	393	714	920	4.05E-81	305
BK471.c0f29s68|apr11.P3.MID24.GY7WJEE03FO2J5.HiQual|BK471|Gabon_Bakoumba	PF0671-C.g1527 erythrocyte membrane protein 1 PfEMP1 putative	93.333	210	9	4	186	393	711	917	4.05E-81	305
BK471.c0f29s68|apr11.P3.MID24.GY7WJEE03FO2J5.HiQual|BK471|Gabon_Bakoumba	PF0510-C.g3395 erythrocyte membrane protein 1 PfEMP1 putative	93.333	210	9	4	186	393	708	914	4.05E-81	305
BK471.c0f29s68|apr11.P3.MID24.GY7WJEE03FO2J5.HiQual|BK471|Gabon_Bakoumba	PF0480-C.g212 erythrocyte membrane protein 1 PfEMP1 putative	93.333	210	9	4	186	393	738	944	4.05E-81	305
BK471.c0f29s68|apr11.P3.MID24.GY7WJEE03FO2J5.HiQual|BK471|Gabon_Bakoumba	PF0443-C.g498 erythrocyte membrane protein 1 PfEMP1 putative	93.333	210	9	4	186	393	711	917	4.05E-81	305
BK471.c0f29s68|apr11.P3.MID24.GY7WJEE03FO2J5.HiQual|BK471|Gabon_Bakoumba	PF0389-C.g1167 erythrocyte membrane protein 1 PfEMP1 putative	93.333	210	9	4	186	393	708	914	4.05E-81	305
BK471.c0f29s68|apr11.P3.MID24.GY7WJEE03FO2J5.HiQual|BK471|Gabon_Bakoumba	PF0339-C.g328 erythrocyte membrane protein 1 PfEMP1 putative	93.333	210	9	4	186	393	708	914	4.05E-81	305
BK471.c0f29s68|apr11.P3.MID24.GY7WJEE03FO2J5.HiQual|BK471|Gabon_Bakoumba	PF0280-C.g1289 erythrocyte membrane protein 1 PfEMP1 putative	100	165	0	0	154	318	726	890	4.05E-81	305
BK471.c0f29s68|apr11.P3.MID24.GY7WJEE03FO2J5.HiQual|BK471|Gabon_Bakoumba	PF0280-C.g1289 erythrocyte membrane protein 1 PfEMP1 putative	100	41	0	0	355	395	972	1012	3.45E-12	76.8
BK471.c0f29s68|apr11.P3.MID24.GY7WJEE03FO2J5.HiQual|BK471|Gabon_Bakoumba	PF0202-C.g28 erythrocyte membrane protein 1 PfEMP1 putative	93.333	210	9	4	186	393	693	899	4.05E-81	305
BK471.c0f29s68|apr11.P3.MID24.GY7WJEE03FO2J5.HiQual|BK471|Gabon_Bakoumba	PF0155-C.g1098 erythrocyte membrane protein 1 PfEMP1 putative	100	165	0	0	154	318	573	737	4.05E-81	305
BK471.c0f29s68|apr11.P3.MID24.GY7WJEE03FO2J5.HiQual|BK471|Gabon_Bakoumba	PF0155-C.g1098 erythrocyte membrane protein 1 PfEMP1 putative	100	41	0	0	355	395	819	859	3.45E-12	76.8
BK471.c0f29s68|apr11.P3.MID24.GY7WJEE03FO2J5.HiQual|BK471|Gabon_Bakoumba	PF0134-C.g372 erythrocyte membrane protein 1 PfEMP1 putative	100	165	0	0	154	318	726	890	4.05E-81	305
BK471.c0f29s68|apr11.P3.MID24.GY7WJEE03FO2J5.HiQual|BK471|Gabon_Bakoumba	PF0134-C.g372 erythrocyte membrane protein 1 PfEMP1 putative	100	41	0	0	355	395	972	1012	3.45E-12	76.8
BK471.c0f29s68|apr11.P3.MID24.GY7WJEE03FO2J5.HiQual|BK471|Gabon_Bakoumba	PF0029-C.g54 erythrocyte membrane protein 1 PfEMP1 putative	100	165	0	0	154	318	726	890	4.05E-81	305
BK471.c0f29s68|apr11.P3.MID24.GY7WJEE03FO2J5.HiQual|BK471|Gabon_Bakoumba	PF0029-C.g54 erythrocyte membrane protein 1 PfEMP1 putative	100	41	0	0	355	395	972	1012	3.45E-12	76.8
BK471.c0f29s68|apr11.P3.MID24.GY7WJEE03FO2J5.HiQual|BK471|Gabon_Bakoumba	PF0465-C.g13 erythrocyte membrane protein 1 PfEMP1 putative	92.857	210	10	4	186	393	720	926	1.88E-79	300
BK471.c0f29s68|apr11.P3.MID24.GY7WJEE03FO2J5.HiQual|BK471|Gabon_Bakoumba	PF0029-C.g801 erythrocyte membrane protein 1 PfEMP1 putative	92.857	210	10	4	186	393	756	962	1.88E-79	300
BK471.c0f29s68|apr11.P3.MID24.GY7WJEE03FO2J5.HiQual|BK471|Gabon_Bakoumba	PV0118-C.g100	89.54	239	18	3	152	388	34	267	2.44E-78	296
BK471.c0f29s68|apr11.P3.MID24.GY7WJEE03FO2J5.HiQual|BK471|Gabon_Bakoumba	SenT037.09.g524 erythrocyte membrane protein 1 PfEMP1 putative	83.642	324	41	7	1	318	564	881	8.76E-78	294
BK471.c0f29s68|apr11.P3.MID24.GY7WJEE03FO2J5.HiQual|BK471|Gabon_Bakoumba	PF0671-C.g176 erythrocyte membrane protein 1 PfEMP1 putative	83.642	324	41	7	1	318	564	881	8.76E-78	294
BK471.c0f29s68|apr11.P3.MID24.GY7WJEE03FO2J5.HiQual|BK471|Gabon_Bakoumba	PF0288-C.g385 erythrocyte membrane protein 1 PfEMP1 putative	80.549	401	62	10	1	393	570	962	8.76E-78	294
BK471.c0f29s68|apr11.P3.MID24.GY7WJEE03FO2J5.HiQual|BK471|Gabon_Bakoumba	PF0004-C.g1118 erythrocyte membrane protein 1 PfEMP1 putative	88.446	251	20	7	1	248	588	832	8.76E-78	294
BK471.c0f29s68|apr11.P3.MID24.GY7WJEE03FO2J5.HiQual|BK471|Gabon_Bakoumba	SenP027.02.g190 erythrocyte membrane protein 1 PfEMP1 putative	80.25	400	61	10	1	388	582	975	5.27E-75	285
BK471.c0f29s68|apr11.P3.MID24.GY7WJEE03FO2J5.HiQual|BK471|Gabon_Bakoumba	SenT002.07.g2054 erythrocyte membrane protein 1 PfEMP1 putative	80.25	400	61	10	1	388	582	975	5.27E-75	285
BK471.c0f29s68|apr11.P3.MID24.GY7WJEE03FO2J5.HiQual|BK471|Gabon_Bakoumba	PT0231-Cx.g4012 erythrocyte membrane protein 1 PfEMP1 putative	92.195	205	11	4	186	388	705	906	5.27E-75	285
BK471.c0f29s68|apr11.P3.MID24.GY7WJEE03FO2J5.HiQual|BK471|Gabon_Bakoumba	PC0069-C.g311 erythrocyte membrane protein 1 PfEMP1 putative	92.195	205	11	4	186	388	747	948	5.27E-75	285
BK471.c0f29s68|apr11.P3.MID24.GY7WJEE03FO2J5.HiQual|BK471|Gabon_Bakoumba	PA0193-C.g448 erythrocyte membrane protein 1 PfEMP1 putative	80.25	400	61	10	1	388	582	975	5.27E-75	285
BK471.c0f29s68|apr11.P3.MID24.GY7WJEE03FO2J5.HiQual|BK471|Gabon_Bakoumba	PF0703-C.g1161 erythrocyte membrane protein 1 PfEMP1 putative	80.25	400	61	10	1	388	582	975	5.27E-75	285
BK471.c0f29s68|apr11.P3.MID24.GY7WJEE03FO2J5.HiQual|BK471|Gabon_Bakoumba	PF0519-C.g222 erythrocyte membrane protein 1 PfEMP1 putative	92.195	205	11	4	186	388	735	936	5.27E-75	285
BK471.c0f29s68|apr11.P3.MID24.GY7WJEE03FO2J5.HiQual|BK471|Gabon_Bakoumba	PF0442-C.g722 erythrocyte membrane protein 1 PfEMP1 putative	92.195	205	11	4	186	388	735	936	5.27E-75	285
BK471.c0f29s68|apr11.P3.MID24.GY7WJEE03FO2J5.HiQual|BK471|Gabon_Bakoumba	PF0441-CW.g361 erythrocyte membrane protein 1 PfEMP1 putative	92.195	205	11	4	186	388	708	909	5.27E-75	285
BK471.c0f29s68|apr11.P3.MID24.GY7WJEE03FO2J5.HiQual|BK471|Gabon_Bakoumba	PF0805-C.g35 erythrocyte membrane protein 1 PfEMP1 putative	80.049	406	58	12	1	393	555	950	2.45E-73	279
BK471.c0f29s68|apr11.P3.MID24.GY7WJEE03FO2J5.HiQual|BK471|Gabon_Bakoumba	PT0303-Cx.g81 erythrocyte membrane protein 1 PfEMP1 putative	80.247	405	50	16	1	393	303	689	8.82E-73	278
BK471.c0f29s68|apr11.P3.MID24.GY7WJEE03FO2J5.HiQual|BK471|Gabon_Bakoumba	PT0294-C.g200 erythrocyte membrane protein 1 PfEMP1 putative	80.247	405	50	16	1	393	243	629	8.82E-73	278
BK471.c0f29s68|apr11.P3.MID24.GY7WJEE03FO2J5.HiQual|BK471|Gabon_Bakoumba	PT0155-C.g1427 erythrocyte membrane protein 1 PfEMP1 putative	79.853	407	60	13	1	393	564	962	8.82E-73	278
BK471.c0f29s68|apr11.P3.MID24.GY7WJEE03FO2J5.HiQual|BK471|Gabon_Bakoumba	PT0115-C.g1245 erythrocyte membrane protein 1 PfEMP1 putative	82.663	323	46	6	1	318	561	878	8.82E-73	278
BK471.c0f29s68|apr11.P3.MID24.GY7WJEE03FO2J5.HiQual|BK471|Gabon_Bakoumba	PT0112-C.g694 erythrocyte membrane protein 1 PfEMP1 putative	80.247	405	50	16	1	393	570	956	8.82E-73	278
BK471.c0f29s68|apr11.P3.MID24.GY7WJEE03FO2J5.HiQual|BK471|Gabon_Bakoumba	PH0705-C.g1977 erythrocyte membrane protein 1 PfEMP1 putative	87.251	251	23	5	57	307	614	855	8.82E-73	278
BK471.c0f29s68|apr11.P3.MID24.GY7WJEE03FO2J5.HiQual|BK471|Gabon_Bakoumba	PF0673-C.g7254 erythrocyte membrane protein 1 PfEMP1 putative	80.247	405	47	25	1	393	351	734	1.14E-71	274
BK471.c0f29s68|apr11.P3.MID24.GY7WJEE03FO2J5.HiQual|BK471|Gabon_Bakoumba	PF0105-C.g864 erythrocyte membrane protein 1 PfEMP1 putative	83.66	306	34	9	1	295	597	897	1.14E-71	274
BK471.c0f29s68|apr11.P3.MID24.GY7WJEE03FO2J5.HiQual|BK471|Gabon_Bakoumba	PT0286-C.g397 erythrocyte membrane protein 1 PfEMP1 putative	79.756	410	55	14	1	393	537	935	4.10E-71	272
BK471.c0f29s68|apr11.P3.MID24.GY7WJEE03FO2J5.HiQual|BK471|Gabon_Bakoumba	PT0225-C.g728 erythrocyte membrane protein 1 PfEMP1 putative	79.756	410	55	14	1	393	540	938	4.10E-71	272
BK471.c0f29s68|apr11.P3.MID24.GY7WJEE03FO2J5.HiQual|BK471|Gabon_Bakoumba	PT0194-Cx.g524 erythrocyte membrane protein 1 PfEMP1 putative	79.756	410	55	14	1	393	573	971	4.10E-71	272
BK471.c0f29s68|apr11.P3.MID24.GY7WJEE03FO2J5.HiQual|BK471|Gabon_Bakoumba	PT0051-C.g1752 erythrocyte membrane protein 1 PfEMP1 putative	79.756	410	55	14	1	393	540	938	4.10E-71	272
BK471.c0f29s68|apr11.P3.MID24.GY7WJEE03FO2J5.HiQual|BK471|Gabon_Bakoumba	PF0223-C.g544 erythrocyte membrane protein 1 PfEMP1 putative	79.703	404	57	11	1	393	567	956	5.31E-70	268
BK471.c0f29s68|apr11.P3.MID24.GY7WJEE03FO2J5.HiQual|BK471|Gabon_Bakoumba	PA0138-C.g711 erythrocyte membrane protein 1 PfEMP1 putative	81.633	343	44	13	54	393	288	614	1.91E-69	267
BK471.c0f29s68|apr11.P3.MID24.GY7WJEE03FO2J5.HiQual|BK471|Gabon_Bakoumba	PF0628-C.g1594 erythrocyte membrane protein 1 PfEMP1 putative	82.229	332	37	18	1	318	597	920	1.91E-69	267
BK471.c0f29s68|apr11.P3.MID24.GY7WJEE03FO2J5.HiQual|BK471|Gabon_Bakoumba	PF0443-C.g255 erythrocyte membrane protein 1 PfEMP1 putative	82.229	332	37	18	1	318	597	920	1.91E-69	267
BK471.c0f29s68|apr11.P3.MID24.GY7WJEE03FO2J5.HiQual|BK471|Gabon_Bakoumba	PF0380-C.g686 erythrocyte membrane protein 1 PfEMP1 putative	81.633	343	44	13	54	393	51	377	1.91E-69	267
BK471.c0f29s68|apr11.P3.MID24.GY7WJEE03FO2J5.HiQual|BK471|Gabon_Bakoumba	PF0356-C.g91 erythrocyte membrane protein 1 PfEMP1 putative	82.229	332	37	18	1	318	597	920	1.91E-69	267
BK471.c0f29s68|apr11.P3.MID24.GY7WJEE03FO2J5.HiQual|BK471|Gabon_Bakoumba	PF0155-C.g4050 erythrocyte membrane protein 1 PfEMP1 putative	82.229	332	37	18	1	318	597	920	1.91E-69	267
BK471.c0f29s68|apr11.P3.MID24.GY7WJEE03FO2J5.HiQual|BK471|Gabon_Bakoumba	PM0094-C.g488 erythrocyte membrane protein 1 PfEMP1 putative	81.105	344	49	11	58	393	636	971	8.88E-68	261
BK471.c0f29s68|apr11.P3.MID24.GY7WJEE03FO2J5.HiQual|BK471|Gabon_Bakoumba	PT0204-Cx.g22 erythrocyte membrane protein 1 PfEMP1 putative	88.235	221	22	4	174	393	745	962	8.88E-68	261
BK471.c0f29s68|apr11.P3.MID24.GY7WJEE03FO2J5.HiQual|BK471|Gabon_Bakoumba	PF0111-C.g882 erythrocyte membrane protein 1 PfEMP1 putative	81.105	344	49	11	58	393	636	971	8.88E-68	261
BK471.c0f29s68|apr11.P3.MID24.GY7WJEE03FO2J5.HiQual|BK471|Gabon_Bakoumba	PM0108-C.g113 erythrocyte membrane protein 1 PfEMP1 putative	79.699	399	47	20	1	388	561	936	1.15E-66	257
BK471.c0f29s68|apr11.P3.MID24.GY7WJEE03FO2J5.HiQual|BK471|Gabon_Bakoumba	PF0204-C.g501 erythrocyte membrane protein 1 PfEMP1 putative	80.98	347	46	13	1	337	564	900	1.15E-66	257
BK471.c0f29s68|apr11.P3.MID24.GY7WJEE03FO2J5.HiQual|BK471|Gabon_Bakoumba	QG0298-C.g1939 erythrocyte membrane protein 1 PfEMP1 putative	79.557	406	48	18	1	393	564	947	1.15E-66	257
BK471.c0f29s68|apr11.P3.MID24.GY7WJEE03FO2J5.HiQual|BK471|Gabon_Bakoumba	QG0198-C.g1105 erythrocyte membrane protein 1 PfEMP1 putative	81.416	339	41	12	1	337	630	948	1.15E-66	257
BK471.c0f29s68|apr11.P3.MID24.GY7WJEE03FO2J5.HiQual|BK471|Gabon_Bakoumba	.g1014 erythrocyte membrane protein 1 PfEMP1 putative	80.814	344	50	11	58	393	15	350	4.13E-66	255
BK471.c0f29s68|apr11.P3.MID24.GY7WJEE03FO2J5.HiQual|BK471|Gabon_Bakoumba	.g252 erythrocyte membrane protein 1 PfEMP1 putative	80.814	344	50	11	58	393	636	971	4.13E-66	255
BK471.c0f29s68|apr11.P3.MID24.GY7WJEE03FO2J5.HiQual|BK471|Gabon_Bakoumba	PF0411-C.g48 erythrocyte membrane protein 1 PfEMP1 putative	79.747	395	46	22	1	393	570	932	4.13E-66	255
BK471.c0f29s68|apr11.P3.MID24.GY7WJEE03FO2J5.HiQual|BK471|Gabon_Bakoumba	PT0218-Cx.g74 erythrocyte membrane protein 1 PfEMP1 putative	81.677	322	44	9	1	322	543	849	1.49E-65	254
BK471.c0f29s68|apr11.P3.MID24.GY7WJEE03FO2J5.HiQual|BK471|Gabon_Bakoumba	PT0103-C.g1597 erythrocyte membrane protein 1 PfEMP1 putative	81.677	322	44	9	1	322	543	849	1.49E-65	254
BK471.c0f29s68|apr11.P3.MID24.GY7WJEE03FO2J5.HiQual|BK471|Gabon_Bakoumba	PF0130-C.g607 erythrocyte membrane protein 1 PfEMP1 putative	80.702	342	53	10	1	337	600	933	1.49E-65	254
BK471.c0f29s68|apr11.P3.MID24.GY7WJEE03FO2J5.HiQual|BK471|Gabon_Bakoumba	PF0057-C.g799 erythrocyte membrane protein 1 PfEMP1 putative	80.702	342	53	10	1	337	600	933	1.49E-65	254
BK471.c0f29s68|apr11.P3.MID24.GY7WJEE03FO2J5.HiQual|BK471|Gabon_Bakoumba	PV0083-C.g81	87.671	219	24	1	175	393	750	965	5.35E-65	252
BK471.c0f29s68|apr11.P3.MID24.GY7WJEE03FO2J5.HiQual|BK471|Gabon_Bakoumba	PM0114-C.g499 erythrocyte membrane protein 1 PfEMP1 putative	80.896	335	50	10	66	393	713	1040	5.35E-65	252
BK471.c0f29s68|apr11.P3.MID24.GY7WJEE03FO2J5.HiQual|BK471|Gabon_Bakoumba	PT0207-C.g892 erythrocyte membrane protein 1 PfEMP1 putative	80.994	342	43	15	1	337	549	873	5.35E-65	252
BK471.c0f29s68|apr11.P3.MID24.GY7WJEE03FO2J5.HiQual|BK471|Gabon_Bakoumba	PT0112-C.g2398 erythrocyte membrane protein 1 PfEMP1 putative	80.994	342	43	15	1	337	549	873	5.35E-65	252
BK471.c0f29s68|apr11.P3.MID24.GY7WJEE03FO2J5.HiQual|BK471|Gabon_Bakoumba	PA0239-C.g1529 erythrocyte membrane protein 1 PfEMP1 putative	80.896	335	50	10	66	393	536	863	5.35E-65	252
BK471.c0f29s68|apr11.P3.MID24.GY7WJEE03FO2J5.HiQual|BK471|Gabon_Bakoumba	PF0801-C.g926 erythrocyte membrane protein 1 PfEMP1 putative	80.896	335	50	10	66	393	713	1040	5.35E-65	252
BK471.c0f29s68|apr11.P3.MID24.GY7WJEE03FO2J5.HiQual|BK471|Gabon_Bakoumba	PF0739-C.g119 erythrocyte membrane protein 1 PfEMP1 putative	80.896	335	50	10	66	393	713	1040	5.35E-65	252
BK471.c0f29s68|apr11.P3.MID24.GY7WJEE03FO2J5.HiQual|BK471|Gabon_Bakoumba	PH0466-C.g421 erythrocyte membrane protein 1 PfEMP1 putative	87.671	219	24	1	175	393	750	965	5.35E-65	252
BK471.c0f29s68|apr11.P3.MID24.GY7WJEE03FO2J5.HiQual|BK471|Gabon_Bakoumba	PH0462-C.g340 erythrocyte membrane protein 1 PfEMP1 putative	87.671	219	24	1	175	393	750	965	5.35E-65	252
BK471.c0f29s68|apr11.P3.MID24.GY7WJEE03FO2J5.HiQual|BK471|Gabon_Bakoumba	PH0279-C.g63	87.671	219	24	1	175	393	750	965	5.35E-65	252
BK471.c0f29s68|apr11.P3.MID24.GY7WJEE03FO2J5.HiQual|BK471|Gabon_Bakoumba	PH0264-C.g55	87.671	219	24	1	175	393	750	965	5.35E-65	252
BK471.c0f29s68|apr11.P3.MID24.GY7WJEE03FO2J5.HiQual|BK471|Gabon_Bakoumba	PH0164-C.g416 erythrocyte membrane protein 1 PfEMP1 putative	87.671	219	24	1	175	393	750	965	5.35E-65	252
BK471.c0f29s68|apr11.P3.MID24.GY7WJEE03FO2J5.HiQual|BK471|Gabon_Bakoumba	SenT224.08.g371 erythrocyte membrane protein 1 PfEMP1 putative	82.609	299	37	12	1	293	591	880	1.92E-64	250
BK471.c0f29s68|apr11.P3.MID24.GY7WJEE03FO2J5.HiQual|BK471|Gabon_Bakoumba	PF0700-C.g1757 erythrocyte membrane protein 1 PfEMP1 putative	78.96	404	57	15	1	393	570	956	1.92E-64	250
BK471.c0f29s68|apr11.P3.MID24.GY7WJEE03FO2J5.HiQual|BK471|Gabon_Bakoumba	PF0641-C.g1312 erythrocyte membrane protein 1 PfEMP1 putative	82.609	299	37	12	1	293	591	880	1.92E-64	250
BK471.c0f29s68|apr11.P3.MID24.GY7WJEE03FO2J5.HiQual|BK471|Gabon_Bakoumba	PF0228-C.g1077 erythrocyte membrane protein 1 PfEMP1 putative	82.609	299	37	12	1	293	192	481	1.92E-64	250
BK471.c0f29s68|apr11.P3.MID24.GY7WJEE03FO2J5.HiQual|BK471|Gabon_Bakoumba	PM0133-C.g497 erythrocyte membrane protein 1 PfEMP1 putative	87.981	208	21	4	186	393	708	911	3.22E-62	243
BK471.c0f29s68|apr11.P3.MID24.GY7WJEE03FO2J5.HiQual|BK471|Gabon_Bakoumba	PT0204-Cx.g709 erythrocyte membrane protein 1 PfEMP1 putative	87.981	208	21	4	186	393	708	911	3.22E-62	243
BK471.c0f29s68|apr11.P3.MID24.GY7WJEE03FO2J5.HiQual|BK471|Gabon_Bakoumba	PC0061-C.g580 erythrocyte membrane protein 1 PfEMP1 putative	87.981	208	21	4	186	393	708	911	3.22E-62	243
BK471.c0f29s68|apr11.P3.MID24.GY7WJEE03FO2J5.HiQual|BK471|Gabon_Bakoumba	PA0217-C.g512 erythrocyte membrane protein 1 PfEMP1 putative	82.313	294	39	9	1	292	573	855	3.22E-62	243
BK471.c0f29s68|apr11.P3.MID24.GY7WJEE03FO2J5.HiQual|BK471|Gabon_Bakoumba	PF0819-C.g2869 erythrocyte membrane protein 1 PfEMP1 putative	85.259	251	19	8	2	240	568	812	3.22E-62	243
BK471.c0f29s68|apr11.P3.MID24.GY7WJEE03FO2J5.HiQual|BK471|Gabon_Bakoumba	PF0692-C.g641 erythrocyte membrane protein 1 PfEMP1 putative	82.313	294	39	9	1	292	573	855	3.22E-62	243
BK471.c0f29s68|apr11.P3.MID24.GY7WJEE03FO2J5.HiQual|BK471|Gabon_Bakoumba	PF0281-C.g95 erythrocyte membrane protein 1 PfEMP1 putative	87.981	208	21	4	186	393	708	911	3.22E-62	243
BK471.c0f29s68|apr11.P3.MID24.GY7WJEE03FO2J5.HiQual|BK471|Gabon_Bakoumba	PF0276-C.g422 erythrocyte membrane protein 1 PfEMP1 putative	82.313	294	39	9	1	292	573	855	3.22E-62	243
BK471.c0f29s68|apr11.P3.MID24.GY7WJEE03FO2J5.HiQual|BK471|Gabon_Bakoumba	PF0170-C.g1879 erythrocyte membrane protein 1 PfEMP1 putative	87.981	208	21	4	186	393	708	911	3.22E-62	243
BK471.c0f29s68|apr11.P3.MID24.GY7WJEE03FO2J5.HiQual|BK471|Gabon_Bakoumba	PF0053-C.g553 erythrocyte membrane protein 1 PfEMP1 putative	82.313	294	39	9	1	292	573	855	3.22E-62	243
BK471.c0f29s68|apr11.P3.MID24.GY7WJEE03FO2J5.HiQual|BK471|Gabon_Bakoumba	PA0059-C.g66 erythrocyte membrane protein 1 PfEMP1 putative	80	345	54	11	58	393	663	1001	1.16E-61	241
BK471.c0f29s68|apr11.P3.MID24.GY7WJEE03FO2J5.HiQual|BK471|Gabon_Bakoumba	PF0764-C.g6270 erythrocyte membrane protein 1 PfEMP1 putative	80.114	352	46	15	1	337	558	900	1.16E-61	241
BK471.c0f29s68|apr11.P3.MID24.GY7WJEE03FO2J5.HiQual|BK471|Gabon_Bakoumba	PF0009-C.g336 erythrocyte membrane protein 1 PfEMP1 putative	80.114	352	46	15	1	337	558	900	1.16E-61	241
BK471.c0f29s68|apr11.P3.MID24.GY7WJEE03FO2J5.HiQual|BK471|Gabon_Bakoumba	PR0133-C.g873 erythrocyte membrane protein 1 PfEMP1 putative	78.272	405	67	11	1	393	567	962	1.16E-61	241
BK471.c0f29s68|apr11.P3.MID24.GY7WJEE03FO2J5.HiQual|BK471|Gabon_Bakoumba	PT0302-C.g146 erythrocyte membrane protein 1 PfEMP1 putative	86.364	220	28	2	175	393	768	986	4.16E-61	239
BK471.c0f29s68|apr11.P3.MID24.GY7WJEE03FO2J5.HiQual|BK471|Gabon_Bakoumba	PT0207-C.g1447 erythrocyte membrane protein 1 PfEMP1 putative	81.639	305	41	9	1	296	564	862	4.16E-61	239
BK471.c0f29s68|apr11.P3.MID24.GY7WJEE03FO2J5.HiQual|BK471|Gabon_Bakoumba	PT0169-C.g41 erythrocyte membrane protein 1 PfEMP1 putative	86.364	220	28	2	175	393	768	986	4.16E-61	239
BK471.c0f29s68|apr11.P3.MID24.GY7WJEE03FO2J5.HiQual|BK471|Gabon_Bakoumba	PT0168-C.g249 erythrocyte membrane protein 1 PfEMP1 putative	86.364	220	28	2	175	393	768	986	4.16E-61	239
BK471.c0f29s68|apr11.P3.MID24.GY7WJEE03FO2J5.HiQual|BK471|Gabon_Bakoumba	PF0155-C.g3267 erythrocyte membrane protein 1 PfEMP1 putative	86.099	223	29	2	172	393	735	956	4.16E-61	239
BK471.c0f29s68|apr11.P3.MID24.GY7WJEE03FO2J5.HiQual|BK471|Gabon_Bakoumba	PR0165-C.g503 erythrocyte membrane protein 1 PfEMP1 putative	79.885	348	52	9	58	393	657	998	4.16E-61	239
BK471.c0f29s68|apr11.P3.MID24.GY7WJEE03FO2J5.HiQual|BK471|Gabon_Bakoumba	PF0673-C.g1120 erythrocyte membrane protein 1 PfEMP1 putative	81.41	312	39	10	1	295	582	891	1.50E-60	237
BK471.c0f29s68|apr11.P3.MID24.GY7WJEE03FO2J5.HiQual|BK471|Gabon_Bakoumba	PF0587-C.g153 erythrocyte membrane protein 1 PfEMP1 putative	81.41	312	39	10	1	295	582	891	1.50E-60	237
BK471.c0f29s68|apr11.P3.MID24.GY7WJEE03FO2J5.HiQual|BK471|Gabon_Bakoumba	PF0196-C.g649 erythrocyte membrane protein 1 PfEMP1 putative	83.658	257	36	5	140	393	688	941	1.50E-60	237
BK471.c0f29s68|apr11.P3.MID24.GY7WJEE03FO2J5.HiQual|BK471|Gabon_Bakoumba	PF0004-C.g1093 erythrocyte membrane protein 1 PfEMP1 putative	79.827	347	52	15	54	393	624	959	1.50E-60	237
BK471.c0f29s68|apr11.P3.MID24.GY7WJEE03FO2J5.HiQual|BK471|Gabon_Bakoumba	PA0091-C.g262 erythrocyte membrane protein 1 PfEMP1 putative	90.96	177	13	2	58	234	648	821	5.38E-60	235
BK471.c0f29s68|apr11.P3.MID24.GY7WJEE03FO2J5.HiQual|BK471|Gabon_Bakoumba	PA0212-C.g1326 erythrocyte membrane protein 1 PfEMP1 putative	80.06	336	51	11	1	322	612	945	5.38E-60	235
BK471.c0f29s68|apr11.P3.MID24.GY7WJEE03FO2J5.HiQual|BK471|Gabon_Bakoumba	PA0195-C.g657 erythrocyte membrane protein 1 PfEMP1 putative	80.06	336	51	11	1	322	612	945	5.38E-60	235
BK471.c0f29s68|apr11.P3.MID24.GY7WJEE03FO2J5.HiQual|BK471|Gabon_Bakoumba	PF0818-C.g84 erythrocyte membrane protein 1 PfEMP1 putative	82.168	286	39	7	58	337	636	915	5.38E-60	235
BK471.c0f29s68|apr11.P3.MID24.GY7WJEE03FO2J5.HiQual|BK471|Gabon_Bakoumba	PF0768-C.g764 erythrocyte membrane protein 1 PfEMP1 putative	82.168	286	39	7	58	337	636	915	5.38E-60	235
BK471.c0f29s68|apr11.P3.MID24.GY7WJEE03FO2J5.HiQual|BK471|Gabon_Bakoumba	PF0768-C.g759 erythrocyte membrane protein 1 PfEMP1 putative	82.168	286	39	7	58	337	636	915	5.38E-60	235
BK471.c0f29s68|apr11.P3.MID24.GY7WJEE03FO2J5.HiQual|BK471|Gabon_Bakoumba	PF0154-C.g1379 erythrocyte membrane protein 1 PfEMP1 putative	90.96	177	13	2	58	234	648	821	5.38E-60	235
BK471.c0f29s68|apr11.P3.MID24.GY7WJEE03FO2J5.HiQual|BK471|Gabon_Bakoumba	PT0115-C.g1094 erythrocyte membrane protein 1 PfEMP1 putative	77.831	415	66	17	1	393	573	983	1.94E-59	233
BK471.c0f29s68|apr11.P3.MID24.GY7WJEE03FO2J5.HiQual|BK471|Gabon_Bakoumba	PF0223-C.g323 erythrocyte membrane protein 1 PfEMP1 putative	86.099	223	24	4	176	393	727	947	1.94E-59	233
BK471.c0f29s68|apr11.P3.MID24.GY7WJEE03FO2J5.HiQual|BK471|Gabon_Bakoumba	PV0256-C.g58	84.082	245	33	4	1	245	606	844	6.97E-59	231
BK471.c0f29s68|apr11.P3.MID24.GY7WJEE03FO2J5.HiQual|BK471|Gabon_Bakoumba	PV0147-C.g7	84.082	245	33	4	1	245	606	844	6.97E-59	231
BK471.c0f29s68|apr11.P3.MID24.GY7WJEE03FO2J5.HiQual|BK471|Gabon_Bakoumba	QE0479-C.g540 erythrocyte membrane protein 1 PfEMP1 putative	84.082	245	33	4	1	245	606	844	6.97E-59	231
BK471.c0f29s68|apr11.P3.MID24.GY7WJEE03FO2J5.HiQual|BK471|Gabon_Bakoumba	PF0478-C.g2526 erythrocyte membrane protein 1 PfEMP1 putative	84.082	245	33	4	1	245	597	835	6.97E-59	231
BK471.c0f29s68|apr11.P3.MID24.GY7WJEE03FO2J5.HiQual|BK471|Gabon_Bakoumba	QG0251-C.g1403 erythrocyte membrane protein 1 PfEMP1 putative	84.082	245	33	4	1	245	606	844	6.97E-59	231
BK471.c0f29s68|apr11.P3.MID24.GY7WJEE03FO2J5.HiQual|BK471|Gabon_Bakoumba	PH0645-C.g1318 erythrocyte membrane protein 1 PfEMP1 putative	84.082	245	33	4	1	245	606	844	6.97E-59	231
BK471.c0f29s68|apr11.P3.MID24.GY7WJEE03FO2J5.HiQual|BK471|Gabon_Bakoumba	PH0305-C.g79	84.082	245	33	4	1	245	606	844	6.97E-59	231
BK471.c0f29s68|apr11.P3.MID24.GY7WJEE03FO2J5.HiQual|BK471|Gabon_Bakoumba	PF0708-C.g30 erythrocyte membrane protein 1 PfEMP1 putative	79.885	348	42	15	1	337	597	927	2.51E-58	230
BK471.c0f29s68|apr11.P3.MID24.GY7WJEE03FO2J5.HiQual|BK471|Gabon_Bakoumba	PF0514-C.g1022 erythrocyte membrane protein 1 PfEMP1 putative	77.966	413	60	17	1	393	579	980	2.51E-58	230
BK471.c0f29s68|apr11.P3.MID24.GY7WJEE03FO2J5.HiQual|BK471|Gabon_Bakoumba	PF0336-CW.g93 erythrocyte membrane protein 1 PfEMP1 putative	79.472	341	56	11	1	337	585	915	2.51E-58	230
BK471.c0f29s68|apr11.P3.MID24.GY7WJEE03FO2J5.HiQual|BK471|Gabon_Bakoumba	PF0228-C.g1380 erythrocyte membrane protein 1 (PfEMP1)	83.936	249	31	8	2	244	583	828	2.51E-58	230
BK471.c0f29s68|apr11.P3.MID24.GY7WJEE03FO2J5.HiQual|BK471|Gabon_Bakoumba	SenT037.09.g963 erythrocyte membrane protein 1 PfEMP1 putative	85.586	222	26	5	175	393	441	659	9.01E-58	228
BK471.c0f29s68|apr11.P3.MID24.GY7WJEE03FO2J5.HiQual|BK471|Gabon_Bakoumba	PA0202-C.g541 erythrocyte membrane protein 1 PfEMP1 putative	85.586	222	26	5	175	393	639	857	9.01E-58	228
BK471.c0f29s68|apr11.P3.MID24.GY7WJEE03FO2J5.HiQual|BK471|Gabon_Bakoumba	PF0720-C.g44 erythrocyte membrane protein 1 PfEMP1 putative	85.586	222	26	5	175	393	681	899	9.01E-58	228
BK471.c0f29s68|apr11.P3.MID24.GY7WJEE03FO2J5.HiQual|BK471|Gabon_Bakoumba	PF0196-C.g50 erythrocyte membrane protein 1 PfEMP1 putative	85.586	222	26	5	175	393	702	920	9.01E-58	228
BK471.c0f29s68|apr11.P3.MID24.GY7WJEE03FO2J5.HiQual|BK471|Gabon_Bakoumba	PH0508-C.g42	80.769	312	42	13	1	309	588	884	9.01E-58	228
BK471.c0f29s68|apr11.P3.MID24.GY7WJEE03FO2J5.HiQual|BK471|Gabon_Bakoumba	PT0212-C.g1077 erythrocyte membrane protein 1 PfEMP1 putative	81	300	43	11	1	293	588	880	3.24E-57	226
BK471.c0f29s68|apr11.P3.MID24.GY7WJEE03FO2J5.HiQual|BK471|Gabon_Bakoumba	PT0097-C.g976 erythrocyte membrane protein 1 PfEMP1 putative	81	300	43	11	1	293	579	871	3.24E-57	226
BK471.c0f29s68|apr11.P3.MID24.GY7WJEE03FO2J5.HiQual|BK471|Gabon_Bakoumba	PF0327-C.g849 erythrocyte membrane protein 1 PfEMP1 putative	77.458	417	68	17	1	395	558	970	3.24E-57	226
BK471.c0f29s68|apr11.P3.MID24.GY7WJEE03FO2J5.HiQual|BK471|Gabon_Bakoumba	PF0176-C.g991 erythrocyte membrane protein 1 PfEMP1 putative	81	300	43	11	1	293	579	871	3.24E-57	226
BK471.c0f29s68|apr11.P3.MID24.GY7WJEE03FO2J5.HiQual|BK471|Gabon_Bakoumba	SenT067.09.g90 erythrocyte membrane protein 1 PfEMP1 putative	79.179	341	57	11	1	337	594	924	1.17E-56	224
BK471.c0f29s68|apr11.P3.MID24.GY7WJEE03FO2J5.HiQual|BK471|Gabon_Bakoumba	QC0221-C.g424 erythrocyte membrane protein 1 PfEMP1 putative	79.179	341	57	11	1	337	585	915	1.17E-56	224
BK471.c0f29s68|apr11.P3.MID24.GY7WJEE03FO2J5.HiQual|BK471|Gabon_Bakoumba	PT0208-C.g559 erythrocyte membrane protein 1 PfEMP1 putative	79.179	341	57	11	1	337	585	915	1.17E-56	224
BK471.c0f29s68|apr11.P3.MID24.GY7WJEE03FO2J5.HiQual|BK471|Gabon_Bakoumba	PT0189-Cx.g893 erythrocyte membrane protein 1 PfEMP1 putative	79.179	341	57	11	1	337	585	915	1.17E-56	224
BK471.c0f29s68|apr11.P3.MID24.GY7WJEE03FO2J5.HiQual|BK471|Gabon_Bakoumba	PT0132-C.g839 erythrocyte membrane protein 1 PfEMP1 putative	80.386	311	47	12	1	304	543	846	1.17E-56	224
BK471.c0f29s68|apr11.P3.MID24.GY7WJEE03FO2J5.HiQual|BK471|Gabon_Bakoumba	PT0065-C.g2457 erythrocyte membrane protein 1 PfEMP1 putative	80.386	311	47	12	1	304	543	846	1.17E-56	224
BK471.c0f29s68|apr11.P3.MID24.GY7WJEE03FO2J5.HiQual|BK471|Gabon_Bakoumba	PF0754-C.g543 erythrocyte membrane protein 1 PfEMP1 putative	79.179	341	57	11	1	337	585	915	1.17E-56	224
BK471.c0f29s68|apr11.P3.MID24.GY7WJEE03FO2J5.HiQual|BK471|Gabon_Bakoumba	PF0477-C.g1139 erythrocyte membrane protein 1 PfEMP1 putative	79.179	341	57	11	1	337	585	915	1.17E-56	224
BK471.c0f29s68|apr11.P3.MID24.GY7WJEE03FO2J5.HiQual|BK471|Gabon_Bakoumba	PF0192-C.g755 erythrocyte membrane protein 1 PfEMP1 putative	79.179	341	57	11	1	337	585	915	1.17E-56	224
BK471.c0f29s68|apr11.P3.MID24.GY7WJEE03FO2J5.HiQual|BK471|Gabon_Bakoumba	PF0150-C.g1005 erythrocyte membrane protein 1 PfEMP1 putative	79.179	341	57	11	1	337	585	915	1.17E-56	224
BK471.c0f29s68|apr11.P3.MID24.GY7WJEE03FO2J5.HiQual|BK471|Gabon_Bakoumba	QG0215-C.g3522 erythrocyte membrane protein 1 PfEMP1 putative	79.179	341	57	11	1	337	585	915	1.17E-56	224
BK471.c0f29s68|apr11.P3.MID24.GY7WJEE03FO2J5.HiQual|BK471|Gabon_Bakoumba	QG0182-C.g933 erythrocyte membrane protein 1 PfEMP1 putative	79.179	341	57	11	1	337	585	915	1.17E-56	224
BK471.c0f29s68|apr11.P3.MID24.GY7WJEE03FO2J5.HiQual|BK471|Gabon_Bakoumba	PR0146-C.g607 erythrocyte membrane protein 1 PfEMP1 putative	79.179	341	57	11	1	337	585	915	1.17E-56	224
BK471.c0f29s68|apr11.P3.MID24.GY7WJEE03FO2J5.HiQual|BK471|Gabon_Bakoumba	PV0204-C.g76	79.083	349	54	13	54	393	630	968	4.19E-56	222
BK471.c0f29s68|apr11.P3.MID24.GY7WJEE03FO2J5.HiQual|BK471|Gabon_Bakoumba	PV0088-C.g26	79.083	349	54	13	54	393	630	968	4.19E-56	222
BK471.c0f29s68|apr11.P3.MID24.GY7WJEE03FO2J5.HiQual|BK471|Gabon_Bakoumba	PM0004-C.g945 erythrocyte membrane protein 1 PfEMP1 putative	84.1	239	28	5	1	237	621	851	4.19E-56	222
BK471.c0f29s68|apr11.P3.MID24.GY7WJEE03FO2J5.HiQual|BK471|Gabon_Bakoumba	PT0127-C.g1063 erythrocyte membrane protein 1 PfEMP1 putative	84.889	225	28	2	172	393	693	914	4.19E-56	222
BK471.c0f29s68|apr11.P3.MID24.GY7WJEE03FO2J5.HiQual|BK471|Gabon_Bakoumba	PA0191-C.g1590 erythrocyte membrane protein 1 PfEMP1 putative	79.05	358	50	14	54	393	657	1007	4.19E-56	222
BK471.c0f29s68|apr11.P3.MID24.GY7WJEE03FO2J5.HiQual|BK471|Gabon_Bakoumba	PF0808-C.g274 erythrocyte membrane protein 1 PfEMP1 putative	79.05	358	50	14	54	393	537	887	4.19E-56	222
BK471.c0f29s68|apr11.P3.MID24.GY7WJEE03FO2J5.HiQual|BK471|Gabon_Bakoumba	PF0232-C.g300 erythrocyte membrane protein 1 PfEMP1 putative	84.1	239	28	5	1	237	624	854	4.19E-56	222
BK471.c0f29s68|apr11.P3.MID24.GY7WJEE03FO2J5.HiQual|BK471|Gabon_Bakoumba	PT0289-C.g131 erythrocyte membrane protein 1 PfEMP1 putative	80.667	300	44	11	1	293	579	871	1.51E-55	220
BK471.c0f29s68|apr11.P3.MID24.GY7WJEE03FO2J5.HiQual|BK471|Gabon_Bakoumba	PT0217-Cx.g665 erythrocyte membrane protein 1 PfEMP1 putative	80.592	304	44	12	1	295	561	858	1.51E-55	220
BK471.c0f29s68|apr11.P3.MID24.GY7WJEE03FO2J5.HiQual|BK471|Gabon_Bakoumba	PT0127-C.g1382 erythrocyte membrane protein 1 PfEMP1 putative	80.667	300	44	11	1	293	579	871	1.51E-55	220
BK471.c0f29s68|apr11.P3.MID24.GY7WJEE03FO2J5.HiQual|BK471|Gabon_Bakoumba	PFKE07.g415 erythrocyte membrane protein 1 PfEMP1 putative	80.667	300	44	11	1	293	552	844	1.51E-55	220
BK471.c0f29s68|apr11.P3.MID24.GY7WJEE03FO2J5.HiQual|BK471|Gabon_Bakoumba	PF0672-C.g795 erythrocyte membrane protein 1 PfEMP1 putative	80.984	305	34	16	1	293	549	841	1.51E-55	220
BK471.c0f29s68|apr11.P3.MID24.GY7WJEE03FO2J5.HiQual|BK471|Gabon_Bakoumba	PF0077-C.g173 erythrocyte membrane protein 1 PfEMP1 putative	81.786	280	36	11	58	337	624	888	1.51E-55	220
BK471.c0f29s68|apr11.P3.MID24.GY7WJEE03FO2J5.HiQual|BK471|Gabon_Bakoumba	PF0029-C.g44 erythrocyte membrane protein 1 PfEMP1 putative	81.786	280	36	11	58	337	624	888	1.51E-55	220
BK471.c0f29s68|apr11.P3.MID24.GY7WJEE03FO2J5.HiQual|BK471|Gabon_Bakoumba	PV0238-C.g67	83.2	250	31	7	154	393	669	917	5.42E-55	219
BK471.c0f29s68|apr11.P3.MID24.GY7WJEE03FO2J5.HiQual|BK471|Gabon_Bakoumba	PV0153-C.g184	83.2	250	31	7	154	393	369	617	5.42E-55	219
BK471.c0f29s68|apr11.P3.MID24.GY7WJEE03FO2J5.HiQual|BK471|Gabon_Bakoumba	PV0153-C.g184	83.2	250	31	7	154	393	870	1118	5.42E-55	219
BK471.c0f29s68|apr11.P3.MID24.GY7WJEE03FO2J5.HiQual|BK471|Gabon_Bakoumba	PV0148-C.g147	83.2	250	31	7	154	393	720	968	5.42E-55	219
BK471.c0f29s68|apr11.P3.MID24.GY7WJEE03FO2J5.HiQual|BK471|Gabon_Bakoumba	PV0117-C.g54	83.2	250	31	7	154	393	720	968	5.42E-55	219
BK471.c0f29s68|apr11.P3.MID24.GY7WJEE03FO2J5.HiQual|BK471|Gabon_Bakoumba	PA0069-C.g559 erythrocyte membrane protein 1 PfEMP1 putative	85.047	214	32	0	175	388	765	978	5.42E-55	219
BK471.c0f29s68|apr11.P3.MID24.GY7WJEE03FO2J5.HiQual|BK471|Gabon_Bakoumba	PA0068-C.g434 erythrocyte membrane protein 1 PfEMP1 putative	85.047	214	32	0	175	388	765	978	5.42E-55	219
BK471.c0f29s68|apr11.P3.MID24.GY7WJEE03FO2J5.HiQual|BK471|Gabon_Bakoumba	PA0050-C.g398 erythrocyte membrane protein 1 PfEMP1 putative	85.047	214	32	0	175	388	765	978	5.42E-55	219
BK471.c0f29s68|apr11.P3.MID24.GY7WJEE03FO2J5.HiQual|BK471|Gabon_Bakoumba	PT0274-Cx.g552 erythrocyte membrane protein 1 PfEMP1 putative	83.2	250	31	7	154	393	720	968	5.42E-55	219
BK471.c0f29s68|apr11.P3.MID24.GY7WJEE03FO2J5.HiQual|BK471|Gabon_Bakoumba	PT0100-C.g666 erythrocyte membrane protein 1 PfEMP1 putative	83.2	250	31	7	154	393	720	968	5.42E-55	219
BK471.c0f29s68|apr11.P3.MID24.GY7WJEE03FO2J5.HiQual|BK471|Gabon_Bakoumba	PT0015-CW.g529 erythrocyte membrane protein 1 PfEMP1 putative	83.2	250	31	7	154	393	720	968	5.42E-55	219
BK471.c0f29s68|apr11.P3.MID24.GY7WJEE03FO2J5.HiQual|BK471|Gabon_Bakoumba	PF0798-C.g657 erythrocyte membrane protein 1 PfEMP1 putative	83.2	250	31	7	154	393	720	968	5.42E-55	219
BK471.c0f29s68|apr11.P3.MID24.GY7WJEE03FO2J5.HiQual|BK471|Gabon_Bakoumba	PF0750-C.g1066 erythrocyte membrane protein 1 PfEMP1 putative	80.667	300	42	14	1	292	567	858	5.42E-55	219
BK471.c0f29s68|apr11.P3.MID24.GY7WJEE03FO2J5.HiQual|BK471|Gabon_Bakoumba	PH0520-C.g75	89.326	178	14	5	170	346	712	885	5.42E-55	219
BK471.c0f29s68|apr11.P3.MID24.GY7WJEE03FO2J5.HiQual|BK471|Gabon_Bakoumba	PR0119-C.g993 erythrocyte membrane protein 1 PfEMP1 putative	85.514	214	25	4	1	214	600	807	5.42E-55	219
BK471.c0f29s68|apr11.P3.MID24.GY7WJEE03FO2J5.HiQual|BK471|Gabon_Bakoumba	PT0213-Cx.g14 erythrocyte membrane protein 1 PfEMP1 putative	82.308	260	36	8	57	314	623	874	1.95E-54	217
BK471.c0f29s68|apr11.P3.MID24.GY7WJEE03FO2J5.HiQual|BK471|Gabon_Bakoumba	PA0208-C.g606 erythrocyte membrane protein 1 PfEMP1 putative	84.932	219	27	4	175	393	747	959	1.95E-54	217
BK471.c0f29s68|apr11.P3.MID24.GY7WJEE03FO2J5.HiQual|BK471|Gabon_Bakoumba	PV0115-C.g32	82.129	263	36	9	54	314	621	874	7.01E-54	215
BK471.c0f29s68|apr11.P3.MID24.GY7WJEE03FO2J5.HiQual|BK471|Gabon_Bakoumba	SenT184.09.g1024 erythrocyte membrane protein 1 PfEMP1 putative	82.129	263	36	9	54	314	642	895	7.01E-54	215
BK471.c0f29s68|apr11.P3.MID24.GY7WJEE03FO2J5.HiQual|BK471|Gabon_Bakoumba	PT0270-C.g32 erythrocyte membrane protein 1 PfEMP1 putative	94.366	142	4	3	154	293	708	847	7.01E-54	215
BK471.c0f29s68|apr11.P3.MID24.GY7WJEE03FO2J5.HiQual|BK471|Gabon_Bakoumba	PT0270-C.g32 erythrocyte membrane protein 1 PfEMP1 putative	100	39	0	0	355	393	933	971	4.47E-11	73.1
BK471.c0f29s68|apr11.P3.MID24.GY7WJEE03FO2J5.HiQual|BK471|Gabon_Bakoumba	PT0207-C.g1062 erythrocyte membrane protein 1 PfEMP1 putative	82.129	263	36	9	54	314	645	898	7.01E-54	215
BK471.c0f29s68|apr11.P3.MID24.GY7WJEE03FO2J5.HiQual|BK471|Gabon_Bakoumba	PT0205-C.g2185 erythrocyte membrane protein 1 PfEMP1 putative	82.129	263	36	9	54	314	630	883	7.01E-54	215
BK471.c0f29s68|apr11.P3.MID24.GY7WJEE03FO2J5.HiQual|BK471|Gabon_Bakoumba	PT0003-CW.g849 erythrocyte membrane protein 1 PfEMP1 putative	82.129	263	36	9	54	314	630	883	7.01E-54	215
BK471.c0f29s68|apr11.P3.MID24.GY7WJEE03FO2J5.HiQual|BK471|Gabon_Bakoumba	QE0446-C.g300 erythrocyte membrane protein 1 PfEMP1 putative	82.129	263	36	9	54	314	21	274	7.01E-54	215
BK471.c0f29s68|apr11.P3.MID24.GY7WJEE03FO2J5.HiQual|BK471|Gabon_Bakoumba	QE0434-C.g596 erythrocyte membrane protein 1 PfEMP1 putative	82.129	263	36	9	54	314	621	874	7.01E-54	215
BK471.c0f29s68|apr11.P3.MID24.GY7WJEE03FO2J5.HiQual|BK471|Gabon_Bakoumba	QE0420-C.g25 erythrocyte membrane protein 1 PfEMP1 putative	82.129	263	36	9	54	314	621	874	7.01E-54	215
BK471.c0f29s68|apr11.P3.MID24.GY7WJEE03FO2J5.HiQual|BK471|Gabon_Bakoumba	QE0411-C.g690 erythrocyte membrane protein 1 PfEMP1 putative	82.129	263	36	9	54	314	621	874	7.01E-54	215
BK471.c0f29s68|apr11.P3.MID24.GY7WJEE03FO2J5.HiQual|BK471|Gabon_Bakoumba	QE0408-C.g913 erythrocyte membrane protein 1 PfEMP1 putative	82.129	263	36	9	54	314	621	874	7.01E-54	215
BK471.c0f29s68|apr11.P3.MID24.GY7WJEE03FO2J5.HiQual|BK471|Gabon_Bakoumba	PA0200-C.g432 erythrocyte membrane protein 1 PfEMP1 putative	82.129	263	36	9	54	314	633	886	7.01E-54	215
BK471.c0f29s68|apr11.P3.MID24.GY7WJEE03FO2J5.HiQual|BK471|Gabon_Bakoumba	PH0617-C.g397 erythrocyte membrane protein 1 PfEMP1 putative	82.129	263	36	9	54	314	621	874	7.01E-54	215
BK471.c0f29s68|apr11.P3.MID24.GY7WJEE03FO2J5.HiQual|BK471|Gabon_Bakoumba	PV0229-C.g65	84.404	218	32	2	177	393	695	911	2.52E-53	213
BK471.c0f29s68|apr11.P3.MID24.GY7WJEE03FO2J5.HiQual|BK471|Gabon_Bakoumba	PV0228-C.g254	84.404	218	32	2	177	393	101	317	2.52E-53	213
BK471.c0f29s68|apr11.P3.MID24.GY7WJEE03FO2J5.HiQual|BK471|Gabon_Bakoumba	PV0228-C.g254	84.404	218	32	2	177	393	569	785	2.52E-53	213
BK471.c0f29s68|apr11.P3.MID24.GY7WJEE03FO2J5.HiQual|BK471|Gabon_Bakoumba	PV0227-C.g56	84.404	218	32	2	177	393	695	911	2.52E-53	213
BK471.c0f29s68|apr11.P3.MID24.GY7WJEE03FO2J5.HiQual|BK471|Gabon_Bakoumba	PV0215-C.g354	84.404	218	32	2	177	393	398	614	2.52E-53	213
BK471.c0f29s68|apr11.P3.MID24.GY7WJEE03FO2J5.HiQual|BK471|Gabon_Bakoumba	PV0215-C.g354	84.404	218	32	2	177	393	965	1181	2.52E-53	213
BK471.c0f29s68|apr11.P3.MID24.GY7WJEE03FO2J5.HiQual|BK471|Gabon_Bakoumba	PV0183-C.g12	82.8	250	32	7	154	393	723	971	2.52E-53	213
BK471.c0f29s68|apr11.P3.MID24.GY7WJEE03FO2J5.HiQual|BK471|Gabon_Bakoumba	PV0144-C.g103	84.404	218	32	2	177	393	695	911	2.52E-53	213
BK471.c0f29s68|apr11.P3.MID24.GY7WJEE03FO2J5.HiQual|BK471|Gabon_Bakoumba	PV0128-C.g94	84.404	218	32	2	177	393	695	911	2.52E-53	213
BK471.c0f29s68|apr11.P3.MID24.GY7WJEE03FO2J5.HiQual|BK471|Gabon_Bakoumba	PV0100-C.g228	84.404	218	32	2	177	393	695	911	2.52E-53	213
BK471.c0f29s68|apr11.P3.MID24.GY7WJEE03FO2J5.HiQual|BK471|Gabon_Bakoumba	PT0103-C.g431 erythrocyte membrane protein 1 PfEMP1 putative	81.034	290	36	13	1	288	567	839	2.52E-53	213
BK471.c0f29s68|apr11.P3.MID24.GY7WJEE03FO2J5.HiQual|BK471|Gabon_Bakoumba	QE0475-C.g921 erythrocyte membrane protein 1 PfEMP1 putative	84.404	218	32	2	177	393	695	911	2.52E-53	213
BK471.c0f29s68|apr11.P3.MID24.GY7WJEE03FO2J5.HiQual|BK471|Gabon_Bakoumba	QE0446-C.g1107 erythrocyte membrane protein 1 PfEMP1 putative	84.404	218	32	2	177	393	695	911	2.52E-53	213
BK471.c0f29s68|apr11.P3.MID24.GY7WJEE03FO2J5.HiQual|BK471|Gabon_Bakoumba	QE0431-C.g856 erythrocyte membrane protein 1 PfEMP1 putative	84.404	218	32	2	177	393	701	917	2.52E-53	213
BK471.c0f29s68|apr11.P3.MID24.GY7WJEE03FO2J5.HiQual|BK471|Gabon_Bakoumba	QE0428-C.g703 erythrocyte membrane protein 1 PfEMP1 putative	84.404	218	32	2	177	393	695	911	2.52E-53	213
BK471.c0f29s68|apr11.P3.MID24.GY7WJEE03FO2J5.HiQual|BK471|Gabon_Bakoumba	QE0427-C.g728 erythrocyte membrane protein 1 PfEMP1 putative	84.404	218	32	2	177	393	695	911	2.52E-53	213
BK471.c0f29s68|apr11.P3.MID24.GY7WJEE03FO2J5.HiQual|BK471|Gabon_Bakoumba	QE0426-C.g578 erythrocyte membrane protein 1 PfEMP1 putative	84.404	218	32	2	177	393	695	911	2.52E-53	213
BK471.c0f29s68|apr11.P3.MID24.GY7WJEE03FO2J5.HiQual|BK471|Gabon_Bakoumba	QE0396-C.g183 erythrocyte membrane protein 1 PfEMP1 putative	84.404	218	32	2	177	393	695	911	2.52E-53	213
BK471.c0f29s68|apr11.P3.MID24.GY7WJEE03FO2J5.HiQual|BK471|Gabon_Bakoumba	PF0695-C.g826 erythrocyte membrane protein 1 PfEMP1 putative	82.8	250	32	7	154	393	720	968	2.52E-53	213
BK471.c0f29s68|apr11.P3.MID24.GY7WJEE03FO2J5.HiQual|BK471|Gabon_Bakoumba	PF0478-C.g2608 erythrocyte membrane protein 1 PfEMP1 putative	82.8	250	32	7	154	393	720	968	2.52E-53	213
BK471.c0f29s68|apr11.P3.MID24.GY7WJEE03FO2J5.HiQual|BK471|Gabon_Bakoumba	PF0260-C.g461 erythrocyte membrane protein 1 PfEMP1 putative	83.539	243	25	12	54	292	711	942	2.52E-53	213
BK471.c0f29s68|apr11.P3.MID24.GY7WJEE03FO2J5.HiQual|BK471|Gabon_Bakoumba	QG0183-C.g1075 erythrocyte membrane protein 1 PfEMP1 putative	81.034	290	36	13	1	288	567	839	2.52E-53	213
BK471.c0f29s68|apr11.P3.MID24.GY7WJEE03FO2J5.HiQual|BK471|Gabon_Bakoumba	PH0937-C.g618 erythrocyte membrane protein 1 PfEMP1 putative	84.404	218	32	2	177	393	695	911	2.52E-53	213
BK471.c0f29s68|apr11.P3.MID24.GY7WJEE03FO2J5.HiQual|BK471|Gabon_Bakoumba	PH0788-C.g537 erythrocyte membrane protein 1 PfEMP1 putative	84.404	218	32	2	177	393	695	911	2.52E-53	213
BK471.c0f29s68|apr11.P3.MID24.GY7WJEE03FO2J5.HiQual|BK471|Gabon_Bakoumba	PH0636-C.g587 erythrocyte membrane protein 1 PfEMP1 putative	84.404	218	32	2	177	393	695	911	2.52E-53	213
BK471.c0f29s68|apr11.P3.MID24.GY7WJEE03FO2J5.HiQual|BK471|Gabon_Bakoumba	PH0635-C.g116	84.404	218	32	2	177	393	695	911	2.52E-53	213
BK471.c0f29s68|apr11.P3.MID24.GY7WJEE03FO2J5.HiQual|BK471|Gabon_Bakoumba	PT0237-Cx.g624 erythrocyte membrane protein 1 PfEMP1 putative	83.19	232	37	2	58	288	639	869	9.07E-53	211
BK471.c0f29s68|apr11.P3.MID24.GY7WJEE03FO2J5.HiQual|BK471|Gabon_Bakoumba	PH0334-C.g787 erythrocyte membrane protein 1 PfEMP1 putative	82.422	256	31	10	1	249	543	791	9.07E-53	211
BK471.c0f29s68|apr11.P3.MID24.GY7WJEE03FO2J5.HiQual|BK471|Gabon_Bakoumba	PR0134-C.g999 erythrocyte membrane protein 1 PfEMP1 putative	82.422	256	31	10	1	249	543	791	9.07E-53	211
BK471.c0f29s68|apr11.P3.MID24.GY7WJEE03FO2J5.HiQual|BK471|Gabon_Bakoumba	PR0129-C.g1602 erythrocyte membrane protein 1 PfEMP1 putative	76.978	417	66	21	1	393	573	983	9.07E-53	211
BK471.c0f29s68|apr11.P3.MID24.GY7WJEE03FO2J5.HiQual|BK471|Gabon_Bakoumba	PF0775-C.g2197 erythrocyte membrane protein 1 PfEMP1 putative	78.448	348	55	14	58	395	618	955	3.26E-52	209
BK471.c0f29s68|apr11.P3.MID24.GY7WJEE03FO2J5.HiQual|BK471|Gabon_Bakoumba	PF0341-C.g301 erythrocyte membrane protein 1 PfEMP1 putative	85.047	214	23	7	1	214	585	789	3.26E-52	209
BK471.c0f29s68|apr11.P3.MID24.GY7WJEE03FO2J5.HiQual|BK471|Gabon_Bakoumba	QG0189-C.g1485 erythrocyte membrane protein 1 PfEMP1 putative	81.749	263	37	9	54	314	630	883	3.26E-52	209
BK863.c37f6s11|apr11.P2.MID47.GY7WJEE02DIHEW|BK863|Gabon_Bakoumba	PA0027-C.g740 erythrocyte membrane protein 1 PfEMP1 putative	100	385	0	0	1	385	552	936	0	712
BK863.c37f6s11|apr11.P2.MID47.GY7WJEE02DIHEW|BK863|Gabon_Bakoumba	PA0021-C.g109 erythrocyte membrane protein 1 PfEMP1 putative	100	385	0	0	1	385	552	936	0	712
BK863.c37f6s11|apr11.P2.MID47.GY7WJEE02DIHEW|BK863|Gabon_Bakoumba	SenT110.09.g182 erythrocyte membrane protein 1 PfEMP1 putative	100	385	0	0	1	385	552	936	0	712
BK863.c37f6s11|apr11.P2.MID47.GY7WJEE02DIHEW|BK863|Gabon_Bakoumba	SenT086.10.g618 erythrocyte membrane protein 1 PfEMP1 putative	100	385	0	0	1	385	552	936	0	712
BK863.c37f6s11|apr11.P2.MID47.GY7WJEE02DIHEW|BK863|Gabon_Bakoumba	SenT037.09.g985 erythrocyte membrane protein 1 PfEMP1 putative	100	385	0	0	1	385	552	936	0	712
BK863.c37f6s11|apr11.P2.MID47.GY7WJEE02DIHEW|BK863|Gabon_Bakoumba	SenT036.10.g1127 erythrocyte membrane protein 1 PfEMP1 putative	100	385	0	0	1	385	552	936	0	712
BK863.c37f6s11|apr11.P2.MID47.GY7WJEE02DIHEW|BK863|Gabon_Bakoumba	QJ0002-C.g430 erythrocyte membrane protein 1 PfEMP1 putative	100	385	0	0	1	385	552	936	0	712
BK863.c37f6s11|apr11.P2.MID47.GY7WJEE02DIHEW|BK863|Gabon_Bakoumba	PT0285-C.g3220 erythrocyte membrane protein 1 PfEMP1 putative	100	385	0	0	1	385	552	936	0	712
BK863.c37f6s11|apr11.P2.MID47.GY7WJEE02DIHEW|BK863|Gabon_Bakoumba	PT0246-C.g1214 erythrocyte membrane protein 1 PfEMP1 putative	100	385	0	0	1	385	552	936	0	712
BK863.c37f6s11|apr11.P2.MID47.GY7WJEE02DIHEW|BK863|Gabon_Bakoumba	PT0243-Cx.g2200 erythrocyte membrane protein 1 PfEMP1 putative	100	385	0	0	1	385	552	936	0	712
BK863.c37f6s11|apr11.P2.MID47.GY7WJEE02DIHEW|BK863|Gabon_Bakoumba	PT0233-Cx.g2281 erythrocyte membrane protein 1 PfEMP1 putative	100	385	0	0	1	385	552	936	0	712
BK863.c37f6s11|apr11.P2.MID47.GY7WJEE02DIHEW|BK863|Gabon_Bakoumba	PT0232-Cx.g241 erythrocyte membrane protein 1 PfEMP1 putative	100	385	0	0	1	385	552	936	0	712
BK863.c37f6s11|apr11.P2.MID47.GY7WJEE02DIHEW|BK863|Gabon_Bakoumba	PT0224-Cx.g22 erythrocyte membrane protein 1 PfEMP1 putative	100	385	0	0	1	385	552	936	0	712
BK863.c37f6s11|apr11.P2.MID47.GY7WJEE02DIHEW|BK863|Gabon_Bakoumba	PT0222-C.g642 erythrocyte membrane protein 1 PfEMP1 putative	100	385	0	0	1	385	552	936	0	712
BK863.c37f6s11|apr11.P2.MID47.GY7WJEE02DIHEW|BK863|Gabon_Bakoumba	PT0171-C.g588 erythrocyte membrane protein 1 PfEMP1 putative	100	385	0	0	1	385	552	936	0	712
BK863.c37f6s11|apr11.P2.MID47.GY7WJEE02DIHEW|BK863|Gabon_Bakoumba	PT0148-C.g5520 erythrocyte membrane protein 1 PfEMP1 putative	100	385	0	0	1	385	552	936	0	712
BK863.c37f6s11|apr11.P2.MID47.GY7WJEE02DIHEW|BK863|Gabon_Bakoumba	PT0142-C.g1699 erythrocyte membrane protein 1 PfEMP1 putative	100	385	0	0	1	385	552	936	0	712
BK863.c37f6s11|apr11.P2.MID47.GY7WJEE02DIHEW|BK863|Gabon_Bakoumba	PT0132-C.g416 erythrocyte membrane protein 1 PfEMP1 putative	100	385	0	0	1	385	552	936	0	712
BK863.c37f6s11|apr11.P2.MID47.GY7WJEE02DIHEW|BK863|Gabon_Bakoumba	PT0113-C.g2234 erythrocyte membrane protein 1 PfEMP1 putative	100	385	0	0	1	385	552	936	0	712
BK863.c37f6s11|apr11.P2.MID47.GY7WJEE02DIHEW|BK863|Gabon_Bakoumba	PT0091-C.g823 erythrocyte membrane protein 1 PfEMP1 putative	100	385	0	0	1	385	552	936	0	712
BK863.c37f6s11|apr11.P2.MID47.GY7WJEE02DIHEW|BK863|Gabon_Bakoumba	PT0089-C.g12 erythrocyte membrane protein 1 PfEMP1 putative	100	385	0	0	1	385	552	936	0	712
BK863.c37f6s11|apr11.P2.MID47.GY7WJEE02DIHEW|BK863|Gabon_Bakoumba	PT0076-C.g53 erythrocyte membrane protein 1 PfEMP1 putative	100	385	0	0	1	385	552	936	0	712
BK863.c37f6s11|apr11.P2.MID47.GY7WJEE02DIHEW|BK863|Gabon_Bakoumba	PT0047-C.g977 erythrocyte membrane protein 1 PfEMP1 putative	100	385	0	0	1	385	552	936	0	712
BK863.c37f6s11|apr11.P2.MID47.GY7WJEE02DIHEW|BK863|Gabon_Bakoumba	PT0029-C.g69 erythrocyte membrane protein 1 PfEMP1 putative	100	385	0	0	1	385	552	936	0	712
BK863.c37f6s11|apr11.P2.MID47.GY7WJEE02DIHEW|BK863|Gabon_Bakoumba	PT0015-CW.g386 erythrocyte membrane protein 1 PfEMP1 putative	100	385	0	0	1	385	552	936	0	712
BK863.c37f6s11|apr11.P2.MID47.GY7WJEE02DIHEW|BK863|Gabon_Bakoumba	PT0009-CW.g1021 erythrocyte membrane protein 1 PfEMP1 putative	100	385	0	0	1	385	552	936	0	712
BK863.c37f6s11|apr11.P2.MID47.GY7WJEE02DIHEW|BK863|Gabon_Bakoumba	PT0007-CW.g520 erythrocyte membrane protein 1 PfEMP1 putative	100	385	0	0	1	385	552	936	0	712
BK863.c37f6s11|apr11.P2.MID47.GY7WJEE02DIHEW|BK863|Gabon_Bakoumba	PC0079-C.g236 erythrocyte membrane protein 1 PfEMP1 putative	100	385	0	0	1	385	384	768	0	712
BK863.c37f6s11|apr11.P2.MID47.GY7WJEE02DIHEW|BK863|Gabon_Bakoumba	PA0138-C.g203 erythrocyte membrane protein 1 PfEMP1 putative	100	385	0	0	1	385	552	936	0	712
BK863.c37f6s11|apr11.P2.MID47.GY7WJEE02DIHEW|BK863|Gabon_Bakoumba	PF0819-C.g191 erythrocyte membrane protein 1 PfEMP1 putative	100	385	0	0	1	385	552	936	0	712
BK863.c37f6s11|apr11.P2.MID47.GY7WJEE02DIHEW|BK863|Gabon_Bakoumba	PF0800-C.g816 erythrocyte membrane protein 1 PfEMP1 putative	100	385	0	0	1	385	552	936	0	712
BK863.c37f6s11|apr11.P2.MID47.GY7WJEE02DIHEW|BK863|Gabon_Bakoumba	PF0790-C.g1235 erythrocyte membrane protein 1 PfEMP1 putative	100	385	0	0	1	385	552	936	0	712
BK863.c37f6s11|apr11.P2.MID47.GY7WJEE02DIHEW|BK863|Gabon_Bakoumba	PF0775-C.g2022 erythrocyte membrane protein 1 PfEMP1 putative	100	385	0	0	1	385	552	936	0	712
BK863.c37f6s11|apr11.P2.MID47.GY7WJEE02DIHEW|BK863|Gabon_Bakoumba	PF0747-C.g722 erythrocyte membrane protein 1 PfEMP1 putative	100	385	0	0	1	385	552	936	0	712
BK863.c37f6s11|apr11.P2.MID47.GY7WJEE02DIHEW|BK863|Gabon_Bakoumba	PF0727-C.g35 erythrocyte membrane protein 1 PfEMP1 putative	100	385	0	0	1	385	525	909	0	712
BK863.c37f6s11|apr11.P2.MID47.GY7WJEE02DIHEW|BK863|Gabon_Bakoumba	.g386 erythrocyte membrane protein 1 PfEMP1 putative	100	385	0	0	1	385	552	936	0	712
BK863.c37f6s11|apr11.P2.MID47.GY7WJEE02DIHEW|BK863|Gabon_Bakoumba	PF0701-C.g1196 erythrocyte membrane protein 1 PfEMP1 putative	100	385	0	0	1	385	552	936	0	712
BK863.c37f6s11|apr11.P2.MID47.GY7WJEE02DIHEW|BK863|Gabon_Bakoumba	PF0699-C.g4129 erythrocyte membrane protein 1 PfEMP1 putative	100	385	0	0	1	385	552	936	0	712
BK863.c37f6s11|apr11.P2.MID47.GY7WJEE02DIHEW|BK863|Gabon_Bakoumba	PF0690-C.g898 erythrocyte membrane protein 1 PfEMP1 putative	100	385	0	0	1	385	552	936	0	712
BK863.c37f6s11|apr11.P2.MID47.GY7WJEE02DIHEW|BK863|Gabon_Bakoumba	PF0653-C.g8243 erythrocyte membrane protein 1 PfEMP1 putative	100	385	0	0	1	385	552	936	0	712
BK863.c37f6s11|apr11.P2.MID47.GY7WJEE02DIHEW|BK863|Gabon_Bakoumba	PF0531-C.g673 erythrocyte membrane protein 1 PfEMP1 putative	100	385	0	0	1	385	552	936	0	712
BK863.c37f6s11|apr11.P2.MID47.GY7WJEE02DIHEW|BK863|Gabon_Bakoumba	PF0522-C.g1144 erythrocyte membrane protein 1 PfEMP1 putative	100	385	0	0	1	385	552	936	0	712
BK863.c37f6s11|apr11.P2.MID47.GY7WJEE02DIHEW|BK863|Gabon_Bakoumba	PF0511-C.g12 erythrocyte membrane protein 1 PfEMP1 putative	100	385	0	0	1	385	552	936	0	712
BK863.c37f6s11|apr11.P2.MID47.GY7WJEE02DIHEW|BK863|Gabon_Bakoumba	PF0485-C.g174 erythrocyte membrane protein 1 PfEMP1 putative	100	385	0	0	1	385	552	936	0	712
BK863.c37f6s11|apr11.P2.MID47.GY7WJEE02DIHEW|BK863|Gabon_Bakoumba	PF0471-C.g1314 erythrocyte membrane protein 1 PfEMP1 putative	100	385	0	0	1	385	552	936	0	712
BK863.c37f6s11|apr11.P2.MID47.GY7WJEE02DIHEW|BK863|Gabon_Bakoumba	PF0381-C.g1488 erythrocyte membrane protein 1 PfEMP1 putative	100	385	0	0	1	385	465	849	0	712
BK863.c37f6s11|apr11.P2.MID47.GY7WJEE02DIHEW|BK863|Gabon_Bakoumba	PF0318-C.g645 erythrocyte membrane protein 1 PfEMP1 putative	100	385	0	0	1	385	552	936	0	712
BK863.c37f6s11|apr11.P2.MID47.GY7WJEE02DIHEW|BK863|Gabon_Bakoumba	PF0282-C.g431 erythrocyte membrane protein 1 PfEMP1 putative	100	385	0	0	1	385	552	936	0	712
BK863.c37f6s11|apr11.P2.MID47.GY7WJEE02DIHEW|BK863|Gabon_Bakoumba	PF0230-C.g567 erythrocyte membrane protein 1 PfEMP1 putative	100	385	0	0	1	385	564	948	0	712
BK863.c37f6s11|apr11.P2.MID47.GY7WJEE02DIHEW|BK863|Gabon_Bakoumba	PF0229-C.g1663 erythrocyte membrane protein 1 PfEMP1 putative	100	385	0	0	1	385	552	936	0	712
BK863.c37f6s11|apr11.P2.MID47.GY7WJEE02DIHEW|BK863|Gabon_Bakoumba	PF0116-C.g800 erythrocyte membrane protein 1 PfEMP1 putative	100	385	0	0	1	385	552	936	0	712
BK863.c37f6s11|apr11.P2.MID47.GY7WJEE02DIHEW|BK863|Gabon_Bakoumba	PF0112-C.g468 erythrocyte membrane protein 1 PfEMP1 putative	100	385	0	0	1	385	552	936	0	712
BK863.c37f6s11|apr11.P2.MID47.GY7WJEE02DIHEW|BK863|Gabon_Bakoumba	PF0104-C.g1146 erythrocyte membrane protein 1 PfEMP1 putative	100	385	0	0	1	385	552	936	0	712
BK863.c37f6s11|apr11.P2.MID47.GY7WJEE02DIHEW|BK863|Gabon_Bakoumba	.g1352 erythrocyte membrane protein 1 PfEMP1 putative	100	385	0	0	1	385	552	936	0	712
BK863.c37f6s11|apr11.P2.MID47.GY7WJEE02DIHEW|BK863|Gabon_Bakoumba	QG0209-C.g628 erythrocyte membrane protein 1 PfEMP1 putative	100	385	0	0	1	385	552	936	0	712
BK863.c37f6s11|apr11.P2.MID47.GY7WJEE02DIHEW|BK863|Gabon_Bakoumba	QG0197-C.g1744 erythrocyte membrane protein 1 PfEMP1 putative	100	385	0	0	1	385	552	936	0	712
BK863.c37f6s11|apr11.P2.MID47.GY7WJEE02DIHEW|BK863|Gabon_Bakoumba	QG0184-C.g406 erythrocyte membrane protein 1 PfEMP1 putative	100	385	0	0	1	385	552	936	0	712
BK863.c37f6s11|apr11.P2.MID47.GY7WJEE02DIHEW|BK863|Gabon_Bakoumba	PR0126-C.g444 erythrocyte membrane protein 1 PfEMP1 putative	100	385	0	0	1	385	552	936	0	712
BK863.c37f6s11|apr11.P2.MID47.GY7WJEE02DIHEW|BK863|Gabon_Bakoumba	PA0208-C.g391 erythrocyte membrane protein 1 PfEMP1 putative	99.74	385	1	0	1	385	552	936	0	706
BK863.c37f6s11|apr11.P2.MID47.GY7WJEE02DIHEW|BK863|Gabon_Bakoumba	.g1932 erythrocyte membrane protein 1 PfEMP1 putative	99.74	385	1	0	1	385	552	936	0	706
BK863.c37f6s11|apr11.P2.MID47.GY7WJEE02DIHEW|BK863|Gabon_Bakoumba	.g4852 erythrocyte membrane protein 1 PfEMP1 putative	99.74	385	1	0	1	385	552	936	0	706
BK863.c37f6s11|apr11.P2.MID47.GY7WJEE02DIHEW|BK863|Gabon_Bakoumba	PF0105-C.g460 erythrocyte membrane protein 1 PfEMP1 putative	99.74	385	1	0	1	385	552	936	0	706
BK863.c37f6s11|apr11.P2.MID47.GY7WJEE02DIHEW|BK863|Gabon_Bakoumba	PF0127-C.g238 erythrocyte membrane protein 1 PfEMP1 putative	98.961	385	4	0	1	385	552	936	0	689
BK863.c37f6s11|apr11.P2.MID47.GY7WJEE02DIHEW|BK863|Gabon_Bakoumba	PA0008-C.g613 erythrocyte membrane protein 1 PfEMP1 putative	100	357	0	0	29	385	1	357	0	660
BK863.c37f6s11|apr11.P2.MID47.GY7WJEE02DIHEW|BK863|Gabon_Bakoumba	PA0008-C.g111 erythrocyte membrane protein 1 PfEMP1 putative	100	357	0	0	29	385	1	357	0	660
BK863.c37f6s11|apr11.P2.MID47.GY7WJEE02DIHEW|BK863|Gabon_Bakoumba	.g40 erythrocyte membrane protein 1 PfEMP1 putative	100	337	0	0	1	337	552	888	9.57E-177	623
BK863.c37f6s11|apr11.P2.MID47.GY7WJEE02DIHEW|BK863|Gabon_Bakoumba	PF0112-C.g11 erythrocyte membrane protein 1 PfEMP1 putative	100	330	0	0	56	385	1	330	7.45E-173	610
BK863.c37f6s11|apr11.P2.MID47.GY7WJEE02DIHEW|BK863|Gabon_Bakoumba	PA0249-C.g1021 erythrocyte membrane protein 1 PfEMP1 putative	94.805	385	11	4	1	385	552	927	2.70E-167	592
BK863.c37f6s11|apr11.P2.MID47.GY7WJEE02DIHEW|BK863|Gabon_Bakoumba	PF0440-C.g793 erythrocyte membrane protein 1 PfEMP1 putative	94.805	385	11	4	1	385	549	924	2.70E-167	592
BK863.c37f6s11|apr11.P2.MID47.GY7WJEE02DIHEW|BK863|Gabon_Bakoumba	PF0359-C.g519 erythrocyte membrane protein 1 PfEMP1 putative	94.286	385	13	4	1	385	552	927	5.84E-164	580
BK863.c37f6s11|apr11.P2.MID47.GY7WJEE02DIHEW|BK863|Gabon_Bakoumba	PV0160-C.g138	92.727	385	19	4	1	385	558	933	5.92E-154	547
BK863.c37f6s11|apr11.P2.MID47.GY7WJEE02DIHEW|BK863|Gabon_Bakoumba	PT0257-Cx.g26 erythrocyte membrane protein 1 PfEMP1 putative	92.727	385	19	4	1	385	558	933	5.92E-154	547
BK863.c37f6s11|apr11.P2.MID47.GY7WJEE02DIHEW|BK863|Gabon_Bakoumba	PR0133-C.g1349 erythrocyte membrane protein 1 PfEMP1 putative	92.727	385	19	4	1	385	558	933	5.92E-154	547
BK863.c37f6s11|apr11.P2.MID47.GY7WJEE02DIHEW|BK863|Gabon_Bakoumba	PF0513-C.g6030 erythrocyte membrane protein 1 PfEMP1 putative	96.024	327	13	0	1	327	558	884	1.66E-149	532
BK863.c37f6s11|apr11.P2.MID47.GY7WJEE02DIHEW|BK863|Gabon_Bakoumba	PT0081-C.g3845 erythrocyte membrane protein 1 PfEMP1 putative	100	285	0	0	101	385	1	285	7.72E-148	527
BK863.c37f6s11|apr11.P2.MID47.GY7WJEE02DIHEW|BK863|Gabon_Bakoumba	PT0273-C.g2658 erythrocyte membrane protein 1 PfEMP1 putative	100	279	0	0	107	385	1	279	1.67E-144	516
BK863.c37f6s11|apr11.P2.MID47.GY7WJEE02DIHEW|BK863|Gabon_Bakoumba	PM0075-C.g679 erythrocyte membrane protein 1 PfEMP1 putative	100	261	0	0	125	385	1	261	1.69E-134	483
BK863.c37f6s11|apr11.P2.MID47.GY7WJEE02DIHEW|BK863|Gabon_Bakoumba	PV0293-C.g61	87.599	379	35	4	1	379	576	942	2.24E-118	429
BK863.c37f6s11|apr11.P2.MID47.GY7WJEE02DIHEW|BK863|Gabon_Bakoumba	PV0268-C.g386	87.599	379	35	4	1	379	576	942	2.24E-118	429
BK863.c37f6s11|apr11.P2.MID47.GY7WJEE02DIHEW|BK863|Gabon_Bakoumba	PV0244-C.g12	87.599	379	35	4	1	379	150	516	2.24E-118	429
BK863.c37f6s11|apr11.P2.MID47.GY7WJEE02DIHEW|BK863|Gabon_Bakoumba	PV0229-C.g52	87.599	379	35	4	1	379	576	942	2.24E-118	429
BK863.c37f6s11|apr11.P2.MID47.GY7WJEE02DIHEW|BK863|Gabon_Bakoumba	PV0228-C.g79	87.599	379	35	4	1	379	240	606	2.24E-118	429
BK863.c37f6s11|apr11.P2.MID47.GY7WJEE02DIHEW|BK863|Gabon_Bakoumba	PV0227-C.g25	87.599	379	35	4	1	379	576	942	2.24E-118	429
BK863.c37f6s11|apr11.P2.MID47.GY7WJEE02DIHEW|BK863|Gabon_Bakoumba	PV0215-C.g313	87.599	379	35	4	1	379	198	564	2.24E-118	429
BK863.c37f6s11|apr11.P2.MID47.GY7WJEE02DIHEW|BK863|Gabon_Bakoumba	PV0215-C.g313	84.404	218	28	1	162	379	887	1098	3.17E-52	209
BK863.c37f6s11|apr11.P2.MID47.GY7WJEE02DIHEW|BK863|Gabon_Bakoumba	PV0161-C.g20	87.599	379	35	4	1	379	576	942	2.24E-118	429
BK863.c37f6s11|apr11.P2.MID47.GY7WJEE02DIHEW|BK863|Gabon_Bakoumba	PV0144-C.g6	87.599	379	35	4	1	379	576	942	2.24E-118	429
BK863.c37f6s11|apr11.P2.MID47.GY7WJEE02DIHEW|BK863|Gabon_Bakoumba	PV0128-C.g88	87.599	379	35	4	1	379	576	942	2.24E-118	429
BK863.c37f6s11|apr11.P2.MID47.GY7WJEE02DIHEW|BK863|Gabon_Bakoumba	PV0100-C.g322	87.599	379	35	4	1	379	576	942	2.24E-118	429
BK863.c37f6s11|apr11.P2.MID47.GY7WJEE02DIHEW|BK863|Gabon_Bakoumba	PV0080-C.g46	87.599	379	35	4	1	379	576	942	2.24E-118	429
BK863.c37f6s11|apr11.P2.MID47.GY7WJEE02DIHEW|BK863|Gabon_Bakoumba	PD0570-C.g621 erythrocyte membrane protein 1 PfEMP1 putative	87.599	379	35	4	1	379	576	942	2.24E-118	429
BK863.c37f6s11|apr11.P2.MID47.GY7WJEE02DIHEW|BK863|Gabon_Bakoumba	PD0563-C.g216 erythrocyte membrane protein 1 PfEMP1 putative	87.599	379	35	4	1	379	576	942	2.24E-118	429
BK863.c37f6s11|apr11.P2.MID47.GY7WJEE02DIHEW|BK863|Gabon_Bakoumba	PD0556-C.g130 erythrocyte membrane protein 1 PfEMP1 putative	87.599	379	35	4	1	379	576	942	2.24E-118	429
BK863.c37f6s11|apr11.P2.MID47.GY7WJEE02DIHEW|BK863|Gabon_Bakoumba	PD0552-C.g676 erythrocyte membrane protein 1 PfEMP1 putative	87.599	379	35	4	1	379	576	942	2.24E-118	429
BK863.c37f6s11|apr11.P2.MID47.GY7WJEE02DIHEW|BK863|Gabon_Bakoumba	PD0530-C.g231 erythrocyte membrane protein 1 PfEMP1 putative	87.599	379	35	4	1	379	576	942	2.24E-118	429
BK863.c37f6s11|apr11.P2.MID47.GY7WJEE02DIHEW|BK863|Gabon_Bakoumba	PD0525-C.g648 erythrocyte membrane protein 1 PfEMP1 putative	87.599	379	35	4	1	379	576	942	2.24E-118	429
BK863.c37f6s11|apr11.P2.MID47.GY7WJEE02DIHEW|BK863|Gabon_Bakoumba	PD0464-C.g1319 erythrocyte membrane protein 1 PfEMP1 putative	87.599	379	35	4	1	379	576	942	2.24E-118	429
BK863.c37f6s11|apr11.P2.MID47.GY7WJEE02DIHEW|BK863|Gabon_Bakoumba	QC0223-C.g254 erythrocyte membrane protein 1 PfEMP1 putative	87.599	379	35	4	1	379	576	942	2.24E-118	429
BK863.c37f6s11|apr11.P2.MID47.GY7WJEE02DIHEW|BK863|Gabon_Bakoumba	QC0186-C.g29 erythrocyte membrane protein 1 PfEMP1 putative	87.599	379	35	4	1	379	63	429	2.24E-118	429
BK863.c37f6s11|apr11.P2.MID47.GY7WJEE02DIHEW|BK863|Gabon_Bakoumba	PT0295-Cx.g1057 erythrocyte membrane protein 1 PfEMP1 putative	87.599	379	35	4	1	379	576	942	2.24E-118	429
BK863.c37f6s11|apr11.P2.MID47.GY7WJEE02DIHEW|BK863|Gabon_Bakoumba	QE0475-C.g761 erythrocyte membrane protein 1 PfEMP1 putative	87.599	379	35	4	1	379	576	942	2.24E-118	429
BK863.c37f6s11|apr11.P2.MID47.GY7WJEE02DIHEW|BK863|Gabon_Bakoumba	QE0455-C.g719 erythrocyte membrane protein 1 PfEMP1 putative	87.599	379	35	4	1	379	576	942	2.24E-118	429
BK863.c37f6s11|apr11.P2.MID47.GY7WJEE02DIHEW|BK863|Gabon_Bakoumba	QE0446-C.g705 erythrocyte membrane protein 1 PfEMP1 putative	87.599	379	35	4	1	379	576	942	2.24E-118	429
BK863.c37f6s11|apr11.P2.MID47.GY7WJEE02DIHEW|BK863|Gabon_Bakoumba	QE0442-C.g979 erythrocyte membrane protein 1 PfEMP1 putative	87.599	379	35	4	1	379	576	942	2.24E-118	429
BK863.c37f6s11|apr11.P2.MID47.GY7WJEE02DIHEW|BK863|Gabon_Bakoumba	QE0433-C.g813 erythrocyte membrane protein 1 PfEMP1 putative	87.599	379	35	4	1	379	576	942	2.24E-118	429
BK863.c37f6s11|apr11.P2.MID47.GY7WJEE02DIHEW|BK863|Gabon_Bakoumba	QE0431-C.g742 erythrocyte membrane protein 1 PfEMP1 putative	87.599	379	35	4	1	379	576	942	2.24E-118	429
BK863.c37f6s11|apr11.P2.MID47.GY7WJEE02DIHEW|BK863|Gabon_Bakoumba	QE0428-C.g560 erythrocyte membrane protein 1 PfEMP1 putative	87.599	379	35	4	1	379	576	942	2.24E-118	429
BK863.c37f6s11|apr11.P2.MID47.GY7WJEE02DIHEW|BK863|Gabon_Bakoumba	QE0427-C.g611 erythrocyte membrane protein 1 PfEMP1 putative	87.599	379	35	4	1	379	576	942	2.24E-118	429
BK863.c37f6s11|apr11.P2.MID47.GY7WJEE02DIHEW|BK863|Gabon_Bakoumba	QE0426-C.g860 erythrocyte membrane protein 1 PfEMP1 putative	87.599	379	35	4	1	379	576	942	2.24E-118	429
BK863.c37f6s11|apr11.P2.MID47.GY7WJEE02DIHEW|BK863|Gabon_Bakoumba	QE0420-C.g1003 erythrocyte membrane protein 1 PfEMP1 putative	87.599	379	35	4	1	379	576	942	2.24E-118	429
BK863.c37f6s11|apr11.P2.MID47.GY7WJEE02DIHEW|BK863|Gabon_Bakoumba	QE0396-C.g127 erythrocyte membrane protein 1 PfEMP1 putative	87.599	379	35	4	1	379	576	942	2.24E-118	429
BK863.c37f6s11|apr11.P2.MID47.GY7WJEE02DIHEW|BK863|Gabon_Bakoumba	QE0395-C.g547 erythrocyte membrane protein 1 PfEMP1 putative	87.599	379	35	4	1	379	576	942	2.24E-118	429
BK863.c37f6s11|apr11.P2.MID47.GY7WJEE02DIHEW|BK863|Gabon_Bakoumba	PH0983-C.g447 erythrocyte membrane protein 1 PfEMP1 putative	87.599	379	35	4	1	379	576	942	2.24E-118	429
BK863.c37f6s11|apr11.P2.MID47.GY7WJEE02DIHEW|BK863|Gabon_Bakoumba	PH0941-C.g282 erythrocyte membrane protein 1 PfEMP1 putative	87.599	379	35	4	1	379	576	942	2.24E-118	429
BK863.c37f6s11|apr11.P2.MID47.GY7WJEE02DIHEW|BK863|Gabon_Bakoumba	PH0931-C.g611 erythrocyte membrane protein 1 PfEMP1 putative	87.599	379	35	4	1	379	576	942	2.24E-118	429
BK863.c37f6s11|apr11.P2.MID47.GY7WJEE02DIHEW|BK863|Gabon_Bakoumba	PH0929-C.g51 erythrocyte membrane protein 1 PfEMP1 putative	87.599	379	35	4	1	379	576	942	2.24E-118	429
BK863.c37f6s11|apr11.P2.MID47.GY7WJEE02DIHEW|BK863|Gabon_Bakoumba	PH0924-C.g30 erythrocyte membrane protein 1 PfEMP1 putative	87.599	379	35	4	1	379	576	942	2.24E-118	429
BK863.c37f6s11|apr11.P2.MID47.GY7WJEE02DIHEW|BK863|Gabon_Bakoumba	PH0923-Cx.g340 erythrocyte membrane protein 1 PfEMP1 putative	87.599	379	35	4	1	379	576	942	2.24E-118	429
BK863.c37f6s11|apr11.P2.MID47.GY7WJEE02DIHEW|BK863|Gabon_Bakoumba	PH0876-C.g563 erythrocyte membrane protein 1 PfEMP1 putative	87.599	379	35	4	1	379	576	942	2.24E-118	429
BK863.c37f6s11|apr11.P2.MID47.GY7WJEE02DIHEW|BK863|Gabon_Bakoumba	PH0872-C.g623 erythrocyte membrane protein 1 PfEMP1 putative	87.599	379	35	4	1	379	576	942	2.24E-118	429
BK863.c37f6s11|apr11.P2.MID47.GY7WJEE02DIHEW|BK863|Gabon_Bakoumba	PH0815-C.g164	87.599	379	35	4	1	379	576	942	2.24E-118	429
BK863.c37f6s11|apr11.P2.MID47.GY7WJEE02DIHEW|BK863|Gabon_Bakoumba	PH0802-C.g812 erythrocyte membrane protein 1 PfEMP1 putative	87.599	379	35	4	1	379	576	942	2.24E-118	429
BK863.c37f6s11|apr11.P2.MID47.GY7WJEE02DIHEW|BK863|Gabon_Bakoumba	PH0797-C.g665 erythrocyte membrane protein 1 PfEMP1 putative	87.599	379	35	4	1	379	576	942	2.24E-118	429
BK863.c37f6s11|apr11.P2.MID47.GY7WJEE02DIHEW|BK863|Gabon_Bakoumba	PH0794-C.g1798 erythrocyte membrane protein 1 PfEMP1 putative	87.599	379	35	4	1	379	576	942	2.24E-118	429
BK863.c37f6s11|apr11.P2.MID47.GY7WJEE02DIHEW|BK863|Gabon_Bakoumba	PH0789-C.g112	87.599	379	35	4	1	379	576	942	2.24E-118	429
BK863.c37f6s11|apr11.P2.MID47.GY7WJEE02DIHEW|BK863|Gabon_Bakoumba	PH0784-C.g641 erythrocyte membrane protein 1 PfEMP1 putative	87.599	379	35	4	1	379	576	942	2.24E-118	429
BK863.c37f6s11|apr11.P2.MID47.GY7WJEE02DIHEW|BK863|Gabon_Bakoumba	PH0736-C.g848 erythrocyte membrane protein 1 PfEMP1 putative	87.599	379	35	4	1	379	576	942	2.24E-118	429
BK863.c37f6s11|apr11.P2.MID47.GY7WJEE02DIHEW|BK863|Gabon_Bakoumba	PH0735-C.g134	87.599	379	35	4	1	379	516	882	2.24E-118	429
BK863.c37f6s11|apr11.P2.MID47.GY7WJEE02DIHEW|BK863|Gabon_Bakoumba	PH0734-C.g77 erythrocyte membrane protein 1 PfEMP1 putative	87.599	379	35	4	1	379	576	942	2.24E-118	429
BK863.c37f6s11|apr11.P2.MID47.GY7WJEE02DIHEW|BK863|Gabon_Bakoumba	PH0733-C.g808 erythrocyte membrane protein 1 PfEMP1 putative	87.599	379	35	4	1	379	576	942	2.24E-118	429
BK863.c37f6s11|apr11.P2.MID47.GY7WJEE02DIHEW|BK863|Gabon_Bakoumba	PH0729-C.g384 erythrocyte membrane protein 1 PfEMP1 putative	87.599	379	35	4	1	379	576	942	2.24E-118	429
BK863.c37f6s11|apr11.P2.MID47.GY7WJEE02DIHEW|BK863|Gabon_Bakoumba	PH0704-C.g699 erythrocyte membrane protein 1 PfEMP1 putative	87.599	379	35	4	1	379	576	942	2.24E-118	429
BK863.c37f6s11|apr11.P2.MID47.GY7WJEE02DIHEW|BK863|Gabon_Bakoumba	PH0643-C.g815 erythrocyte membrane protein 1 PfEMP1 putative	87.599	379	35	4	1	379	576	942	2.24E-118	429
BK863.c37f6s11|apr11.P2.MID47.GY7WJEE02DIHEW|BK863|Gabon_Bakoumba	PH0636-C.g308 erythrocyte membrane protein 1 PfEMP1 putative	87.599	379	35	4	1	379	576	942	2.24E-118	429
BK863.c37f6s11|apr11.P2.MID47.GY7WJEE02DIHEW|BK863|Gabon_Bakoumba	PH0635-C.g52	87.599	379	35	4	1	379	576	942	2.24E-118	429
BK863.c37f6s11|apr11.P2.MID47.GY7WJEE02DIHEW|BK863|Gabon_Bakoumba	PH0609-C.g260 erythrocyte membrane protein 1 PfEMP1 putative	87.599	379	35	4	1	379	576	942	2.24E-118	429
BK863.c37f6s11|apr11.P2.MID47.GY7WJEE02DIHEW|BK863|Gabon_Bakoumba	PH0608-C.g309 erythrocyte membrane protein 1 PfEMP1 putative	87.599	379	35	4	1	379	576	942	2.24E-118	429
BK863.c37f6s11|apr11.P2.MID47.GY7WJEE02DIHEW|BK863|Gabon_Bakoumba	PH0569-C.g700 erythrocyte membrane protein 1 PfEMP1 putative	87.599	379	35	4	1	379	576	942	2.24E-118	429
BK863.c37f6s11|apr11.P2.MID47.GY7WJEE02DIHEW|BK863|Gabon_Bakoumba	PH0499-CW.g495 erythrocyte membrane protein 1 PfEMP1 putative	87.599	379	35	4	1	379	576	942	2.24E-118	429
BK863.c37f6s11|apr11.P2.MID47.GY7WJEE02DIHEW|BK863|Gabon_Bakoumba	PH0461-C.g603 erythrocyte membrane protein 1 PfEMP1 putative	87.599	379	35	4	1	379	576	942	2.24E-118	429
BK863.c37f6s11|apr11.P2.MID47.GY7WJEE02DIHEW|BK863|Gabon_Bakoumba	PH0453-C.g452 erythrocyte membrane protein 1 PfEMP1 putative	87.599	379	35	4	1	379	576	942	2.24E-118	429
BK863.c37f6s11|apr11.P2.MID47.GY7WJEE02DIHEW|BK863|Gabon_Bakoumba	PH0382-C.g10 erythrocyte membrane protein 1 PfEMP1 putative	87.599	379	35	4	1	379	576	942	2.24E-118	429
BK863.c37f6s11|apr11.P2.MID47.GY7WJEE02DIHEW|BK863|Gabon_Bakoumba	PH0359-C.g170	87.599	379	35	4	1	379	567	933	2.24E-118	429
BK863.c37f6s11|apr11.P2.MID47.GY7WJEE02DIHEW|BK863|Gabon_Bakoumba	PH0148-CW.g114	87.599	379	35	4	1	379	558	924	2.24E-118	429
BK863.c37f6s11|apr11.P2.MID47.GY7WJEE02DIHEW|BK863|Gabon_Bakoumba	PH0141-CW.g109	87.599	379	35	4	1	379	564	930	2.24E-118	429
BK863.c37f6s11|apr11.P2.MID47.GY7WJEE02DIHEW|BK863|Gabon_Bakoumba	PH0124-CW.g109	87.599	379	35	4	1	379	576	942	2.24E-118	429
BK863.c37f6s11|apr11.P2.MID47.GY7WJEE02DIHEW|BK863|Gabon_Bakoumba	PH0047-Cx.g399 erythrocyte membrane protein 1 PfEMP1 putative	87.599	379	35	4	1	379	576	942	2.24E-118	429
BK863.c37f6s11|apr11.P2.MID47.GY7WJEE02DIHEW|BK863|Gabon_Bakoumba	PR0134-C.g1145 erythrocyte membrane protein 1 PfEMP1 putative	87.599	379	35	4	1	379	576	942	2.24E-118	429
BK863.c37f6s11|apr11.P2.MID47.GY7WJEE02DIHEW|BK863|Gabon_Bakoumba	PV0241-C.g15	96.624	237	8	0	1	237	537	773	8.17E-108	394
BK863.c37f6s11|apr11.P2.MID47.GY7WJEE02DIHEW|BK863|Gabon_Bakoumba	PV0234-C.g33	96.624	237	8	0	1	237	537	773	8.17E-108	394
BK863.c37f6s11|apr11.P2.MID47.GY7WJEE02DIHEW|BK863|Gabon_Bakoumba	PV0169-C.g14	96.624	237	8	0	1	237	537	773	8.17E-108	394
BK863.c37f6s11|apr11.P2.MID47.GY7WJEE02DIHEW|BK863|Gabon_Bakoumba	PV0089-C.g60	96.624	237	8	0	1	237	537	773	8.17E-108	394
BK863.c37f6s11|apr11.P2.MID47.GY7WJEE02DIHEW|BK863|Gabon_Bakoumba	PA0008-C.g278 erythrocyte membrane protein 1 PfEMP1 putative	96.624	237	8	0	1	237	537	773	8.17E-108	394
BK863.c37f6s11|apr11.P2.MID47.GY7WJEE02DIHEW|BK863|Gabon_Bakoumba	PD0667-C.g117 erythrocyte membrane protein 1 PfEMP1 putative	96.624	237	8	0	1	237	537	773	8.17E-108	394
BK863.c37f6s11|apr11.P2.MID47.GY7WJEE02DIHEW|BK863|Gabon_Bakoumba	PD0648-C.g1455 erythrocyte membrane protein 1 PfEMP1 putative	96.624	237	8	0	1	237	537	773	8.17E-108	394
BK863.c37f6s11|apr11.P2.MID47.GY7WJEE02DIHEW|BK863|Gabon_Bakoumba	PD0592-C.g1439 erythrocyte membrane protein 1 PfEMP1 putative	96.624	237	8	0	1	237	537	773	8.17E-108	394
BK863.c37f6s11|apr11.P2.MID47.GY7WJEE02DIHEW|BK863|Gabon_Bakoumba	PD0590-C.g339 erythrocyte membrane protein 1 PfEMP1 putative	96.624	237	8	0	1	237	537	773	8.17E-108	394
BK863.c37f6s11|apr11.P2.MID47.GY7WJEE02DIHEW|BK863|Gabon_Bakoumba	PD0586-C.g268 erythrocyte membrane protein 1 PfEMP1 putative	96.624	237	8	0	1	237	537	773	8.17E-108	394
BK863.c37f6s11|apr11.P2.MID47.GY7WJEE02DIHEW|BK863|Gabon_Bakoumba	PD0585-C.g318 erythrocyte membrane protein 1 PfEMP1 putative	96.624	237	8	0	1	237	537	773	8.17E-108	394
BK863.c37f6s11|apr11.P2.MID47.GY7WJEE02DIHEW|BK863|Gabon_Bakoumba	PD0582-C.g394 erythrocyte membrane protein 1 PfEMP1 putative	96.624	237	8	0	1	237	537	773	8.17E-108	394
BK863.c37f6s11|apr11.P2.MID47.GY7WJEE02DIHEW|BK863|Gabon_Bakoumba	PD0581-C.g232 erythrocyte membrane protein 1 PfEMP1 putative	96.624	237	8	0	1	237	537	773	8.17E-108	394
BK863.c37f6s11|apr11.P2.MID47.GY7WJEE02DIHEW|BK863|Gabon_Bakoumba	PD0577-C.g642 erythrocyte membrane protein 1 PfEMP1 putative	96.624	237	8	0	1	237	537	773	8.17E-108	394
BK863.c37f6s11|apr11.P2.MID47.GY7WJEE02DIHEW|BK863|Gabon_Bakoumba	PD0566-C.g999 erythrocyte membrane protein 1 PfEMP1 putative	96.624	237	8	0	1	237	537	773	8.17E-108	394
BK863.c37f6s11|apr11.P2.MID47.GY7WJEE02DIHEW|BK863|Gabon_Bakoumba	PD0512-C.g417 erythrocyte membrane protein 1 PfEMP1 putative	96.624	237	8	0	1	237	537	773	8.17E-108	394
BK863.c37f6s11|apr11.P2.MID47.GY7WJEE02DIHEW|BK863|Gabon_Bakoumba	PD0509-Cx2.g227 erythrocyte membrane protein 1 PfEMP1 putative	96.624	237	8	0	1	237	537	773	8.17E-108	394
BK863.c37f6s11|apr11.P2.MID47.GY7WJEE02DIHEW|BK863|Gabon_Bakoumba	PD0508-C.g995 erythrocyte membrane protein 1 PfEMP1 putative	96.624	237	8	0	1	237	537	773	8.17E-108	394
BK863.c37f6s11|apr11.P2.MID47.GY7WJEE02DIHEW|BK863|Gabon_Bakoumba	PD0506-C.g262 erythrocyte membrane protein 1 PfEMP1 putative	96.624	237	8	0	1	237	537	773	8.17E-108	394
BK863.c37f6s11|apr11.P2.MID47.GY7WJEE02DIHEW|BK863|Gabon_Bakoumba	PD0505-C.g4162 erythrocyte membrane protein 1 PfEMP1 putative	96.624	237	8	0	1	237	537	773	8.17E-108	394
BK863.c37f6s11|apr11.P2.MID47.GY7WJEE02DIHEW|BK863|Gabon_Bakoumba	PD0492-C.g434 erythrocyte membrane protein 1 PfEMP1 putative	96.624	237	8	0	1	237	537	773	8.17E-108	394
BK863.c37f6s11|apr11.P2.MID47.GY7WJEE02DIHEW|BK863|Gabon_Bakoumba	PD0489-C.g671 erythrocyte membrane protein 1 PfEMP1 putative	96.624	237	8	0	1	237	537	773	8.17E-108	394
BK863.c37f6s11|apr11.P2.MID47.GY7WJEE02DIHEW|BK863|Gabon_Bakoumba	PD0487-C.g320 erythrocyte membrane protein 1 PfEMP1 putative	96.624	237	8	0	1	237	537	773	8.17E-108	394
BK863.c37f6s11|apr11.P2.MID47.GY7WJEE02DIHEW|BK863|Gabon_Bakoumba	PD0464-C.g833 erythrocyte membrane protein 1 PfEMP1 putative	96.624	237	8	0	1	237	537	773	8.17E-108	394
BK863.c37f6s11|apr11.P2.MID47.GY7WJEE02DIHEW|BK863|Gabon_Bakoumba	SenT128.08.g247 erythrocyte membrane protein 1 PfEMP1 putative	96.624	237	8	0	1	237	537	773	8.17E-108	394
BK863.c37f6s11|apr11.P2.MID47.GY7WJEE02DIHEW|BK863|Gabon_Bakoumba	SenT080.10.g1954 erythrocyte membrane protein 1 PfEMP1 putative	96.624	237	8	0	1	237	537	773	8.17E-108	394
BK863.c37f6s11|apr11.P2.MID47.GY7WJEE02DIHEW|BK863|Gabon_Bakoumba	SenT008.10.g1099 erythrocyte membrane protein 1 PfEMP1 putative	96.624	237	8	0	1	237	537	773	8.17E-108	394
BK863.c37f6s11|apr11.P2.MID47.GY7WJEE02DIHEW|BK863|Gabon_Bakoumba	PT0297-C.g2307 erythrocyte membrane protein 1 PfEMP1 putative	96.624	237	8	0	1	237	537	773	8.17E-108	394
BK863.c37f6s11|apr11.P2.MID47.GY7WJEE02DIHEW|BK863|Gabon_Bakoumba	PT0276-C.g2842 erythrocyte membrane protein 1 PfEMP1 putative	96.624	237	8	0	1	237	537	773	8.17E-108	394
BK863.c37f6s11|apr11.P2.MID47.GY7WJEE02DIHEW|BK863|Gabon_Bakoumba	PT0233-Cx.g2636 erythrocyte membrane protein 1 PfEMP1 putative	96.624	237	8	0	1	237	537	773	8.17E-108	394
BK863.c37f6s11|apr11.P2.MID47.GY7WJEE02DIHEW|BK863|Gabon_Bakoumba	PT0232-Cx.g256 erythrocyte membrane protein 1 PfEMP1 putative	96.624	237	8	0	1	237	537	773	8.17E-108	394
BK863.c37f6s11|apr11.P2.MID47.GY7WJEE02DIHEW|BK863|Gabon_Bakoumba	PT0214-Cx.g25 erythrocyte membrane protein 1 PfEMP1 putative	96.624	237	8	0	1	237	537	773	8.17E-108	394
BK863.c37f6s11|apr11.P2.MID47.GY7WJEE02DIHEW|BK863|Gabon_Bakoumba	PT0170-C.g654 erythrocyte membrane protein 1 PfEMP1 putative	96.624	237	8	0	1	237	537	773	8.17E-108	394
BK863.c37f6s11|apr11.P2.MID47.GY7WJEE02DIHEW|BK863|Gabon_Bakoumba	PT0162-C.g1969 erythrocyte membrane protein 1 PfEMP1 putative	96.624	237	8	0	1	237	537	773	8.17E-108	394
BK863.c37f6s11|apr11.P2.MID47.GY7WJEE02DIHEW|BK863|Gabon_Bakoumba	PT0161-C.g992 erythrocyte membrane protein 1 PfEMP1 putative	96.624	237	8	0	1	237	537	773	8.17E-108	394
BK863.c37f6s11|apr11.P2.MID47.GY7WJEE02DIHEW|BK863|Gabon_Bakoumba	PT0135-C.g339 erythrocyte membrane protein 1 PfEMP1 putative	96.624	237	8	0	1	237	537	773	8.17E-108	394
BK863.c37f6s11|apr11.P2.MID47.GY7WJEE02DIHEW|BK863|Gabon_Bakoumba	PT0098-C.g18 erythrocyte membrane protein 1 PfEMP1 putative	96.624	237	8	0	1	237	537	773	8.17E-108	394
BK863.c37f6s11|apr11.P2.MID47.GY7WJEE02DIHEW|BK863|Gabon_Bakoumba	PT0088-C.g193 erythrocyte membrane protein 1 PfEMP1 putative	96.624	237	8	0	1	237	537	773	8.17E-108	394
BK863.c37f6s11|apr11.P2.MID47.GY7WJEE02DIHEW|BK863|Gabon_Bakoumba	PT0063-C.g32 erythrocyte membrane protein 1 PfEMP1 putative	96.624	237	8	0	1	237	537	773	8.17E-108	394
BK863.c37f6s11|apr11.P2.MID47.GY7WJEE02DIHEW|BK863|Gabon_Bakoumba	PT0053-C.g970 erythrocyte membrane protein 1 PfEMP1 putative	96.624	237	8	0	1	237	537	773	8.17E-108	394
BK863.c37f6s11|apr11.P2.MID47.GY7WJEE02DIHEW|BK863|Gabon_Bakoumba	PT0044-C.g197 erythrocyte membrane protein 1 PfEMP1 putative	96.624	237	8	0	1	237	537	773	8.17E-108	394
BK863.c37f6s11|apr11.P2.MID47.GY7WJEE02DIHEW|BK863|Gabon_Bakoumba	QE0471-C.g263 erythrocyte membrane protein 1 PfEMP1 putative	96.624	237	8	0	1	237	537	773	8.17E-108	394
BK863.c37f6s11|apr11.P2.MID47.GY7WJEE02DIHEW|BK863|Gabon_Bakoumba	QE0466-C.g618 erythrocyte membrane protein 1 PfEMP1 putative	96.624	237	8	0	1	237	537	773	8.17E-108	394
BK863.c37f6s11|apr11.P2.MID47.GY7WJEE02DIHEW|BK863|Gabon_Bakoumba	QE0459-C.g508 erythrocyte membrane protein 1 PfEMP1 putative	96.624	237	8	0	1	237	537	773	8.17E-108	394
BK863.c37f6s11|apr11.P2.MID47.GY7WJEE02DIHEW|BK863|Gabon_Bakoumba	QE0445-C.g744 erythrocyte membrane protein 1 PfEMP1 putative	96.624	237	8	0	1	237	537	773	8.17E-108	394
BK863.c37f6s11|apr11.P2.MID47.GY7WJEE02DIHEW|BK863|Gabon_Bakoumba	QE0402-C.g385 erythrocyte membrane protein 1 PfEMP1 putative	96.624	237	8	0	1	237	537	773	8.17E-108	394
BK863.c37f6s11|apr11.P2.MID47.GY7WJEE02DIHEW|BK863|Gabon_Bakoumba	PC0061-C.g602 erythrocyte membrane protein 1 PfEMP1 putative	96.624	237	8	0	1	237	537	773	8.17E-108	394
BK863.c37f6s11|apr11.P2.MID47.GY7WJEE02DIHEW|BK863|Gabon_Bakoumba	PC0023-C.g2 erythrocyte membrane protein 1 PfEMP1 putative	96.624	237	8	0	1	237	537	773	8.17E-108	394
BK863.c37f6s11|apr11.P2.MID47.GY7WJEE02DIHEW|BK863|Gabon_Bakoumba	PC0020-C.g1 erythrocyte membrane protein 1 PfEMP1 putative	96.624	237	8	0	1	237	537	773	8.17E-108	394
BK863.c37f6s11|apr11.P2.MID47.GY7WJEE02DIHEW|BK863|Gabon_Bakoumba	PA0210-C.g587 erythrocyte membrane protein 1 PfEMP1 putative	96.624	237	8	0	1	237	537	773	8.17E-108	394
BK863.c37f6s11|apr11.P2.MID47.GY7WJEE02DIHEW|BK863|Gabon_Bakoumba	PA0187-C.g156 erythrocyte membrane protein 1 PfEMP1 putative	96.624	237	8	0	1	237	537	773	8.17E-108	394
BK863.c37f6s11|apr11.P2.MID47.GY7WJEE02DIHEW|BK863|Gabon_Bakoumba	PA0179-C.g1309 erythrocyte membrane protein 1 PfEMP1 putative	96.624	237	8	0	1	237	537	773	8.17E-108	394
BK863.c37f6s11|apr11.P2.MID47.GY7WJEE02DIHEW|BK863|Gabon_Bakoumba	PF0802-C.g567 erythrocyte membrane protein 1 PfEMP1 putative	96.624	237	8	0	1	237	537	773	8.17E-108	394
BK863.c37f6s11|apr11.P2.MID47.GY7WJEE02DIHEW|BK863|Gabon_Bakoumba	PF0784-C.g204 erythrocyte membrane protein 1 PfEMP1 putative	96.624	237	8	0	1	237	537	773	8.17E-108	394
BK863.c37f6s11|apr11.P2.MID47.GY7WJEE02DIHEW|BK863|Gabon_Bakoumba	PF0741-C.g100 erythrocyte membrane protein 1 PfEMP1 putative	96.624	237	8	0	1	237	537	773	8.17E-108	394
BK863.c37f6s11|apr11.P2.MID47.GY7WJEE02DIHEW|BK863|Gabon_Bakoumba	PF0735-C.g1486 erythrocyte membrane protein 1 PfEMP1 putative	96.624	237	8	0	1	237	537	773	8.17E-108	394
BK863.c37f6s11|apr11.P2.MID47.GY7WJEE02DIHEW|BK863|Gabon_Bakoumba	PF0732-C.g1007 erythrocyte membrane protein 1 PfEMP1 putative	96.624	237	8	0	1	237	537	773	8.17E-108	394
BK863.c37f6s11|apr11.P2.MID47.GY7WJEE02DIHEW|BK863|Gabon_Bakoumba	PF0720-C.g6 erythrocyte membrane protein 1 PfEMP1 putative	96.624	237	8	0	1	237	537	773	8.17E-108	394
BK863.c37f6s11|apr11.P2.MID47.GY7WJEE02DIHEW|BK863|Gabon_Bakoumba	PF0673-C.g14894 erythrocyte membrane protein 1 PfEMP1 putative	96.624	237	8	0	1	237	537	773	8.17E-108	394
BK863.c37f6s11|apr11.P2.MID47.GY7WJEE02DIHEW|BK863|Gabon_Bakoumba	PF0472-C.g241 erythrocyte membrane protein 1 PfEMP1 putative	96.624	237	8	0	1	237	537	773	8.17E-108	394
BK863.c37f6s11|apr11.P2.MID47.GY7WJEE02DIHEW|BK863|Gabon_Bakoumba	PF0443-C.g28 erythrocyte membrane protein 1 PfEMP1 putative	96.624	237	8	0	1	237	537	773	8.17E-108	394
BK863.c37f6s11|apr11.P2.MID47.GY7WJEE02DIHEW|BK863|Gabon_Bakoumba	PF0432-C.g206 erythrocyte membrane protein 1 PfEMP1 putative	96.624	237	8	0	1	237	537	773	8.17E-108	394
BK863.c37f6s11|apr11.P2.MID47.GY7WJEE02DIHEW|BK863|Gabon_Bakoumba	PF0418-C.g454 erythrocyte membrane protein 1 PfEMP1 putative	96.624	237	8	0	1	237	537	773	8.17E-108	394
BK863.c37f6s11|apr11.P2.MID47.GY7WJEE02DIHEW|BK863|Gabon_Bakoumba	PF0390-C.g620 erythrocyte membrane protein 1 PfEMP1 putative	96.624	237	8	0	1	237	537	773	8.17E-108	394
BK863.c37f6s11|apr11.P2.MID47.GY7WJEE02DIHEW|BK863|Gabon_Bakoumba	PF0388-C.g482 erythrocyte membrane protein 1 PfEMP1 putative	96.624	237	8	0	1	237	537	773	8.17E-108	394
BK863.c37f6s11|apr11.P2.MID47.GY7WJEE02DIHEW|BK863|Gabon_Bakoumba	PF0385-C.g2330 erythrocyte membrane protein 1 PfEMP1 putative	96.624	237	8	0	1	237	537	773	8.17E-108	394
BK863.c37f6s11|apr11.P2.MID47.GY7WJEE02DIHEW|BK863|Gabon_Bakoumba	PF0372-C.g330 erythrocyte membrane protein 1 PfEMP1 putative	96.624	237	8	0	1	237	537	773	8.17E-108	394
BK863.c37f6s11|apr11.P2.MID47.GY7WJEE02DIHEW|BK863|Gabon_Bakoumba	PF0325-C.g289 erythrocyte membrane protein 1 PfEMP1 putative	96.624	237	8	0	1	237	537	773	8.17E-108	394
BK863.c37f6s11|apr11.P2.MID47.GY7WJEE02DIHEW|BK863|Gabon_Bakoumba	PF0305-C.g861 erythrocyte membrane protein 1 PfEMP1 putative	96.624	237	8	0	1	237	537	773	8.17E-108	394
BK863.c37f6s11|apr11.P2.MID47.GY7WJEE02DIHEW|BK863|Gabon_Bakoumba	PF0279-C.g266 erythrocyte membrane protein 1 PfEMP1 putative	96.624	237	8	0	1	237	537	773	8.17E-108	394
BK863.c37f6s11|apr11.P2.MID47.GY7WJEE02DIHEW|BK863|Gabon_Bakoumba	PF0261-C.g492 erythrocyte membrane protein 1 PfEMP1 putative	96.624	237	8	0	1	237	651	887	8.17E-108	394
BK863.c37f6s11|apr11.P2.MID47.GY7WJEE02DIHEW|BK863|Gabon_Bakoumba	PF0241-C.g493 erythrocyte membrane protein 1 PfEMP1 putative	96.624	237	8	0	1	237	537	773	8.17E-108	394
BK863.c37f6s11|apr11.P2.MID47.GY7WJEE02DIHEW|BK863|Gabon_Bakoumba	PF0226-C.g492 erythrocyte membrane protein 1 PfEMP1 putative	96.624	237	8	0	1	237	537	773	8.17E-108	394
BK863.c37f6s11|apr11.P2.MID47.GY7WJEE02DIHEW|BK863|Gabon_Bakoumba	PF0203-C.g540 erythrocyte membrane protein 1 PfEMP1 putative	96.624	237	8	0	1	237	534	770	8.17E-108	394
BK863.c37f6s11|apr11.P2.MID47.GY7WJEE02DIHEW|BK863|Gabon_Bakoumba	PF0196-C.g626 erythrocyte membrane protein 1 PfEMP1 putative	96.624	237	8	0	1	237	537	773	8.17E-108	394
BK863.c37f6s11|apr11.P2.MID47.GY7WJEE02DIHEW|BK863|Gabon_Bakoumba	PF0178-C.g358 erythrocyte membrane protein 1 PfEMP1 putative	96.624	237	8	0	1	237	537	773	8.17E-108	394
BK863.c37f6s11|apr11.P2.MID47.GY7WJEE02DIHEW|BK863|Gabon_Bakoumba	PF0157-C.g396 erythrocyte membrane protein 1 PfEMP1 putative	96.624	237	8	0	1	237	537	773	8.17E-108	394
BK863.c37f6s11|apr11.P2.MID47.GY7WJEE02DIHEW|BK863|Gabon_Bakoumba	PF0037-C.g98 erythrocyte membrane protein 1 PfEMP1 putative	96.624	237	8	0	1	237	537	773	8.17E-108	394
BK863.c37f6s11|apr11.P2.MID47.GY7WJEE02DIHEW|BK863|Gabon_Bakoumba	PF0025-C.g559 erythrocyte membrane protein 1 PfEMP1 putative	96.624	237	8	0	1	237	537	773	8.17E-108	394
BK863.c37f6s11|apr11.P2.MID47.GY7WJEE02DIHEW|BK863|Gabon_Bakoumba	QG0228-C.g2774 erythrocyte membrane protein 1 PfEMP1 putative	96.624	237	8	0	1	237	537	773	8.17E-108	394
BK863.c37f6s11|apr11.P2.MID47.GY7WJEE02DIHEW|BK863|Gabon_Bakoumba	QG0191-C.g1684 erythrocyte membrane protein 1 PfEMP1 putative	96.624	237	8	0	1	237	537	773	8.17E-108	394
BK863.c37f6s11|apr11.P2.MID47.GY7WJEE02DIHEW|BK863|Gabon_Bakoumba	PH1137-C.g2682 erythrocyte membrane protein 1 PfEMP1 putative	96.624	237	8	0	1	237	537	773	8.17E-108	394
BK863.c37f6s11|apr11.P2.MID47.GY7WJEE02DIHEW|BK863|Gabon_Bakoumba	PH1136-C.g349 erythrocyte membrane protein 1 PfEMP1 putative	96.624	237	8	0	1	237	537	773	8.17E-108	394
BK863.c37f6s11|apr11.P2.MID47.GY7WJEE02DIHEW|BK863|Gabon_Bakoumba	PH1003-C.g33 erythrocyte membrane protein 1 PfEMP1 putative	96.624	237	8	0	1	237	537	773	8.17E-108	394
BK863.c37f6s11|apr11.P2.MID47.GY7WJEE02DIHEW|BK863|Gabon_Bakoumba	PH1002-C.g971 erythrocyte membrane protein 1 PfEMP1 putative	96.624	237	8	0	1	237	537	773	8.17E-108	394
BK863.c37f6s11|apr11.P2.MID47.GY7WJEE02DIHEW|BK863|Gabon_Bakoumba	PH1001-C.g267 erythrocyte membrane protein 1 PfEMP1 putative	96.624	237	8	0	1	237	537	773	8.17E-108	394
BK863.c37f6s11|apr11.P2.MID47.GY7WJEE02DIHEW|BK863|Gabon_Bakoumba	PH0999-C.g384 erythrocyte membrane protein 1 PfEMP1 putative	96.624	237	8	0	1	237	537	773	8.17E-108	394
BK863.c37f6s11|apr11.P2.MID47.GY7WJEE02DIHEW|BK863|Gabon_Bakoumba	PH0997-C.g235 erythrocyte membrane protein 1 PfEMP1 putative	96.624	237	8	0	1	237	537	773	8.17E-108	394
BK863.c37f6s11|apr11.P2.MID47.GY7WJEE02DIHEW|BK863|Gabon_Bakoumba	PH0996-C.g66 erythrocyte membrane protein 1 PfEMP1 putative	96.624	237	8	0	1	237	537	773	8.17E-108	394
BK863.c37f6s11|apr11.P2.MID47.GY7WJEE02DIHEW|BK863|Gabon_Bakoumba	PH0994-C.g333 erythrocyte membrane protein 1 PfEMP1 putative	96.624	237	8	0	1	237	537	773	8.17E-108	394
BK863.c37f6s11|apr11.P2.MID47.GY7WJEE02DIHEW|BK863|Gabon_Bakoumba	PH0991-C.g148 erythrocyte membrane protein 1 PfEMP1 putative	96.624	237	8	0	1	237	537	773	8.17E-108	394
BK863.c37f6s11|apr11.P2.MID47.GY7WJEE02DIHEW|BK863|Gabon_Bakoumba	PH0990-C.g1162 erythrocyte membrane protein 1 PfEMP1 putative	96.624	237	8	0	1	237	537	773	8.17E-108	394
BK863.c37f6s11|apr11.P2.MID47.GY7WJEE02DIHEW|BK863|Gabon_Bakoumba	PH0989-C.g1094 erythrocyte membrane protein 1 PfEMP1 putative	96.624	237	8	0	1	237	537	773	8.17E-108	394
BK863.c37f6s11|apr11.P2.MID47.GY7WJEE02DIHEW|BK863|Gabon_Bakoumba	PH0920-Cx.g66 erythrocyte membrane protein 1 PfEMP1 putative	96.624	237	8	0	1	237	87	323	8.17E-108	394
BK863.c37f6s11|apr11.P2.MID47.GY7WJEE02DIHEW|BK863|Gabon_Bakoumba	PH0916-C.g314 erythrocyte membrane protein 1 PfEMP1 putative	96.624	237	8	0	1	237	537	773	8.17E-108	394
BK863.c37f6s11|apr11.P2.MID47.GY7WJEE02DIHEW|BK863|Gabon_Bakoumba	PH0915-C.g149 erythrocyte membrane protein 1 PfEMP1 putative	96.624	237	8	0	1	237	537	773	8.17E-108	394
BK863.c37f6s11|apr11.P2.MID47.GY7WJEE02DIHEW|BK863|Gabon_Bakoumba	PH0912-C.g112 erythrocyte membrane protein 1 PfEMP1 putative	96.624	237	8	0	1	237	537	773	8.17E-108	394
BK863.c37f6s11|apr11.P2.MID47.GY7WJEE02DIHEW|BK863|Gabon_Bakoumba	PH0911-Cx.g277 erythrocyte membrane protein 1 PfEMP1 putative	96.624	237	8	0	1	237	408	644	8.17E-108	394
BK863.c37f6s11|apr11.P2.MID47.GY7WJEE02DIHEW|BK863|Gabon_Bakoumba	PH0910-C.g230 erythrocyte membrane protein 1 PfEMP1 putative	96.624	237	8	0	1	237	537	773	8.17E-108	394
BK863.c37f6s11|apr11.P2.MID47.GY7WJEE02DIHEW|BK863|Gabon_Bakoumba	PH0909-C.g185 erythrocyte membrane protein 1 PfEMP1 putative	96.624	237	8	0	1	237	537	773	8.17E-108	394
BK863.c37f6s11|apr11.P2.MID47.GY7WJEE02DIHEW|BK863|Gabon_Bakoumba	PH0908-C.g177 erythrocyte membrane protein 1 PfEMP1 putative	96.624	237	8	0	1	237	537	773	8.17E-108	394
BK863.c37f6s11|apr11.P2.MID47.GY7WJEE02DIHEW|BK863|Gabon_Bakoumba	PH0907-C.g331 erythrocyte membrane protein 1 PfEMP1 putative	96.624	237	8	0	1	237	537	773	8.17E-108	394
BK863.c37f6s11|apr11.P2.MID47.GY7WJEE02DIHEW|BK863|Gabon_Bakoumba	PH0906-C.g260 erythrocyte membrane protein 1 PfEMP1 putative	96.624	237	8	0	1	237	537	773	8.17E-108	394
BK863.c37f6s11|apr11.P2.MID47.GY7WJEE02DIHEW|BK863|Gabon_Bakoumba	PH0903-C.g135 erythrocyte membrane protein 1 PfEMP1 putative	96.624	237	8	0	1	237	537	773	8.17E-108	394
BK863.c37f6s11|apr11.P2.MID47.GY7WJEE02DIHEW|BK863|Gabon_Bakoumba	PH0902-C.g298 erythrocyte membrane protein 1 PfEMP1 putative	96.624	237	8	0	1	237	537	773	8.17E-108	394
BK863.c37f6s11|apr11.P2.MID47.GY7WJEE02DIHEW|BK863|Gabon_Bakoumba	PH0901-C.g304 erythrocyte membrane protein 1 PfEMP1 putative	96.624	237	8	0	1	237	537	773	8.17E-108	394
BK863.c37f6s11|apr11.P2.MID47.GY7WJEE02DIHEW|BK863|Gabon_Bakoumba	PH0900-C.g148 erythrocyte membrane protein 1 PfEMP1 putative	96.624	237	8	0	1	237	537	773	8.17E-108	394
BK863.c37f6s11|apr11.P2.MID47.GY7WJEE02DIHEW|BK863|Gabon_Bakoumba	PH0899-C.g172 erythrocyte membrane protein 1 PfEMP1 putative	96.624	237	8	0	1	237	537	773	8.17E-108	394
BK863.c37f6s11|apr11.P2.MID47.GY7WJEE02DIHEW|BK863|Gabon_Bakoumba	PH0896-C.g389 erythrocyte membrane protein 1 PfEMP1 putative	96.624	237	8	0	1	237	537	773	8.17E-108	394
BK863.c37f6s11|apr11.P2.MID47.GY7WJEE02DIHEW|BK863|Gabon_Bakoumba	PH0894-C.g158 erythrocyte membrane protein 1 PfEMP1 putative	96.624	237	8	0	1	237	537	773	8.17E-108	394
BK863.c37f6s11|apr11.P2.MID47.GY7WJEE02DIHEW|BK863|Gabon_Bakoumba	PH0890-C.g236 erythrocyte membrane protein 1 PfEMP1 putative	96.624	237	8	0	1	237	537	773	8.17E-108	394
BK863.c37f6s11|apr11.P2.MID47.GY7WJEE02DIHEW|BK863|Gabon_Bakoumba	PH0889-C.g403 erythrocyte membrane protein 1 PfEMP1 putative	96.624	237	8	0	1	237	537	773	8.17E-108	394
BK863.c37f6s11|apr11.P2.MID47.GY7WJEE02DIHEW|BK863|Gabon_Bakoumba	PH0888-C.g296 erythrocyte membrane protein 1 PfEMP1 putative	96.624	237	8	0	1	237	537	773	8.17E-108	394
BK863.c37f6s11|apr11.P2.MID47.GY7WJEE02DIHEW|BK863|Gabon_Bakoumba	PH0886-C.g86 erythrocyte membrane protein 1 PfEMP1 putative	96.624	237	8	0	1	237	537	773	8.17E-108	394
BK863.c37f6s11|apr11.P2.MID47.GY7WJEE02DIHEW|BK863|Gabon_Bakoumba	PH0863-Cx.g353 erythrocyte membrane protein 1 PfEMP1 putative	96.624	237	8	0	1	237	537	773	8.17E-108	394
BK863.c37f6s11|apr11.P2.MID47.GY7WJEE02DIHEW|BK863|Gabon_Bakoumba	PH0860-Cx.g853 erythrocyte membrane protein 1 PfEMP1 putative	96.624	237	8	0	1	237	537	773	8.17E-108	394
BK863.c37f6s11|apr11.P2.MID47.GY7WJEE02DIHEW|BK863|Gabon_Bakoumba	PH0858-C.g6 erythrocyte membrane protein 1 PfEMP1 putative	96.624	237	8	0	1	237	537	773	8.17E-108	394
BK863.c37f6s11|apr11.P2.MID47.GY7WJEE02DIHEW|BK863|Gabon_Bakoumba	PH0855-C.g456 erythrocyte membrane protein 1 PfEMP1 putative	96.624	237	8	0	1	237	537	773	8.17E-108	394
BK863.c37f6s11|apr11.P2.MID47.GY7WJEE02DIHEW|BK863|Gabon_Bakoumba	PH0851-C.g598 erythrocyte membrane protein 1 PfEMP1 putative	96.624	237	8	0	1	237	537	773	8.17E-108	394
BK863.c37f6s11|apr11.P2.MID47.GY7WJEE02DIHEW|BK863|Gabon_Bakoumba	PH0850-C.g70 erythrocyte membrane protein 1 PfEMP1 putative	96.624	237	8	0	1	237	537	773	8.17E-108	394
BK863.c37f6s11|apr11.P2.MID47.GY7WJEE02DIHEW|BK863|Gabon_Bakoumba	PH0847-C.g192 erythrocyte membrane protein 1 PfEMP1 putative	96.624	237	8	0	1	237	537	773	8.17E-108	394
BK863.c37f6s11|apr11.P2.MID47.GY7WJEE02DIHEW|BK863|Gabon_Bakoumba	PH0846-C.g299 erythrocyte membrane protein 1 PfEMP1 putative	96.624	237	8	0	1	237	537	773	8.17E-108	394
BK863.c37f6s11|apr11.P2.MID47.GY7WJEE02DIHEW|BK863|Gabon_Bakoumba	PH0845-C.g137 erythrocyte membrane protein 1 PfEMP1 putative	96.624	237	8	0	1	237	537	773	8.17E-108	394
BK863.c37f6s11|apr11.P2.MID47.GY7WJEE02DIHEW|BK863|Gabon_Bakoumba	PH0843-C.g26	96.624	237	8	0	1	237	537	773	8.17E-108	394
BK863.c37f6s11|apr11.P2.MID47.GY7WJEE02DIHEW|BK863|Gabon_Bakoumba	PH0841-C.g199 erythrocyte membrane protein 1 PfEMP1 putative	96.624	237	8	0	1	237	537	773	8.17E-108	394
BK863.c37f6s11|apr11.P2.MID47.GY7WJEE02DIHEW|BK863|Gabon_Bakoumba	PH0838-C.g217 erythrocyte membrane protein 1 PfEMP1 putative	96.624	237	8	0	1	237	537	773	8.17E-108	394
BK863.c37f6s11|apr11.P2.MID47.GY7WJEE02DIHEW|BK863|Gabon_Bakoumba	PH0837-C.g348 erythrocyte membrane protein 1 PfEMP1 putative	96.624	237	8	0	1	237	537	773	8.17E-108	394
BK863.c37f6s11|apr11.P2.MID47.GY7WJEE02DIHEW|BK863|Gabon_Bakoumba	PH0835-C.g444 erythrocyte membrane protein 1 PfEMP1 putative	96.624	237	8	0	1	237	537	773	8.17E-108	394
BK863.c37f6s11|apr11.P2.MID47.GY7WJEE02DIHEW|BK863|Gabon_Bakoumba	PH0833-C.g124 erythrocyte membrane protein 1 PfEMP1 putative	96.624	237	8	0	1	237	537	773	8.17E-108	394
BK863.c37f6s11|apr11.P2.MID47.GY7WJEE02DIHEW|BK863|Gabon_Bakoumba	PH0831-C.g38	96.624	237	8	0	1	237	537	773	8.17E-108	394
BK863.c37f6s11|apr11.P2.MID47.GY7WJEE02DIHEW|BK863|Gabon_Bakoumba	PH0830-C.g84 erythrocyte membrane protein 1 PfEMP1 putative	96.624	237	8	0	1	237	537	773	8.17E-108	394
BK863.c37f6s11|apr11.P2.MID47.GY7WJEE02DIHEW|BK863|Gabon_Bakoumba	PH0824-C.g79 erythrocyte membrane protein 1 PfEMP1 putative	96.624	237	8	0	1	237	537	773	8.17E-108	394
BK863.c37f6s11|apr11.P2.MID47.GY7WJEE02DIHEW|BK863|Gabon_Bakoumba	PH0822-C.g65 erythrocyte membrane protein 1 PfEMP1 putative	96.624	237	8	0	1	237	537	773	8.17E-108	394
BK863.c37f6s11|apr11.P2.MID47.GY7WJEE02DIHEW|BK863|Gabon_Bakoumba	PH0817-C.g600 erythrocyte membrane protein 1 PfEMP1 putative	96.624	237	8	0	1	237	537	773	8.17E-108	394
BK863.c37f6s11|apr11.P2.MID47.GY7WJEE02DIHEW|BK863|Gabon_Bakoumba	PH0801-C.g198 erythrocyte membrane protein 1 PfEMP1 putative	96.624	237	8	0	1	237	537	773	8.17E-108	394
BK863.c37f6s11|apr11.P2.MID47.GY7WJEE02DIHEW|BK863|Gabon_Bakoumba	PH0800-C.g1	96.624	237	8	0	1	237	537	773	8.17E-108	394
BK863.c37f6s11|apr11.P2.MID47.GY7WJEE02DIHEW|BK863|Gabon_Bakoumba	PH0795-C.g20	96.624	237	8	0	1	237	537	773	8.17E-108	394
BK863.c37f6s11|apr11.P2.MID47.GY7WJEE02DIHEW|BK863|Gabon_Bakoumba	PH0785-Cx.g267 erythrocyte membrane protein 1 PfEMP1 putative	96.624	237	8	0	1	237	537	773	8.17E-108	394
BK863.c37f6s11|apr11.P2.MID47.GY7WJEE02DIHEW|BK863|Gabon_Bakoumba	PH0754-C.g4	96.624	237	8	0	1	237	12	248	8.17E-108	394
BK863.c37f6s11|apr11.P2.MID47.GY7WJEE02DIHEW|BK863|Gabon_Bakoumba	PH0741-C.g639 erythrocyte membrane protein 1 PfEMP1 putative	96.624	237	8	0	1	237	537	773	8.17E-108	394
BK863.c37f6s11|apr11.P2.MID47.GY7WJEE02DIHEW|BK863|Gabon_Bakoumba	PH0726-Cx.g812 erythrocyte membrane protein 1 PfEMP1 putative	96.624	237	8	0	1	237	537	773	8.17E-108	394
BK863.c37f6s11|apr11.P2.MID47.GY7WJEE02DIHEW|BK863|Gabon_Bakoumba	PH0724-C.g112 erythrocyte membrane protein 1 PfEMP1 putative	96.624	237	8	0	1	237	399	635	8.17E-108	394
BK863.c37f6s11|apr11.P2.MID47.GY7WJEE02DIHEW|BK863|Gabon_Bakoumba	PH0723-C.g15	96.624	237	8	0	1	237	537	773	8.17E-108	394
BK863.c37f6s11|apr11.P2.MID47.GY7WJEE02DIHEW|BK863|Gabon_Bakoumba	PH0713-C.g94 erythrocyte membrane protein 1 PfEMP1 putative	96.624	237	8	0	1	237	537	773	8.17E-108	394
BK863.c37f6s11|apr11.P2.MID47.GY7WJEE02DIHEW|BK863|Gabon_Bakoumba	PH0709-C.g306 erythrocyte membrane protein 1 PfEMP1 putative	96.624	237	8	0	1	237	537	773	8.17E-108	394
BK863.c37f6s11|apr11.P2.MID47.GY7WJEE02DIHEW|BK863|Gabon_Bakoumba	PH0708-C.g441 erythrocyte membrane protein 1 PfEMP1 putative	96.624	237	8	0	1	237	537	773	8.17E-108	394
BK863.c37f6s11|apr11.P2.MID47.GY7WJEE02DIHEW|BK863|Gabon_Bakoumba	PH0707-C.g3	96.624	237	8	0	1	237	537	773	8.17E-108	394
BK863.c37f6s11|apr11.P2.MID47.GY7WJEE02DIHEW|BK863|Gabon_Bakoumba	PH0706-C.g588 erythrocyte membrane protein 1 PfEMP1 putative	96.624	237	8	0	1	237	537	773	8.17E-108	394
BK863.c37f6s11|apr11.P2.MID47.GY7WJEE02DIHEW|BK863|Gabon_Bakoumba	PH0705-C.g21 erythrocyte membrane protein 1 PfEMP1 putative	96.624	237	8	0	1	237	537	773	8.17E-108	394
BK863.c37f6s11|apr11.P2.MID47.GY7WJEE02DIHEW|BK863|Gabon_Bakoumba	PH0702-C.g33	96.624	237	8	0	1	237	537	773	8.17E-108	394
BK863.c37f6s11|apr11.P2.MID47.GY7WJEE02DIHEW|BK863|Gabon_Bakoumba	PH0701-C.g346 erythrocyte membrane protein 1 PfEMP1 putative	96.624	237	8	0	1	237	537	773	8.17E-108	394
BK863.c37f6s11|apr11.P2.MID47.GY7WJEE02DIHEW|BK863|Gabon_Bakoumba	PH0695-C.g59 erythrocyte membrane protein 1 PfEMP1 putative	96.624	237	8	0	1	237	537	773	8.17E-108	394
BK863.c37f6s11|apr11.P2.MID47.GY7WJEE02DIHEW|BK863|Gabon_Bakoumba	PH0694-C.g179 erythrocyte membrane protein 1 PfEMP1 putative	96.624	237	8	0	1	237	537	773	8.17E-108	394
BK863.c37f6s11|apr11.P2.MID47.GY7WJEE02DIHEW|BK863|Gabon_Bakoumba	PH0692-C.g6	96.624	237	8	0	1	237	537	773	8.17E-108	394
BK863.c37f6s11|apr11.P2.MID47.GY7WJEE02DIHEW|BK863|Gabon_Bakoumba	PH0686-C.g19	96.624	237	8	0	1	237	537	773	8.17E-108	394
BK863.c37f6s11|apr11.P2.MID47.GY7WJEE02DIHEW|BK863|Gabon_Bakoumba	PH0683-C.g459 erythrocyte membrane protein 1 PfEMP1 putative	96.624	237	8	0	1	237	537	773	8.17E-108	394
BK863.c37f6s11|apr11.P2.MID47.GY7WJEE02DIHEW|BK863|Gabon_Bakoumba	PH0682-C.g257 erythrocyte membrane protein 1 PfEMP1 putative	96.624	237	8	0	1	237	537	773	8.17E-108	394
BK863.c37f6s11|apr11.P2.MID47.GY7WJEE02DIHEW|BK863|Gabon_Bakoumba	PH0678-C.g6 erythrocyte membrane protein 1 PfEMP1 putative	96.624	237	8	0	1	237	537	773	8.17E-108	394
BK863.c37f6s11|apr11.P2.MID47.GY7WJEE02DIHEW|BK863|Gabon_Bakoumba	PH0677-C.g393 erythrocyte membrane protein 1 PfEMP1 putative	96.624	237	8	0	1	237	537	773	8.17E-108	394
BK863.c37f6s11|apr11.P2.MID47.GY7WJEE02DIHEW|BK863|Gabon_Bakoumba	PH0650-C.g549 erythrocyte membrane protein 1 PfEMP1 putative	96.624	237	8	0	1	237	537	773	8.17E-108	394
BK863.c37f6s11|apr11.P2.MID47.GY7WJEE02DIHEW|BK863|Gabon_Bakoumba	PH0642-C.g1379 erythrocyte membrane protein 1 PfEMP1 putative	96.624	237	8	0	1	237	537	773	8.17E-108	394
BK863.c37f6s11|apr11.P2.MID47.GY7WJEE02DIHEW|BK863|Gabon_Bakoumba	PH0630-C.g228 erythrocyte membrane protein 1 PfEMP1 putative	96.624	237	8	0	1	237	537	773	8.17E-108	394
BK863.c37f6s11|apr11.P2.MID47.GY7WJEE02DIHEW|BK863|Gabon_Bakoumba	PH0584-C.g171 erythrocyte membrane protein 1 PfEMP1 putative	96.624	237	8	0	1	237	537	773	8.17E-108	394
BK863.c37f6s11|apr11.P2.MID47.GY7WJEE02DIHEW|BK863|Gabon_Bakoumba	PH0583-C.g410 erythrocyte membrane protein 1 PfEMP1 putative	96.624	237	8	0	1	237	537	773	8.17E-108	394
BK863.c37f6s11|apr11.P2.MID47.GY7WJEE02DIHEW|BK863|Gabon_Bakoumba	PH0578-C.g15	96.624	237	8	0	1	237	537	773	8.17E-108	394
BK863.c37f6s11|apr11.P2.MID47.GY7WJEE02DIHEW|BK863|Gabon_Bakoumba	PH0575-C.g444 erythrocyte membrane protein 1 PfEMP1 putative	96.624	237	8	0	1	237	561	797	8.17E-108	394
BK863.c37f6s11|apr11.P2.MID47.GY7WJEE02DIHEW|BK863|Gabon_Bakoumba	PH0573-C.g277 erythrocyte membrane protein 1 PfEMP1 putative	96.624	237	8	0	1	237	537	773	8.17E-108	394
BK863.c37f6s11|apr11.P2.MID47.GY7WJEE02DIHEW|BK863|Gabon_Bakoumba	PH0572-C.g308 erythrocyte membrane protein 1 PfEMP1 putative	96.624	237	8	0	1	237	537	773	8.17E-108	394
BK863.c37f6s11|apr11.P2.MID47.GY7WJEE02DIHEW|BK863|Gabon_Bakoumba	PH0571-C.g180 erythrocyte membrane protein 1 PfEMP1 putative	96.624	237	8	0	1	237	537	773	8.17E-108	394
BK863.c37f6s11|apr11.P2.MID47.GY7WJEE02DIHEW|BK863|Gabon_Bakoumba	PH0568-C.g188 erythrocyte membrane protein 1 PfEMP1 putative	96.624	237	8	0	1	237	537	773	8.17E-108	394
BK863.c37f6s11|apr11.P2.MID47.GY7WJEE02DIHEW|BK863|Gabon_Bakoumba	PH0565-C.g186 erythrocyte membrane protein 1 PfEMP1 putative	96.624	237	8	0	1	237	537	773	8.17E-108	394
BK863.c37f6s11|apr11.P2.MID47.GY7WJEE02DIHEW|BK863|Gabon_Bakoumba	PH0561-C.g421 erythrocyte membrane protein 1 PfEMP1 putative	96.624	237	8	0	1	237	537	773	8.17E-108	394
BK863.c37f6s11|apr11.P2.MID47.GY7WJEE02DIHEW|BK863|Gabon_Bakoumba	PH0560-C.g226 erythrocyte membrane protein 1 PfEMP1 putative	96.624	237	8	0	1	237	537	773	8.17E-108	394
BK863.c37f6s11|apr11.P2.MID47.GY7WJEE02DIHEW|BK863|Gabon_Bakoumba	PH0558-C.g362 erythrocyte membrane protein 1 PfEMP1 putative	96.624	237	8	0	1	237	537	773	8.17E-108	394
BK863.c37f6s11|apr11.P2.MID47.GY7WJEE02DIHEW|BK863|Gabon_Bakoumba	PH0556-C.g352 erythrocyte membrane protein 1 PfEMP1 putative	96.624	237	8	0	1	237	537	773	8.17E-108	394
BK863.c37f6s11|apr11.P2.MID47.GY7WJEE02DIHEW|BK863|Gabon_Bakoumba	PH0552-C.g203 erythrocyte membrane protein 1 PfEMP1 putative	96.624	237	8	0	1	237	537	773	8.17E-108	394
BK863.c37f6s11|apr11.P2.MID47.GY7WJEE02DIHEW|BK863|Gabon_Bakoumba	PH0547-C.g704 erythrocyte membrane protein 1 PfEMP1 putative	96.624	237	8	0	1	237	537	773	8.17E-108	394
BK863.c37f6s11|apr11.P2.MID47.GY7WJEE02DIHEW|BK863|Gabon_Bakoumba	PH0544-C.g9	96.624	237	8	0	1	237	537	773	8.17E-108	394
BK863.c37f6s11|apr11.P2.MID47.GY7WJEE02DIHEW|BK863|Gabon_Bakoumba	PH0542-C.g485 erythrocyte membrane protein 1 PfEMP1 putative	96.624	237	8	0	1	237	537	773	8.17E-108	394
BK863.c37f6s11|apr11.P2.MID47.GY7WJEE02DIHEW|BK863|Gabon_Bakoumba	PH0540-C.g31	96.624	237	8	0	1	237	537	773	8.17E-108	394
BK863.c37f6s11|apr11.P2.MID47.GY7WJEE02DIHEW|BK863|Gabon_Bakoumba	PH0534-C.g35	96.624	237	8	0	1	237	537	773	8.17E-108	394
BK863.c37f6s11|apr11.P2.MID47.GY7WJEE02DIHEW|BK863|Gabon_Bakoumba	PH0533-C.g334 erythrocyte membrane protein 1 PfEMP1 putative	96.624	237	8	0	1	237	537	773	8.17E-108	394
BK863.c37f6s11|apr11.P2.MID47.GY7WJEE02DIHEW|BK863|Gabon_Bakoumba	PH0529-C.g12	96.624	237	8	0	1	237	537	773	8.17E-108	394
BK863.c37f6s11|apr11.P2.MID47.GY7WJEE02DIHEW|BK863|Gabon_Bakoumba	PH0527-C.g414 erythrocyte membrane protein 1 PfEMP1 putative	96.624	237	8	0	1	237	537	773	8.17E-108	394
BK863.c37f6s11|apr11.P2.MID47.GY7WJEE02DIHEW|BK863|Gabon_Bakoumba	PH0504-C.g96 erythrocyte membrane protein 1 PfEMP1 putative	96.624	237	8	0	1	237	342	578	8.17E-108	394
BK863.c37f6s11|apr11.P2.MID47.GY7WJEE02DIHEW|BK863|Gabon_Bakoumba	PH0501-CW.g151 erythrocyte membrane protein 1 PfEMP1 putative	96.624	237	8	0	1	237	537	773	8.17E-108	394
BK863.c37f6s11|apr11.P2.MID47.GY7WJEE02DIHEW|BK863|Gabon_Bakoumba	PH0498-CW.g251 erythrocyte membrane protein 1 PfEMP1 putative	96.624	237	8	0	1	237	537	773	8.17E-108	394
BK863.c37f6s11|apr11.P2.MID47.GY7WJEE02DIHEW|BK863|Gabon_Bakoumba	PH0495-CW.g149 erythrocyte membrane protein 1 PfEMP1 putative	96.624	237	8	0	1	237	537	773	8.17E-108	394
BK863.c37f6s11|apr11.P2.MID47.GY7WJEE02DIHEW|BK863|Gabon_Bakoumba	PH0490-C.g112 erythrocyte membrane protein 1 PfEMP1 putative	96.624	237	8	0	1	237	537	773	8.17E-108	394
BK863.c37f6s11|apr11.P2.MID47.GY7WJEE02DIHEW|BK863|Gabon_Bakoumba	PH0486-C.g192 erythrocyte membrane protein 1 PfEMP1 putative	96.624	237	8	0	1	237	537	773	8.17E-108	394
BK863.c37f6s11|apr11.P2.MID47.GY7WJEE02DIHEW|BK863|Gabon_Bakoumba	PH0482-C.g162 erythrocyte membrane protein 1 PfEMP1 putative	96.624	237	8	0	1	237	537	773	8.17E-108	394
BK863.c37f6s11|apr11.P2.MID47.GY7WJEE02DIHEW|BK863|Gabon_Bakoumba	PH0480-C.g184 erythrocyte membrane protein 1 PfEMP1 putative	96.624	237	8	0	1	237	537	773	8.17E-108	394
BK863.c37f6s11|apr11.P2.MID47.GY7WJEE02DIHEW|BK863|Gabon_Bakoumba	PH0479-CW.g223 erythrocyte membrane protein 1 PfEMP1 putative	96.624	237	8	0	1	237	537	773	8.17E-108	394
BK863.c37f6s11|apr11.P2.MID47.GY7WJEE02DIHEW|BK863|Gabon_Bakoumba	PH0477-C.g139 erythrocyte membrane protein 1 PfEMP1 putative	96.624	237	8	0	1	237	537	773	8.17E-108	394
BK863.c37f6s11|apr11.P2.MID47.GY7WJEE02DIHEW|BK863|Gabon_Bakoumba	PH0476-C.g31	96.624	237	8	0	1	237	537	773	8.17E-108	394
BK863.c37f6s11|apr11.P2.MID47.GY7WJEE02DIHEW|BK863|Gabon_Bakoumba	PH0475-C.g272 erythrocyte membrane protein 1 PfEMP1 putative	96.624	237	8	0	1	237	537	773	8.17E-108	394
BK863.c37f6s11|apr11.P2.MID47.GY7WJEE02DIHEW|BK863|Gabon_Bakoumba	PH0474-CW.g87 erythrocyte membrane protein 1 PfEMP1 putative	96.624	237	8	0	1	237	537	773	8.17E-108	394
BK863.c37f6s11|apr11.P2.MID47.GY7WJEE02DIHEW|BK863|Gabon_Bakoumba	PH0472-C.g86 erythrocyte membrane protein 1 PfEMP1 putative	96.624	237	8	0	1	237	537	773	8.17E-108	394
BK863.c37f6s11|apr11.P2.MID47.GY7WJEE02DIHEW|BK863|Gabon_Bakoumba	PH0471-C.g339 erythrocyte membrane protein 1 PfEMP1 putative	96.624	237	8	0	1	237	537	773	8.17E-108	394
BK863.c37f6s11|apr11.P2.MID47.GY7WJEE02DIHEW|BK863|Gabon_Bakoumba	PH0469-CW.g239 erythrocyte membrane protein 1 PfEMP1 putative	96.624	237	8	0	1	237	537	773	8.17E-108	394
BK863.c37f6s11|apr11.P2.MID47.GY7WJEE02DIHEW|BK863|Gabon_Bakoumba	PH0467-CW.g57 erythrocyte membrane protein 1 PfEMP1 putative	96.624	237	8	0	1	237	537	773	8.17E-108	394
BK863.c37f6s11|apr11.P2.MID47.GY7WJEE02DIHEW|BK863|Gabon_Bakoumba	PH0463-C.g138 erythrocyte membrane protein 1 PfEMP1 putative	96.624	237	8	0	1	237	537	773	8.17E-108	394
BK863.c37f6s11|apr11.P2.MID47.GY7WJEE02DIHEW|BK863|Gabon_Bakoumba	PH0460-C.g119 erythrocyte membrane protein 1 PfEMP1 putative	96.624	237	8	0	1	237	537	773	8.17E-108	394
BK863.c37f6s11|apr11.P2.MID47.GY7WJEE02DIHEW|BK863|Gabon_Bakoumba	PH0458-CW.g203 erythrocyte membrane protein 1 PfEMP1 putative	96.624	237	8	0	1	237	537	773	8.17E-108	394
BK863.c37f6s11|apr11.P2.MID47.GY7WJEE02DIHEW|BK863|Gabon_Bakoumba	PH0456-C.g14	96.624	237	8	0	1	237	537	773	8.17E-108	394
BK863.c37f6s11|apr11.P2.MID47.GY7WJEE02DIHEW|BK863|Gabon_Bakoumba	PH0416-C.g27	96.624	237	8	0	1	237	396	632	8.17E-108	394
BK863.c37f6s11|apr11.P2.MID47.GY7WJEE02DIHEW|BK863|Gabon_Bakoumba	PH0372-C.g193 erythrocyte membrane protein 1 PfEMP1 putative	96.624	237	8	0	1	237	537	773	8.17E-108	394
BK863.c37f6s11|apr11.P2.MID47.GY7WJEE02DIHEW|BK863|Gabon_Bakoumba	PH0366-C.g45	96.624	237	8	0	1	237	483	719	8.17E-108	394
BK863.c37f6s11|apr11.P2.MID47.GY7WJEE02DIHEW|BK863|Gabon_Bakoumba	PH0362-C.g193 erythrocyte membrane protein 1 PfEMP1 putative	96.624	237	8	0	1	237	537	773	8.17E-108	394
BK863.c37f6s11|apr11.P2.MID47.GY7WJEE02DIHEW|BK863|Gabon_Bakoumba	PH0335-C.g20	96.624	237	8	0	1	237	483	719	8.17E-108	394
BK863.c37f6s11|apr11.P2.MID47.GY7WJEE02DIHEW|BK863|Gabon_Bakoumba	PH0334-C.g79 erythrocyte membrane protein 1 PfEMP1 putative	96.624	237	8	0	1	237	537	773	8.17E-108	394
BK863.c37f6s11|apr11.P2.MID47.GY7WJEE02DIHEW|BK863|Gabon_Bakoumba	PH0330-C.g84	96.624	237	8	0	1	237	537	773	8.17E-108	394
BK863.c37f6s11|apr11.P2.MID47.GY7WJEE02DIHEW|BK863|Gabon_Bakoumba	PH0329-C.g221 erythrocyte membrane protein 1 PfEMP1 putative	96.624	237	8	0	1	237	537	773	8.17E-108	394
BK863.c37f6s11|apr11.P2.MID47.GY7WJEE02DIHEW|BK863|Gabon_Bakoumba	PH0328-C.g14	96.624	237	8	0	1	237	537	773	8.17E-108	394
BK863.c37f6s11|apr11.P2.MID47.GY7WJEE02DIHEW|BK863|Gabon_Bakoumba	PH0324-C.g15	96.624	237	8	0	1	237	537	773	8.17E-108	394
BK863.c37f6s11|apr11.P2.MID47.GY7WJEE02DIHEW|BK863|Gabon_Bakoumba	PH0303-CW.g11 erythrocyte membrane protein 1 PfEMP1 putative	96.624	237	8	0	1	237	537	773	8.17E-108	394
BK863.c37f6s11|apr11.P2.MID47.GY7WJEE02DIHEW|BK863|Gabon_Bakoumba	PH0302-C.g506 erythrocyte membrane protein 1 PfEMP1 putative	96.624	237	8	0	1	237	537	773	8.17E-108	394
BK863.c37f6s11|apr11.P2.MID47.GY7WJEE02DIHEW|BK863|Gabon_Bakoumba	PH0300-C.g63 erythrocyte membrane protein 1 PfEMP1 putative	96.624	237	8	0	1	237	537	773	8.17E-108	394
BK863.c37f6s11|apr11.P2.MID47.GY7WJEE02DIHEW|BK863|Gabon_Bakoumba	PH0299-CW.g16	96.624	237	8	0	1	237	483	719	8.17E-108	394
BK863.c37f6s11|apr11.P2.MID47.GY7WJEE02DIHEW|BK863|Gabon_Bakoumba	PH0297-C.g75 erythrocyte membrane protein 1 PfEMP1 putative	96.624	237	8	0	1	237	537	773	8.17E-108	394
BK863.c37f6s11|apr11.P2.MID47.GY7WJEE02DIHEW|BK863|Gabon_Bakoumba	PH0294-C.g16	96.624	237	8	0	1	237	537	773	8.17E-108	394
BK863.c37f6s11|apr11.P2.MID47.GY7WJEE02DIHEW|BK863|Gabon_Bakoumba	PH0286-CW.g602 erythrocyte membrane protein 1 PfEMP1 putative	96.624	237	8	0	1	237	537	773	8.17E-108	394
BK863.c37f6s11|apr11.P2.MID47.GY7WJEE02DIHEW|BK863|Gabon_Bakoumba	PH0285-C.g22	96.624	237	8	0	1	237	537	773	8.17E-108	394
BK863.c37f6s11|apr11.P2.MID47.GY7WJEE02DIHEW|BK863|Gabon_Bakoumba	PH0284-C.g14	96.624	237	8	0	1	237	537	773	8.17E-108	394
BK863.c37f6s11|apr11.P2.MID47.GY7WJEE02DIHEW|BK863|Gabon_Bakoumba	PH0282-C.g23	96.624	237	8	0	1	237	537	773	8.17E-108	394
BK863.c37f6s11|apr11.P2.MID47.GY7WJEE02DIHEW|BK863|Gabon_Bakoumba	PH0280-C.g40	96.624	237	8	0	1	237	525	761	8.17E-108	394
BK863.c37f6s11|apr11.P2.MID47.GY7WJEE02DIHEW|BK863|Gabon_Bakoumba	PH0278-CW.g40	96.624	237	8	0	1	237	537	773	8.17E-108	394
BK863.c37f6s11|apr11.P2.MID47.GY7WJEE02DIHEW|BK863|Gabon_Bakoumba	PH0274-C.g338 erythrocyte membrane protein 1 PfEMP1 putative	96.624	237	8	0	1	237	537	773	8.17E-108	394
BK863.c37f6s11|apr11.P2.MID47.GY7WJEE02DIHEW|BK863|Gabon_Bakoumba	PH0270-C.g7	96.624	237	8	0	1	237	537	773	8.17E-108	394
BK863.c37f6s11|apr11.P2.MID47.GY7WJEE02DIHEW|BK863|Gabon_Bakoumba	PH0267-C.g34	96.624	237	8	0	1	237	537	773	8.17E-108	394
BK863.c37f6s11|apr11.P2.MID47.GY7WJEE02DIHEW|BK863|Gabon_Bakoumba	PH0266-C.g26	96.624	237	8	0	1	237	537	773	8.17E-108	394
BK863.c37f6s11|apr11.P2.MID47.GY7WJEE02DIHEW|BK863|Gabon_Bakoumba	PH0259-C.g16	96.624	237	8	0	1	237	537	773	8.17E-108	394
BK863.c37f6s11|apr11.P2.MID47.GY7WJEE02DIHEW|BK863|Gabon_Bakoumba	PH0255-C.g47	96.624	237	8	0	1	237	573	809	8.17E-108	394
BK863.c37f6s11|apr11.P2.MID47.GY7WJEE02DIHEW|BK863|Gabon_Bakoumba	PH0251-C.g89 erythrocyte membrane protein 1 PfEMP1 putative	96.624	237	8	0	1	237	537	773	8.17E-108	394
BK863.c37f6s11|apr11.P2.MID47.GY7WJEE02DIHEW|BK863|Gabon_Bakoumba	PH0241-C.g250 erythrocyte membrane protein 1 PfEMP1 putative	96.624	237	8	0	1	237	537	773	8.17E-108	394
BK863.c37f6s11|apr11.P2.MID47.GY7WJEE02DIHEW|BK863|Gabon_Bakoumba	PH0238-C.g83 erythrocyte membrane protein 1 PfEMP1 putative	96.624	237	8	0	1	237	537	773	8.17E-108	394
BK863.c37f6s11|apr11.P2.MID47.GY7WJEE02DIHEW|BK863|Gabon_Bakoumba	PH0236-C.g811	96.624	237	8	0	1	237	537	773	8.17E-108	394
BK863.c37f6s11|apr11.P2.MID47.GY7WJEE02DIHEW|BK863|Gabon_Bakoumba	PH0228-C.g30	96.624	237	8	0	1	237	537	773	8.17E-108	394
BK863.c37f6s11|apr11.P2.MID47.GY7WJEE02DIHEW|BK863|Gabon_Bakoumba	PH0227-C.g19	96.624	237	8	0	1	237	537	773	8.17E-108	394
BK863.c37f6s11|apr11.P2.MID47.GY7WJEE02DIHEW|BK863|Gabon_Bakoumba	PH0225-C.g22	96.624	237	8	0	1	237	537	773	8.17E-108	394
BK863.c37f6s11|apr11.P2.MID47.GY7WJEE02DIHEW|BK863|Gabon_Bakoumba	PH0224-C.g22	96.624	237	8	0	1	237	537	773	8.17E-108	394
BK863.c37f6s11|apr11.P2.MID47.GY7WJEE02DIHEW|BK863|Gabon_Bakoumba	PH0223-CW.g28	96.624	237	8	0	1	237	396	632	8.17E-108	394
BK863.c37f6s11|apr11.P2.MID47.GY7WJEE02DIHEW|BK863|Gabon_Bakoumba	PH0218-C.g33	96.624	237	8	0	1	237	537	773	8.17E-108	394
BK863.c37f6s11|apr11.P2.MID47.GY7WJEE02DIHEW|BK863|Gabon_Bakoumba	PH0213-C.g87 erythrocyte membrane protein 1 PfEMP1 putative	96.624	237	8	0	1	237	537	773	8.17E-108	394
BK863.c37f6s11|apr11.P2.MID47.GY7WJEE02DIHEW|BK863|Gabon_Bakoumba	PH0212-C.g888 erythrocyte membrane protein 1 PfEMP1 putative	96.624	237	8	0	1	237	537	773	8.17E-108	394
BK863.c37f6s11|apr11.P2.MID47.GY7WJEE02DIHEW|BK863|Gabon_Bakoumba	PH0208-C.g28	96.624	237	8	0	1	237	537	773	8.17E-108	394
BK863.c37f6s11|apr11.P2.MID47.GY7WJEE02DIHEW|BK863|Gabon_Bakoumba	PH0206-C.g490 erythrocyte membrane protein 1 PfEMP1 putative	96.624	237	8	0	1	237	537	773	8.17E-108	394
BK863.c37f6s11|apr11.P2.MID47.GY7WJEE02DIHEW|BK863|Gabon_Bakoumba	PH0200-C.g222 erythrocyte membrane protein 1 PfEMP1 putative	96.624	237	8	0	1	237	537	773	8.17E-108	394
BK863.c37f6s11|apr11.P2.MID47.GY7WJEE02DIHEW|BK863|Gabon_Bakoumba	PH0196-C.g110	96.624	237	8	0	1	237	537	773	8.17E-108	394
BK863.c37f6s11|apr11.P2.MID47.GY7WJEE02DIHEW|BK863|Gabon_Bakoumba	PH0192-C.g245 erythrocyte membrane protein 1 PfEMP1 putative	96.624	237	8	0	1	237	537	773	8.17E-108	394
BK863.c37f6s11|apr11.P2.MID47.GY7WJEE02DIHEW|BK863|Gabon_Bakoumba	PH0173-C.g246 erythrocyte membrane protein 1 PfEMP1 putative	96.624	237	8	0	1	237	537	773	8.17E-108	394
BK863.c37f6s11|apr11.P2.MID47.GY7WJEE02DIHEW|BK863|Gabon_Bakoumba	PH0169-C.g95 erythrocyte membrane protein 1 PfEMP1 putative	96.624	237	8	0	1	237	537	773	8.17E-108	394
BK863.c37f6s11|apr11.P2.MID47.GY7WJEE02DIHEW|BK863|Gabon_Bakoumba	PH0165-C.g15	96.624	237	8	0	1	237	537	773	8.17E-108	394
BK863.c37f6s11|apr11.P2.MID47.GY7WJEE02DIHEW|BK863|Gabon_Bakoumba	PH0161-C.g155 erythrocyte membrane protein 1 PfEMP1 putative	96.624	237	8	0	1	237	537	773	8.17E-108	394
BK863.c37f6s11|apr11.P2.MID47.GY7WJEE02DIHEW|BK863|Gabon_Bakoumba	PH0150-CW.g36	96.624	237	8	0	1	237	585	821	8.17E-108	394
BK863.c37f6s11|apr11.P2.MID47.GY7WJEE02DIHEW|BK863|Gabon_Bakoumba	PH0143-CW.g1	96.624	237	8	0	1	237	537	773	8.17E-108	394
BK863.c37f6s11|apr11.P2.MID47.GY7WJEE02DIHEW|BK863|Gabon_Bakoumba	PH0134-C.g46	96.624	237	8	0	1	237	537	773	8.17E-108	394
BK863.c37f6s11|apr11.P2.MID47.GY7WJEE02DIHEW|BK863|Gabon_Bakoumba	PH0131-CW.g17	96.624	237	8	0	1	237	570	806	8.17E-108	394
BK863.c37f6s11|apr11.P2.MID47.GY7WJEE02DIHEW|BK863|Gabon_Bakoumba	PH0126-CW.g25	96.624	237	8	0	1	237	483	719	8.17E-108	394
BK863.c37f6s11|apr11.P2.MID47.GY7WJEE02DIHEW|BK863|Gabon_Bakoumba	PH0121-CW.g55	96.624	237	8	0	1	237	483	719	8.17E-108	394
BK863.c37f6s11|apr11.P2.MID47.GY7WJEE02DIHEW|BK863|Gabon_Bakoumba	PH0105-C.g15	96.624	237	8	0	1	237	537	773	8.17E-108	394
BK863.c37f6s11|apr11.P2.MID47.GY7WJEE02DIHEW|BK863|Gabon_Bakoumba	PH0055-C.g59 erythrocyte membrane protein 1 PfEMP1 putative	96.624	237	8	0	1	237	537	773	8.17E-108	394
BK863.c37f6s11|apr11.P2.MID47.GY7WJEE02DIHEW|BK863|Gabon_Bakoumba	PH0047-Cx.g368 erythrocyte membrane protein 1 PfEMP1 putative	96.624	237	8	0	1	237	537	773	8.17E-108	394
BK863.c37f6s11|apr11.P2.MID47.GY7WJEE02DIHEW|BK863|Gabon_Bakoumba	PR0133-C.g639 erythrocyte membrane protein 1 PfEMP1 putative	96.624	237	8	0	1	237	537	773	8.17E-108	394
BK863.c37f6s11|apr11.P2.MID47.GY7WJEE02DIHEW|BK863|Gabon_Bakoumba	PR0132-C.g247 erythrocyte membrane protein 1 PfEMP1 putative	96.624	237	8	0	1	237	537	773	8.17E-108	394
BK863.c37f6s11|apr11.P2.MID47.GY7WJEE02DIHEW|BK863|Gabon_Bakoumba	PM0075-C.g716 erythrocyte membrane protein 1 PfEMP1 putative	96.203	237	9	0	1	237	537	773	3.80E-106	388
BK863.c37f6s11|apr11.P2.MID47.GY7WJEE02DIHEW|BK863|Gabon_Bakoumba	PA0184-C.g189 erythrocyte membrane protein 1 PfEMP1 putative	96.203	237	9	0	1	237	537	773	3.80E-106	388
BK863.c37f6s11|apr11.P2.MID47.GY7WJEE02DIHEW|BK863|Gabon_Bakoumba	QG0248-C.g1879 erythrocyte membrane protein 1 PfEMP1 putative	96.203	237	9	0	1	237	510	746	3.80E-106	388
BK863.c37f6s11|apr11.P2.MID47.GY7WJEE02DIHEW|BK863|Gabon_Bakoumba	PH0793-C.g14	96.203	237	9	0	1	237	537	773	3.80E-106	388
BK863.c37f6s11|apr11.P2.MID47.GY7WJEE02DIHEW|BK863|Gabon_Bakoumba	PF0234-C.g1192 erythrocyte membrane protein 1 PfEMP1 putative	99.512	205	0	1	181	385	67	270	3.83E-101	372
BK863.c37f6s11|apr11.P2.MID47.GY7WJEE02DIHEW|BK863|Gabon_Bakoumba	PH0904-C.g85 erythrocyte membrane protein 1 PfEMP1 putative	98.058	206	4	0	32	237	1	206	2.98E-97	359
BK863.c37f6s11|apr11.P2.MID47.GY7WJEE02DIHEW|BK863|Gabon_Bakoumba	PH0892-C.g187 erythrocyte membrane protein 1 PfEMP1 putative	97.906	191	4	0	47	237	1	191	6.49E-89	331
BK863.c37f6s11|apr11.P2.MID47.GY7WJEE02DIHEW|BK863|Gabon_Bakoumba	PF0431-C.g423 erythrocyte membrane protein 1 PfEMP1 putative	86.76	287	32	6	1	284	573	856	6.54E-84	315
BK863.c37f6s11|apr11.P2.MID47.GY7WJEE02DIHEW|BK863|Gabon_Bakoumba	PF0619-C.g3262 erythrocyte membrane protein 1 PfEMP1 putative	91.304	230	18	2	1	229	1644	1872	2.35E-83	313
BK863.c37f6s11|apr11.P2.MID47.GY7WJEE02DIHEW|BK863|Gabon_Bakoumba	PT0112-C.g1508 erythrocyte membrane protein 1 PfEMP1 putative	85.965	285	32	6	1	284	567	844	6.59E-79	298
BK863.c37f6s11|apr11.P2.MID47.GY7WJEE02DIHEW|BK863|Gabon_Bakoumba	PF0732-C.g1065 erythrocyte membrane protein 1 PfEMP1 putative	85.965	285	32	6	1	284	594	871	6.59E-79	298
BK863.c37f6s11|apr11.P2.MID47.GY7WJEE02DIHEW|BK863|Gabon_Bakoumba	PF0675-C.g1192 erythrocyte membrane protein 1 PfEMP1 putative	85.965	285	32	6	1	284	234	511	6.59E-79	298
BK863.c37f6s11|apr11.P2.MID47.GY7WJEE02DIHEW|BK863|Gabon_Bakoumba	PF0647-C.g1206 erythrocyte membrane protein 1 PfEMP1 putative	85.965	285	32	6	1	284	564	841	6.59E-79	298
BK863.c37f6s11|apr11.P2.MID47.GY7WJEE02DIHEW|BK863|Gabon_Bakoumba	PF0021-C.g501 erythrocyte membrane protein 1 PfEMP1 putative	85.965	285	32	6	1	284	564	841	6.59E-79	298
BK863.c37f6s11|apr11.P2.MID47.GY7WJEE02DIHEW|BK863|Gabon_Bakoumba	QE0481-C.g523 erythrocyte membrane protein 1 PfEMP1 putative	86.525	282	23	12	1	279	549	818	2.37E-78	296
BK863.c37f6s11|apr11.P2.MID47.GY7WJEE02DIHEW|BK863|Gabon_Bakoumba	QE0416-C.g995 erythrocyte membrane protein 1 PfEMP1 putative	86.525	282	23	12	1	279	549	818	2.37E-78	296
BK863.c37f6s11|apr11.P2.MID47.GY7WJEE02DIHEW|BK863|Gabon_Bakoumba	QE0415-C.g454 erythrocyte membrane protein 1 PfEMP1 putative	86.525	282	23	12	1	279	549	818	2.37E-78	296
BK863.c37f6s11|apr11.P2.MID47.GY7WJEE02DIHEW|BK863|Gabon_Bakoumba	QE0472-C.g54 erythrocyte membrane protein 1 PfEMP1 putative	85.714	287	26	12	1	284	414	688	3.96E-76	289
BK863.c37f6s11|apr11.P2.MID47.GY7WJEE02DIHEW|BK863|Gabon_Bakoumba	PH0905-C.g477 erythrocyte membrane protein 1 PfEMP1 putative	85.714	287	26	12	1	284	570	844	3.96E-76	289
BK863.c37f6s11|apr11.P2.MID47.GY7WJEE02DIHEW|BK863|Gabon_Bakoumba	PH0497-CW.g497 erythrocyte membrane protein 1 PfEMP1 putative	85.714	287	26	12	1	284	570	844	3.96E-76	289
BK863.c37f6s11|apr11.P2.MID47.GY7WJEE02DIHEW|BK863|Gabon_Bakoumba	PH0408-C.g210	85.714	287	26	12	1	284	438	712	3.96E-76	289
BK863.c37f6s11|apr11.P2.MID47.GY7WJEE02DIHEW|BK863|Gabon_Bakoumba	PH0229-C.g22	85.714	287	26	12	1	284	624	898	3.96E-76	289
BK863.c37f6s11|apr11.P2.MID47.GY7WJEE02DIHEW|BK863|Gabon_Bakoumba	PH0146-CW.g30	85.714	287	26	12	1	284	561	835	3.96E-76	289
BK863.c37f6s11|apr11.P2.MID47.GY7WJEE02DIHEW|BK863|Gabon_Bakoumba	PH0063-C.g449 erythrocyte membrane protein 1 PfEMP1 putative	85.714	287	26	12	1	284	570	844	3.96E-76	289
BK863.c37f6s11|apr11.P2.MID47.GY7WJEE02DIHEW|BK863|Gabon_Bakoumba	PH0056-C.g62 erythrocyte membrane protein 1 PfEMP1 putative	85.714	287	26	12	1	284	570	844	3.96E-76	289
BK863.c37f6s11|apr11.P2.MID47.GY7WJEE02DIHEW|BK863|Gabon_Bakoumba	PT0150-C.g1242 erythrocyte membrane protein 1 PfEMP1 putative	97.605	167	4	0	71	237	1	167	1.43E-75	287
BK863.c37f6s11|apr11.P2.MID47.GY7WJEE02DIHEW|BK863|Gabon_Bakoumba	QE0479-C.g586 erythrocyte membrane protein 1 PfEMP1 putative	85.816	282	25	12	1	279	549	818	5.13E-75	285
BK863.c37f6s11|apr11.P2.MID47.GY7WJEE02DIHEW|BK863|Gabon_Bakoumba	QE0470-C.g572 erythrocyte membrane protein 1 PfEMP1 putative	86.447	273	22	12	1	270	606	866	5.13E-75	285
BK863.c37f6s11|apr11.P2.MID47.GY7WJEE02DIHEW|BK863|Gabon_Bakoumba	PH0932-C.g195 erythrocyte membrane protein 1 PfEMP1 putative	86.447	273	22	12	1	270	606	866	5.13E-75	285
BK863.c37f6s11|apr11.P2.MID47.GY7WJEE02DIHEW|BK863|Gabon_Bakoumba	PH0927-C.g491 erythrocyte membrane protein 1 PfEMP1 putative	86.447	273	22	12	1	270	606	866	5.13E-75	285
BK863.c37f6s11|apr11.P2.MID47.GY7WJEE02DIHEW|BK863|Gabon_Bakoumba	PH0757-C.g194 erythrocyte membrane protein 1 PfEMP1 putative	86.447	273	22	12	1	270	606	866	5.13E-75	285
BK863.c37f6s11|apr11.P2.MID47.GY7WJEE02DIHEW|BK863|Gabon_Bakoumba	PH0755-C.g32	86.447	273	22	12	1	270	606	866	5.13E-75	285
BK863.c37f6s11|apr11.P2.MID47.GY7WJEE02DIHEW|BK863|Gabon_Bakoumba	PH0611-C.g378 erythrocyte membrane protein 1 PfEMP1 putative	86.447	273	22	12	1	270	606	866	5.13E-75	285
BK863.c37f6s11|apr11.P2.MID47.GY7WJEE02DIHEW|BK863|Gabon_Bakoumba	PH0603-C.g1905 erythrocyte membrane protein 1 PfEMP1 putative	86.447	273	22	12	1	270	606	866	5.13E-75	285
BK863.c37f6s11|apr11.P2.MID47.GY7WJEE02DIHEW|BK863|Gabon_Bakoumba	PH0587-C.g25	86.447	273	22	12	1	270	606	866	5.13E-75	285
BK863.c37f6s11|apr11.P2.MID47.GY7WJEE02DIHEW|BK863|Gabon_Bakoumba	PH0586-C.g37	86.447	273	22	12	1	270	606	866	5.13E-75	285
BK863.c37f6s11|apr11.P2.MID47.GY7WJEE02DIHEW|BK863|Gabon_Bakoumba	PH0525-C.g62	86.447	273	22	12	1	270	606	866	5.13E-75	285
BK863.c37f6s11|apr11.P2.MID47.GY7WJEE02DIHEW|BK863|Gabon_Bakoumba	PH0516-C.g13	86.447	273	22	12	1	270	606	866	5.13E-75	285
BK863.c37f6s11|apr11.P2.MID47.GY7WJEE02DIHEW|BK863|Gabon_Bakoumba	PH0511-C.g89 erythrocyte membrane protein 1 PfEMP1 putative	86.447	273	22	12	1	270	225	485	5.13E-75	285
BK863.c37f6s11|apr11.P2.MID47.GY7WJEE02DIHEW|BK863|Gabon_Bakoumba	PH0337-C.g390 erythrocyte membrane protein 1 PfEMP1 putative	86.447	273	22	12	1	270	606	866	5.13E-75	285
BK863.c37f6s11|apr11.P2.MID47.GY7WJEE02DIHEW|BK863|Gabon_Bakoumba	PH0155-C.g13	86.447	273	22	12	1	270	606	866	5.13E-75	285
BK863.c37f6s11|apr11.P2.MID47.GY7WJEE02DIHEW|BK863|Gabon_Bakoumba	PH0813-C.g96 erythrocyte membrane protein 1 PfEMP1 putative	80.256	390	61	8	1	385	600	978	2.39E-73	279
BK863.c37f6s11|apr11.P2.MID47.GY7WJEE02DIHEW|BK863|Gabon_Bakoumba	PH0122-CW.g110	97.468	158	4	0	80	237	1	158	1.44E-70	270
BK863.c37f6s11|apr11.P2.MID47.GY7WJEE02DIHEW|BK863|Gabon_Bakoumba	PT0257-Cx.g2307 erythrocyte membrane protein 1 PfEMP1 putative	84.397	282	32	5	1	279	549	821	1.86E-69	267
BK863.c37f6s11|apr11.P2.MID47.GY7WJEE02DIHEW|BK863|Gabon_Bakoumba	PT0081-C.g3437 erythrocyte membrane protein 1 PfEMP1 putative	84.397	282	32	5	1	279	549	821	1.86E-69	267
BK863.c37f6s11|apr11.P2.MID47.GY7WJEE02DIHEW|BK863|Gabon_Bakoumba	PT0077-C.g1265 erythrocyte membrane protein 1 PfEMP1 putative	84.397	282	32	5	1	279	549	821	1.86E-69	267
BK863.c37f6s11|apr11.P2.MID47.GY7WJEE02DIHEW|BK863|Gabon_Bakoumba	PA0189-C.g235 erythrocyte membrane protein 1 PfEMP1 putative	86.345	249	28	5	1	249	534	776	1.86E-69	267
BK863.c37f6s11|apr11.P2.MID47.GY7WJEE02DIHEW|BK863|Gabon_Bakoumba	PF0799-C.g86 erythrocyte membrane protein 1 PfEMP1 putative	79.692	389	63	12	2	385	604	981	1.86E-69	267
BK863.c37f6s11|apr11.P2.MID47.GY7WJEE02DIHEW|BK863|Gabon_Bakoumba	QG0197-C.g1717 erythrocyte membrane protein 1 PfEMP1 putative	80.051	391	51	18	1	379	567	942	6.68E-69	265
BK863.c37f6s11|apr11.P2.MID47.GY7WJEE02DIHEW|BK863|Gabon_Bakoumba	PV0135-C.g12	84.502	271	35	6	1	266	594	862	8.64E-68	261
BK863.c37f6s11|apr11.P2.MID47.GY7WJEE02DIHEW|BK863|Gabon_Bakoumba	PV0110-C.g60	84.502	271	35	6	1	266	594	862	8.64E-68	261
BK863.c37f6s11|apr11.P2.MID47.GY7WJEE02DIHEW|BK863|Gabon_Bakoumba	PD0585-C.g208 erythrocyte membrane protein 1 PfEMP1 putative	84.502	271	35	6	1	266	534	802	8.64E-68	261
BK863.c37f6s11|apr11.P2.MID47.GY7WJEE02DIHEW|BK863|Gabon_Bakoumba	SenT185.10.g1713 erythrocyte membrane protein 1 PfEMP1 putative	87.607	234	17	6	1	234	531	752	8.64E-68	261
BK863.c37f6s11|apr11.P2.MID47.GY7WJEE02DIHEW|BK863|Gabon_Bakoumba	SenT136.11.g724 erythrocyte membrane protein 1 PfEMP1 putative	87.607	234	17	6	1	234	531	752	8.64E-68	261
BK863.c37f6s11|apr11.P2.MID47.GY7WJEE02DIHEW|BK863|Gabon_Bakoumba	SenT128.08.g861 erythrocyte membrane protein 1 PfEMP1 putative	87.607	234	17	6	1	234	531	752	8.64E-68	261
BK863.c37f6s11|apr11.P2.MID47.GY7WJEE02DIHEW|BK863|Gabon_Bakoumba	SenT072.11.g961 erythrocyte membrane protein 1 PfEMP1 putative	87.607	234	17	6	1	234	531	752	8.64E-68	261
BK863.c37f6s11|apr11.P2.MID47.GY7WJEE02DIHEW|BK863|Gabon_Bakoumba	SenT053.11.g1003 erythrocyte membrane protein 1 PfEMP1 putative	87.607	234	17	6	1	234	531	752	8.64E-68	261
BK863.c37f6s11|apr11.P2.MID47.GY7WJEE02DIHEW|BK863|Gabon_Bakoumba	SenT022.11.g902 erythrocyte membrane protein 1 PfEMP1 putative	87.607	234	17	6	1	234	531	752	8.64E-68	261
BK863.c37f6s11|apr11.P2.MID47.GY7WJEE02DIHEW|BK863|Gabon_Bakoumba	PM0072-C.g230 erythrocyte membrane protein 1 PfEMP1 putative	86.864	236	27	3	1	234	330	563	8.64E-68	261
BK863.c37f6s11|apr11.P2.MID47.GY7WJEE02DIHEW|BK863|Gabon_Bakoumba	PT0248-Cx.g360 erythrocyte membrane protein 1 PfEMP1 putative	87.607	234	17	6	1	234	531	752	8.64E-68	261
BK863.c37f6s11|apr11.P2.MID47.GY7WJEE02DIHEW|BK863|Gabon_Bakoumba	PT0103-C.g833 erythrocyte membrane protein 1 PfEMP1 putative	88.636	220	17	6	170	385	733	948	8.64E-68	261
BK863.c37f6s11|apr11.P2.MID47.GY7WJEE02DIHEW|BK863|Gabon_Bakoumba	PT0054-C.g1266 erythrocyte membrane protein 1 PfEMP1 putative	87.607	234	17	6	1	234	429	650	8.64E-68	261
BK863.c37f6s11|apr11.P2.MID47.GY7WJEE02DIHEW|BK863|Gabon_Bakoumba	PT0009-CW.g1155 erythrocyte membrane protein 1 PfEMP1 putative	87.607	234	17	6	1	234	531	752	8.64E-68	261
BK863.c37f6s11|apr11.P2.MID47.GY7WJEE02DIHEW|BK863|Gabon_Bakoumba	PT0007-CW.g31 erythrocyte membrane protein 1 PfEMP1 putative	87.607	234	17	6	1	234	531	752	8.64E-68	261
BK863.c37f6s11|apr11.P2.MID47.GY7WJEE02DIHEW|BK863|Gabon_Bakoumba	PT0001-CW.g258 erythrocyte membrane protein 1 PfEMP1 putative	87.607	234	17	6	1	234	531	752	8.64E-68	261
BK863.c37f6s11|apr11.P2.MID47.GY7WJEE02DIHEW|BK863|Gabon_Bakoumba	QE0481-C.g86 erythrocyte membrane protein 1 PfEMP1 putative	84.502	271	35	6	1	266	594	862	8.64E-68	261
BK863.c37f6s11|apr11.P2.MID47.GY7WJEE02DIHEW|BK863|Gabon_Bakoumba	PA0214-C.g239 erythrocyte membrane protein 1 PfEMP1 putative	87.607	234	17	6	1	234	531	752	8.64E-68	261
BK863.c37f6s11|apr11.P2.MID47.GY7WJEE02DIHEW|BK863|Gabon_Bakoumba	PA0195-C.g226 erythrocyte membrane protein 1 PfEMP1 putative	87.607	234	17	6	1	234	531	752	8.64E-68	261
BK863.c37f6s11|apr11.P2.MID47.GY7WJEE02DIHEW|BK863|Gabon_Bakoumba	PF0798-C.g221 erythrocyte membrane protein 1 PfEMP1 putative	87.607	234	17	6	1	234	531	752	8.64E-68	261
BK863.c37f6s11|apr11.P2.MID47.GY7WJEE02DIHEW|BK863|Gabon_Bakoumba	PF0653-C.g3740 erythrocyte membrane protein 1 PfEMP1 putative	87.607	234	17	6	1	234	531	752	8.64E-68	261
BK863.c37f6s11|apr11.P2.MID47.GY7WJEE02DIHEW|BK863|Gabon_Bakoumba	PF0641-C.g858 erythrocyte membrane protein 1 PfEMP1 putative	87.607	234	17	6	1	234	531	752	8.64E-68	261
BK863.c37f6s11|apr11.P2.MID47.GY7WJEE02DIHEW|BK863|Gabon_Bakoumba	PF0229-C.g1870 erythrocyte membrane protein 1 PfEMP1 putative	87.607	234	17	6	1	234	531	752	8.64E-68	261
BK863.c37f6s11|apr11.P2.MID47.GY7WJEE02DIHEW|BK863|Gabon_Bakoumba	QG0250-C.g1121 erythrocyte membrane protein 1 PfEMP1 putative	87.607	234	17	6	1	234	531	752	8.64E-68	261
BK863.c37f6s11|apr11.P2.MID47.GY7WJEE02DIHEW|BK863|Gabon_Bakoumba	QG0249-C.g143 erythrocyte membrane protein 1 PfEMP1 putative	87.607	234	17	6	1	234	531	752	8.64E-68	261
BK863.c37f6s11|apr11.P2.MID47.GY7WJEE02DIHEW|BK863|Gabon_Bakoumba	PF0246-C.g356 erythrocyte membrane protein 1 PfEMP1 putative	79.284	391	66	8	1	385	531	912	3.11E-67	259
BK863.c37f6s11|apr11.P2.MID47.GY7WJEE02DIHEW|BK863|Gabon_Bakoumba	PT0120-Cx.g1277 erythrocyte membrane protein 1 PfEMP1 putative	82.993	294	40	8	1	289	558	846	1.12E-66	257
BK863.c37f6s11|apr11.P2.MID47.GY7WJEE02DIHEW|BK863|Gabon_Bakoumba	PT0092-C.g2467 erythrocyte membrane protein 1 PfEMP1 putative	82.993	294	40	8	1	289	558	846	1.12E-66	257
BK863.c37f6s11|apr11.P2.MID47.GY7WJEE02DIHEW|BK863|Gabon_Bakoumba	PT0064-C.g1145 erythrocyte membrane protein 1 PfEMP1 putative	82.993	294	40	8	1	289	558	846	1.12E-66	257
BK863.c37f6s11|apr11.P2.MID47.GY7WJEE02DIHEW|BK863|Gabon_Bakoumba	PA0168-C.g806 erythrocyte membrane protein 1 PfEMP1 putative	82.993	294	40	8	1	289	558	846	1.12E-66	257
BK863.c37f6s11|apr11.P2.MID47.GY7WJEE02DIHEW|BK863|Gabon_Bakoumba	PF0422-C.g690 erythrocyte membrane protein 1 PfEMP1 putative	82.993	294	40	8	1	289	558	846	1.12E-66	257
BK863.c37f6s11|apr11.P2.MID47.GY7WJEE02DIHEW|BK863|Gabon_Bakoumba	QG0236-C.g3242 erythrocyte membrane protein 1 PfEMP1 putative	82.993	294	40	8	1	289	558	846	1.12E-66	257
BK863.c37f6s11|apr11.P2.MID47.GY7WJEE02DIHEW|BK863|Gabon_Bakoumba	PT0295-Cx.g457 erythrocyte membrane protein 1 PfEMP1 putative	98.621	145	1	1	181	325	697	840	4.02E-66	255
BK863.c37f6s11|apr11.P2.MID47.GY7WJEE02DIHEW|BK863|Gabon_Bakoumba	PT0254-Cx.g3496 erythrocyte membrane protein 1 PfEMP1 putative	98.621	145	1	1	181	325	697	840	4.02E-66	255
BK863.c37f6s11|apr11.P2.MID47.GY7WJEE02DIHEW|BK863|Gabon_Bakoumba	PT0100-C.g1292 erythrocyte membrane protein 1 PfEMP1 putative	98.621	145	1	1	181	325	697	840	4.02E-66	255
BK863.c37f6s11|apr11.P2.MID47.GY7WJEE02DIHEW|BK863|Gabon_Bakoumba	PT0203-C.g1088 erythrocyte membrane protein 1 PfEMP1 putative	78.92	389	69	11	2	385	553	933	5.20E-65	252
BK863.c37f6s11|apr11.P2.MID47.GY7WJEE02DIHEW|BK863|Gabon_Bakoumba	PT0194-Cx.g1399 erythrocyte membrane protein 1 PfEMP1 putative	89.604	202	15	3	1	202	576	771	5.20E-65	252
BK863.c37f6s11|apr11.P2.MID47.GY7WJEE02DIHEW|BK863|Gabon_Bakoumba	PT0123-C.g2106 erythrocyte membrane protein 1 PfEMP1 putative	89.604	202	15	3	1	202	576	771	5.20E-65	252
BK863.c37f6s11|apr11.P2.MID47.GY7WJEE02DIHEW|BK863|Gabon_Bakoumba	PT0108-C.g485 erythrocyte membrane protein 1 PfEMP1 putative	89.604	202	15	3	1	202	576	771	5.20E-65	252
BK1005.c37f5s6|apr11.P2.MID53.GY7WJEE02DZFBU|BK1005|Gabon_Bakoumba	SenT179.08.g966 erythrocyte membrane protein 1 PfEMP1 putative	100	331	0	0	1	331	573	903	1.76E-173	612
BK1005.c37f5s6|apr11.P2.MID53.GY7WJEE02DZFBU|BK1005|Gabon_Bakoumba	PT0260-Cx.g1189 erythrocyte membrane protein 1 PfEMP1 putative	100	331	0	0	1	331	528	858	1.76E-173	612
BK1005.c37f5s6|apr11.P2.MID53.GY7WJEE02DZFBU|BK1005|Gabon_Bakoumba	PT0257-Cx.g3355 erythrocyte membrane protein 1 PfEMP1 putative	100	331	0	0	1	331	402	732	1.76E-173	612
BK1005.c37f5s6|apr11.P2.MID53.GY7WJEE02DZFBU|BK1005|Gabon_Bakoumba	PT0243-Cx.g1237 erythrocyte membrane protein 1 PfEMP1 putative	100	331	0	0	1	331	402	732	1.76E-173	612
BK1005.c37f5s6|apr11.P2.MID53.GY7WJEE02DZFBU|BK1005|Gabon_Bakoumba	PT0232-Cx.g1285 erythrocyte membrane protein 1 PfEMP1 putative	100	331	0	0	1	331	567	897	1.76E-173	612
BK1005.c37f5s6|apr11.P2.MID53.GY7WJEE02DZFBU|BK1005|Gabon_Bakoumba	PT0193-C.g1658 erythrocyte membrane protein 1 PfEMP1 putative	100	331	0	0	1	331	516	846	1.76E-173	612
BK1005.c37f5s6|apr11.P2.MID53.GY7WJEE02DZFBU|BK1005|Gabon_Bakoumba	PT0125-C.g252 erythrocyte membrane protein 1 PfEMP1 putative	100	331	0	0	1	331	567	897	1.76E-173	612
BK1005.c37f5s6|apr11.P2.MID53.GY7WJEE02DZFBU|BK1005|Gabon_Bakoumba	PT0099-C.g1120 erythrocyte membrane protein 1 PfEMP1 putative	100	331	0	0	1	331	567	897	1.76E-173	612
BK1005.c37f5s6|apr11.P2.MID53.GY7WJEE02DZFBU|BK1005|Gabon_Bakoumba	QE0469-C.g371 erythrocyte membrane protein 1 PfEMP1 putative	100	331	0	0	1	331	567	897	1.76E-173	612
BK1005.c37f5s6|apr11.P2.MID53.GY7WJEE02DZFBU|BK1005|Gabon_Bakoumba	PA0245-C.g806 erythrocyte membrane protein 1 PfEMP1 putative	100	331	0	0	1	331	567	897	1.76E-173	612
BK1005.c37f5s6|apr11.P2.MID53.GY7WJEE02DZFBU|BK1005|Gabon_Bakoumba	PA0188-C.g305 erythrocyte membrane protein 1 PfEMP1 putative	100	331	0	0	1	331	567	897	1.76E-173	612
BK1005.c37f5s6|apr11.P2.MID53.GY7WJEE02DZFBU|BK1005|Gabon_Bakoumba	PA0134-C.g682 erythrocyte membrane protein 1 PfEMP1 putative	100	331	0	0	1	331	567	897	1.76E-173	612
BK1005.c37f5s6|apr11.P2.MID53.GY7WJEE02DZFBU|BK1005|Gabon_Bakoumba	PF0703-C.g863 erythrocyte membrane protein 1 PfEMP1 putative	100	331	0	0	1	331	567	897	1.76E-173	612
BK1005.c37f5s6|apr11.P2.MID53.GY7WJEE02DZFBU|BK1005|Gabon_Bakoumba	.g2090 erythrocyte membrane protein 1 PfEMP1 putative	100	331	0	0	1	331	579	909	1.76E-173	612
BK1005.c37f5s6|apr11.P2.MID53.GY7WJEE02DZFBU|BK1005|Gabon_Bakoumba	.g1958 erythrocyte membrane protein 1 PfEMP1 putative	100	331	0	0	1	331	567	897	1.76E-173	612
BK1005.c37f5s6|apr11.P2.MID53.GY7WJEE02DZFBU|BK1005|Gabon_Bakoumba	PF0557-C.g672 erythrocyte membrane protein 1 PfEMP1 putative	100	331	0	0	1	331	402	732	1.76E-173	612
BK1005.c37f5s6|apr11.P2.MID53.GY7WJEE02DZFBU|BK1005|Gabon_Bakoumba	PF0489-C.g707 erythrocyte membrane protein 1 PfEMP1 putative	100	331	0	0	1	331	567	897	1.76E-173	612
BK1005.c37f5s6|apr11.P2.MID53.GY7WJEE02DZFBU|BK1005|Gabon_Bakoumba	PF0477-C.g56 erythrocyte membrane protein 1 PfEMP1 putative	100	331	0	0	1	331	567	897	1.76E-173	612
BK1005.c37f5s6|apr11.P2.MID53.GY7WJEE02DZFBU|BK1005|Gabon_Bakoumba	PF0432-C.g392 erythrocyte membrane protein 1 PfEMP1 putative	100	331	0	0	1	331	567	897	1.76E-173	612
BK1005.c37f5s6|apr11.P2.MID53.GY7WJEE02DZFBU|BK1005|Gabon_Bakoumba	PF0305-C.g178 erythrocyte membrane protein 1 PfEMP1 putative	100	331	0	0	1	331	567	897	1.76E-173	612
BK1005.c37f5s6|apr11.P2.MID53.GY7WJEE02DZFBU|BK1005|Gabon_Bakoumba	PF0198-C.g652 erythrocyte membrane protein 1 PfEMP1 putative	100	331	0	0	1	331	426	756	1.76E-173	612
BK1005.c37f5s6|apr11.P2.MID53.GY7WJEE02DZFBU|BK1005|Gabon_Bakoumba	PF0198-C.g286 erythrocyte membrane protein 1 PfEMP1 putative	100	331	0	0	1	331	567	897	1.76E-173	612
BK1005.c37f5s6|apr11.P2.MID53.GY7WJEE02DZFBU|BK1005|Gabon_Bakoumba	PF0198-C.g205 erythrocyte membrane protein 1 PfEMP1 putative	100	331	0	0	1	331	567	897	1.76E-173	612
BK1005.c37f5s6|apr11.P2.MID53.GY7WJEE02DZFBU|BK1005|Gabon_Bakoumba	PF0193-C.g160 erythrocyte membrane protein 1 PfEMP1 putative	100	331	0	0	1	331	567	897	1.76E-173	612
BK1005.c37f5s6|apr11.P2.MID53.GY7WJEE02DZFBU|BK1005|Gabon_Bakoumba	PF0148-C.g151 erythrocyte membrane protein 1 PfEMP1 putative	100	331	0	0	1	331	567	897	1.76E-173	612
BK1005.c37f5s6|apr11.P2.MID53.GY7WJEE02DZFBU|BK1005|Gabon_Bakoumba	PF0109-C.g1058 erythrocyte membrane protein 1 PfEMP1 putative	100	331	0	0	1	331	567	897	1.76E-173	612
BK1005.c37f5s6|apr11.P2.MID53.GY7WJEE02DZFBU|BK1005|Gabon_Bakoumba	PF0102-C.g227 erythrocyte membrane protein 1 PfEMP1 putative	100	331	0	0	1	331	567	897	1.76E-173	612
BK1005.c37f5s6|apr11.P2.MID53.GY7WJEE02DZFBU|BK1005|Gabon_Bakoumba	QG0251-C.g5868 erythrocyte membrane protein 1 PfEMP1 putative	100	331	0	0	1	331	306	636	1.76E-173	612
BK1005.c37f5s6|apr11.P2.MID53.GY7WJEE02DZFBU|BK1005|Gabon_Bakoumba	QG0191-C.g1959 erythrocyte membrane protein 1 PfEMP1 putative	100	331	0	0	1	331	567	897	1.76E-173	612
BK1005.c37f5s6|apr11.P2.MID53.GY7WJEE02DZFBU|BK1005|Gabon_Bakoumba	PH0882-C.g251 erythrocyte membrane protein 1 PfEMP1 putative	100	331	0	0	1	331	567	897	1.76E-173	612
BK1005.c37f5s6|apr11.P2.MID53.GY7WJEE02DZFBU|BK1005|Gabon_Bakoumba	PH0783-C.g530 erythrocyte membrane protein 1 PfEMP1 putative	100	331	0	0	1	331	567	897	1.76E-173	612
BK1005.c37f5s6|apr11.P2.MID53.GY7WJEE02DZFBU|BK1005|Gabon_Bakoumba	PH0631-C.g8	100	331	0	0	1	331	567	897	1.76E-173	612
BK1005.c37f5s6|apr11.P2.MID53.GY7WJEE02DZFBU|BK1005|Gabon_Bakoumba	PH0370-C.g87	100	331	0	0	1	331	567	897	1.76E-173	612
BK1005.c37f5s6|apr11.P2.MID53.GY7WJEE02DZFBU|BK1005|Gabon_Bakoumba	PR0142-C.g1171 erythrocyte membrane protein 1 PfEMP1 putative	100	331	0	0	1	331	402	732	1.76E-173	612
BK1005.c37f5s6|apr11.P2.MID53.GY7WJEE02DZFBU|BK1005|Gabon_Bakoumba	PT0266-C.g419 erythrocyte membrane protein 1 PfEMP1 putative	99.698	331	1	0	1	331	567	897	8.18E-172	606
BK1005.c37f5s6|apr11.P2.MID53.GY7WJEE02DZFBU|BK1005|Gabon_Bakoumba	PF0157-C.g167 erythrocyte membrane protein 1 PfEMP1 putative	99.698	331	1	0	1	331	567	897	8.18E-172	606
BK1005.c37f5s6|apr11.P2.MID53.GY7WJEE02DZFBU|BK1005|Gabon_Bakoumba	PF0047-C.g123 erythrocyte membrane protein 1 PfEMP1 putative	99.698	331	1	0	1	331	567	897	8.18E-172	606
BK1005.c37f5s6|apr11.P2.MID53.GY7WJEE02DZFBU|BK1005|Gabon_Bakoumba	PF0223-C.g1041 erythrocyte membrane protein 1 PfEMP1 putative	99.094	331	3	0	1	331	567	897	1.77E-168	595
BK1005.c37f5s6|apr11.P2.MID53.GY7WJEE02DZFBU|BK1005|Gabon_Bakoumba	PM0117-C.g815 erythrocyte membrane protein 1 PfEMP1 putative	98.792	331	4	0	1	331	402	732	8.24E-167	590
BK1005.c37f5s6|apr11.P2.MID53.GY7WJEE02DZFBU|BK1005|Gabon_Bakoumba	PF0030-C.g1072 erythrocyte membrane protein 1 PfEMP1 putative	98.792	331	4	0	1	331	522	852	8.24E-167	590
BK1005.c37f5s6|apr11.P2.MID53.GY7WJEE02DZFBU|BK1005|Gabon_Bakoumba	.g3351 erythrocyte membrane protein 1 PfEMP1 putative	97.281	331	9	0	1	331	498	828	1.80E-158	562
BK1005.c37f5s6|apr11.P2.MID53.GY7WJEE02DZFBU|BK1005|Gabon_Bakoumba	.g5749 erythrocyte membrane protein 1 PfEMP1 putative	97.281	331	9	0	1	331	567	897	1.80E-158	562
BK1005.c37f5s6|apr11.P2.MID53.GY7WJEE02DZFBU|BK1005|Gabon_Bakoumba	PF0368-C.g87 erythrocyte membrane protein 1 PfEMP1 putative	97.281	331	9	0	1	331	507	837	1.80E-158	562
BK1005.c37f5s6|apr11.P2.MID53.GY7WJEE02DZFBU|BK1005|Gabon_Bakoumba	PM0090-C.g825 erythrocyte membrane protein 1 PfEMP1 putative	97.256	328	9	0	1	328	567	894	8.35E-157	556
BK1005.c37f5s6|apr11.P2.MID53.GY7WJEE02DZFBU|BK1005|Gabon_Bakoumba	PT0236-Cx.g427 erythrocyte membrane protein 1 PfEMP1 putative	97.256	328	9	0	1	328	567	894	8.35E-157	556
BK1005.c37f5s6|apr11.P2.MID53.GY7WJEE02DZFBU|BK1005|Gabon_Bakoumba	PF0458-C.g2873 erythrocyte membrane protein 1 PfEMP1 putative	97.256	328	9	0	1	328	561	888	8.35E-157	556
BK1005.c37f5s6|apr11.P2.MID53.GY7WJEE02DZFBU|BK1005|Gabon_Bakoumba	PF0327-C.g781 erythrocyte membrane protein 1 PfEMP1 putative	97.256	328	9	0	1	328	567	894	8.35E-157	556
BK1005.c37f5s6|apr11.P2.MID53.GY7WJEE02DZFBU|BK1005|Gabon_Bakoumba	PF0280-C.g1220 erythrocyte membrane protein 1 PfEMP1 putative	97.256	328	9	0	1	328	567	894	8.35E-157	556
BK1005.c37f5s6|apr11.P2.MID53.GY7WJEE02DZFBU|BK1005|Gabon_Bakoumba	PF0206-C.g540 erythrocyte membrane protein 1 PfEMP1 putative	97.256	328	9	0	1	328	567	894	8.35E-157	556
BK1005.c37f5s6|apr11.P2.MID53.GY7WJEE02DZFBU|BK1005|Gabon_Bakoumba	PF0137-C.g67 erythrocyte membrane protein 1 PfEMP1 putative	97.256	328	9	0	1	328	567	894	8.35E-157	556
BK1005.c37f5s6|apr11.P2.MID53.GY7WJEE02DZFBU|BK1005|Gabon_Bakoumba	PF0125-C.g820 erythrocyte membrane protein 1 PfEMP1 putative	97.256	328	9	0	1	328	567	894	8.35E-157	556
BK1005.c37f5s6|apr11.P2.MID53.GY7WJEE02DZFBU|BK1005|Gabon_Bakoumba	PV0167-C.g223	96.677	331	11	0	1	331	576	906	3.89E-155	551
BK1005.c37f5s6|apr11.P2.MID53.GY7WJEE02DZFBU|BK1005|Gabon_Bakoumba	PV0113-C.g257	96.677	331	11	0	1	331	567	897	3.89E-155	551
BK1005.c37f5s6|apr11.P2.MID53.GY7WJEE02DZFBU|BK1005|Gabon_Bakoumba	PT0247-Cx.g2025 erythrocyte membrane protein 1 PfEMP1 putative	96.951	328	10	0	1	328	567	894	3.89E-155	551
BK1005.c37f5s6|apr11.P2.MID53.GY7WJEE02DZFBU|BK1005|Gabon_Bakoumba	PT0152-C.g1548 erythrocyte membrane protein 1 PfEMP1 putative	96.677	331	11	0	1	331	567	897	3.89E-155	551
BK1005.c37f5s6|apr11.P2.MID53.GY7WJEE02DZFBU|BK1005|Gabon_Bakoumba	PA0163-C.g756 erythrocyte membrane protein 1 PfEMP1 putative	96.677	331	11	0	1	331	567	897	3.89E-155	551
BK1005.c37f5s6|apr11.P2.MID53.GY7WJEE02DZFBU|BK1005|Gabon_Bakoumba	PH0775-Cx.g77 erythrocyte membrane protein 1 PfEMP1 putative	96.677	331	11	0	1	331	567	897	3.89E-155	551
BK1005.c37f5s6|apr11.P2.MID53.GY7WJEE02DZFBU|BK1005|Gabon_Bakoumba	PH0744-C.g73	96.677	331	11	0	1	331	357	687	3.89E-155	551
BK1005.c37f5s6|apr11.P2.MID53.GY7WJEE02DZFBU|BK1005|Gabon_Bakoumba	PF0337-C.g567 erythrocyte membrane protein 1 PfEMP1 putative	94.529	329	16	2	1	328	567	894	8.53E-142	507
BK1005.c37f5s6|apr11.P2.MID53.GY7WJEE02DZFBU|BK1005|Gabon_Bakoumba	PF0254-C.g412 erythrocyte membrane protein 1 PfEMP1 putative	94.529	329	16	2	1	328	567	894	8.53E-142	507
BK1005.c37f5s6|apr11.P2.MID53.GY7WJEE02DZFBU|BK1005|Gabon_Bakoumba	PF0096-C.g935 erythrocyte membrane protein 1 PfEMP1 putative	94.529	329	16	2	1	328	567	894	8.53E-142	507
BK1005.c37f5s6|apr11.P2.MID53.GY7WJEE02DZFBU|BK1005|Gabon_Bakoumba	PD0510-C.g284 erythrocyte membrane protein 1 PfEMP1 putative	93.884	327	20	0	2	328	568	894	6.64E-138	494
BK1005.c37f5s6|apr11.P2.MID53.GY7WJEE02DZFBU|BK1005|Gabon_Bakoumba	PF0624-C.g6595 erythrocyte membrane protein 1 PfEMP1 putative	93.353	331	22	0	1	331	42	372	8.59E-137	490
BK1005.c37f5s6|apr11.P2.MID53.GY7WJEE02DZFBU|BK1005|Gabon_Bakoumba	PV0295-C.g15	93.272	327	22	0	2	328	568	894	1.44E-134	483
BK1005.c37f5s6|apr11.P2.MID53.GY7WJEE02DZFBU|BK1005|Gabon_Bakoumba	QE0479-C.g182 erythrocyte membrane protein 1 PfEMP1 putative	92.447	331	25	0	1	331	567	897	8.65E-132	473
BK1005.c37f5s6|apr11.P2.MID53.GY7WJEE02DZFBU|BK1005|Gabon_Bakoumba	QE0466-C.g1003 erythrocyte membrane protein 1 PfEMP1 putative	92.683	328	24	0	1	328	513	840	8.65E-132	473
BK1005.c37f5s6|apr11.P2.MID53.GY7WJEE02DZFBU|BK1005|Gabon_Bakoumba	QE0428-C.g884 erythrocyte membrane protein 1 PfEMP1 putative	92.447	331	25	0	1	331	567	897	8.65E-132	473
BK1005.c37f5s6|apr11.P2.MID53.GY7WJEE02DZFBU|BK1005|Gabon_Bakoumba	QE0427-C.g932 erythrocyte membrane protein 1 PfEMP1 putative	92.447	331	25	0	1	331	567	897	8.65E-132	473
BK1005.c37f5s6|apr11.P2.MID53.GY7WJEE02DZFBU|BK1005|Gabon_Bakoumba	PH0863-Cx.g130 erythrocyte membrane protein 1 PfEMP1 putative	92.683	328	24	0	1	328	576	903	8.65E-132	473
BK1005.c37f5s6|apr11.P2.MID53.GY7WJEE02DZFBU|BK1005|Gabon_Bakoumba	PH0860-Cx.g471 erythrocyte membrane protein 1 PfEMP1 putative	92.683	328	24	0	1	328	576	903	8.65E-132	473
BK1005.c37f5s6|apr11.P2.MID53.GY7WJEE02DZFBU|BK1005|Gabon_Bakoumba	PH0526-C.g7	92.683	328	24	0	1	328	576	903	8.65E-132	473
BK1005.c37f5s6|apr11.P2.MID53.GY7WJEE02DZFBU|BK1005|Gabon_Bakoumba	PH0485-C.g186 erythrocyte membrane protein 1 PfEMP1 putative	92.683	328	24	0	1	328	576	903	8.65E-132	473
BK1005.c37f5s6|apr11.P2.MID53.GY7WJEE02DZFBU|BK1005|Gabon_Bakoumba	PT0156-C.g130 erythrocyte membrane protein 1 PfEMP1 putative	91.768	328	24	3	1	328	567	891	1.13E-125	453
BK1005.c37f5s6|apr11.P2.MID53.GY7WJEE02DZFBU|BK1005|Gabon_Bakoumba	QG0196-C.g1293 erythrocyte membrane protein 1 PfEMP1 putative	91.768	328	24	3	1	328	567	891	1.13E-125	453
BK1005.c37f5s6|apr11.P2.MID53.GY7WJEE02DZFBU|BK1005|Gabon_Bakoumba	PH0521-C.g24	91.768	328	24	3	1	328	567	891	1.13E-125	453
BK1005.c37f5s6|apr11.P2.MID53.GY7WJEE02DZFBU|BK1005|Gabon_Bakoumba	PH0519-C.g23	91.768	328	24	3	1	328	567	891	1.13E-125	453
BK1005.c37f5s6|apr11.P2.MID53.GY7WJEE02DZFBU|BK1005|Gabon_Bakoumba	PH0513-C.g919 erythrocyte membrane protein 1 PfEMP1 putative	91.768	328	24	3	1	328	516	840	1.13E-125	453
BK1005.c37f5s6|apr11.P2.MID53.GY7WJEE02DZFBU|BK1005|Gabon_Bakoumba	PR0142-C.g1167 erythrocyte membrane protein 1 PfEMP1 putative	88.372	344	26	11	1	331	402	744	4.14E-110	401
BK1005.c37f5s6|apr11.P2.MID53.GY7WJEE02DZFBU|BK1005|Gabon_Bakoumba	PR0130-C.g156 erythrocyte membrane protein 1 PfEMP1 putative	88.372	344	26	11	1	331	567	909	4.14E-110	401
BK1005.c37f5s6|apr11.P2.MID53.GY7WJEE02DZFBU|BK1005|Gabon_Bakoumba	PA0084-C.g474 erythrocyte membrane protein 1 PfEMP1 putative	88.15	346	23	14	1	331	1083	1425	1.93E-108	396
BK1005.c37f5s6|apr11.P2.MID53.GY7WJEE02DZFBU|BK1005|Gabon_Bakoumba	SenT085.10.g673 erythrocyte membrane protein 1 PfEMP1 putative	88.15	346	23	14	1	331	456	798	1.93E-108	396
BK1005.c37f5s6|apr11.P2.MID53.GY7WJEE02DZFBU|BK1005|Gabon_Bakoumba	PT0194-Cx.g910 erythrocyte membrane protein 1 PfEMP1 putative	88.15	346	23	14	1	331	567	909	1.93E-108	396
BK1005.c37f5s6|apr11.P2.MID53.GY7WJEE02DZFBU|BK1005|Gabon_Bakoumba	PC0061-C.g267 erythrocyte membrane protein 1 PfEMP1 putative	88.15	346	23	14	1	331	567	909	1.93E-108	396
BK1005.c37f5s6|apr11.P2.MID53.GY7WJEE02DZFBU|BK1005|Gabon_Bakoumba	PA0227-C.g1394 erythrocyte membrane protein 1 PfEMP1 putative	88.15	346	23	14	1	331	567	909	1.93E-108	396
BK1005.c37f5s6|apr11.P2.MID53.GY7WJEE02DZFBU|BK1005|Gabon_Bakoumba	PF0730-C.g154 erythrocyte membrane protein 1 PfEMP1 putative	88.15	346	23	14	1	331	567	909	1.93E-108	396
BK1005.c37f5s6|apr11.P2.MID53.GY7WJEE02DZFBU|BK1005|Gabon_Bakoumba	PF0487-C.g819 erythrocyte membrane protein 1 PfEMP1 putative	88.15	346	23	14	1	331	567	909	1.93E-108	396
BK1005.c37f5s6|apr11.P2.MID53.GY7WJEE02DZFBU|BK1005|Gabon_Bakoumba	PF0476-C.g1004 erythrocyte membrane protein 1 PfEMP1 putative	88.15	346	23	14	1	331	567	909	1.93E-108	396
BK1005.c37f5s6|apr11.P2.MID53.GY7WJEE02DZFBU|BK1005|Gabon_Bakoumba	PF0130-C.g1133 erythrocyte membrane protein 1 PfEMP1 putative	88.15	346	23	14	1	331	567	909	1.93E-108	396
BK1005.c37f5s6|apr11.P2.MID53.GY7WJEE02DZFBU|BK1005|Gabon_Bakoumba	PF0116-C.g650 erythrocyte membrane protein 1 PfEMP1 putative	88.15	346	23	14	1	331	567	909	1.93E-108	396
BK1005.c37f5s6|apr11.P2.MID53.GY7WJEE02DZFBU|BK1005|Gabon_Bakoumba	PF0042-C.g67 erythrocyte membrane protein 1 PfEMP1 putative	88.15	346	23	14	1	331	567	909	1.93E-108	396
BK1005.c37f5s6|apr11.P2.MID53.GY7WJEE02DZFBU|BK1005|Gabon_Bakoumba	PF0039-C.g135 erythrocyte membrane protein 1 PfEMP1 putative	88.15	346	23	14	1	331	567	909	1.93E-108	396
BK1005.c37f5s6|apr11.P2.MID53.GY7WJEE02DZFBU|BK1005|Gabon_Bakoumba	PF0036-C.g471 erythrocyte membrane protein 1 PfEMP1 putative	88.15	346	23	14	1	331	567	909	1.93E-108	396
BK1005.c37f5s6|apr11.P2.MID53.GY7WJEE02DZFBU|BK1005|Gabon_Bakoumba	QG0191-C.g2025 erythrocyte membrane protein 1 PfEMP1 putative	88.15	346	23	14	1	331	567	909	1.93E-108	396
BK1005.c37f5s6|apr11.P2.MID53.GY7WJEE02DZFBU|BK1005|Gabon_Bakoumba	PA0053-C.g117 erythrocyte membrane protein 1 PfEMP1 putative	86.842	342	29	12	1	328	567	906	4.20E-100	368
BK1005.c37f5s6|apr11.P2.MID53.GY7WJEE02DZFBU|BK1005|Gabon_Bakoumba	QJ0004-C.g9 erythrocyte membrane protein 1 PfEMP1 putative	86.842	342	29	12	1	328	567	906	4.20E-100	368
BK1005.c37f5s6|apr11.P2.MID53.GY7WJEE02DZFBU|BK1005|Gabon_Bakoumba	PM0138-C.g476 erythrocyte membrane protein 1 PfEMP1 putative	86.842	342	29	12	1	328	567	906	4.20E-100	368
BK1005.c37f5s6|apr11.P2.MID53.GY7WJEE02DZFBU|BK1005|Gabon_Bakoumba	PT0180-C.g2562 erythrocyte membrane protein 1 PfEMP1 putative	86.842	342	29	12	1	328	567	906	4.20E-100	368
BK1005.c37f5s6|apr11.P2.MID53.GY7WJEE02DZFBU|BK1005|Gabon_Bakoumba	PT0177-C.g4589 erythrocyte membrane protein 1 PfEMP1 putative	86.842	342	29	12	1	328	567	906	4.20E-100	368
BK1005.c37f5s6|apr11.P2.MID53.GY7WJEE02DZFBU|BK1005|Gabon_Bakoumba	PT0162-C.g1767 erythrocyte membrane protein 1 PfEMP1 putative	86.842	342	29	12	1	328	27	366	4.20E-100	368
BK1005.c37f5s6|apr11.P2.MID53.GY7WJEE02DZFBU|BK1005|Gabon_Bakoumba	PT0144-C.g1219 erythrocyte membrane protein 1 PfEMP1 putative	86.842	342	29	12	1	328	567	906	4.20E-100	368
BK1005.c37f5s6|apr11.P2.MID53.GY7WJEE02DZFBU|BK1005|Gabon_Bakoumba	PFKE06.g229 erythrocyte membrane protein 1 PfEMP1 putative	86.842	342	29	12	1	328	567	906	4.20E-100	368
BK1005.c37f5s6|apr11.P2.MID53.GY7WJEE02DZFBU|BK1005|Gabon_Bakoumba	PA0260-C.g825 erythrocyte membrane protein 1 PfEMP1 putative	86.842	342	29	12	1	328	567	906	4.20E-100	368
BK1005.c37f5s6|apr11.P2.MID53.GY7WJEE02DZFBU|BK1005|Gabon_Bakoumba	PA0249-C.g982 erythrocyte membrane protein 1 PfEMP1 putative	86.842	342	29	12	1	328	567	906	4.20E-100	368
BK1005.c37f5s6|apr11.P2.MID53.GY7WJEE02DZFBU|BK1005|Gabon_Bakoumba	PA0234-C.g1506 erythrocyte membrane protein 1 PfEMP1 putative	86.842	342	29	12	1	328	567	906	4.20E-100	368
BK1005.c37f5s6|apr11.P2.MID53.GY7WJEE02DZFBU|BK1005|Gabon_Bakoumba	PA0199-C.g2025 erythrocyte membrane protein 1 PfEMP1 putative	86.842	342	29	12	1	328	567	906	4.20E-100	368
BK1005.c37f5s6|apr11.P2.MID53.GY7WJEE02DZFBU|BK1005|Gabon_Bakoumba	PA0197-C.g162 erythrocyte membrane protein 1 PfEMP1 putative	86.842	342	29	12	1	328	567	906	4.20E-100	368
BK1005.c37f5s6|apr11.P2.MID53.GY7WJEE02DZFBU|BK1005|Gabon_Bakoumba	PA0184-C.g176 erythrocyte membrane protein 1 PfEMP1 putative	86.842	342	29	12	1	328	567	906	4.20E-100	368
BK1005.c37f5s6|apr11.P2.MID53.GY7WJEE02DZFBU|BK1005|Gabon_Bakoumba	PF0793-C.g1395 erythrocyte membrane protein 1 PfEMP1 putative	86.842	342	29	12	1	328	567	906	4.20E-100	368
BK1005.c37f5s6|apr11.P2.MID53.GY7WJEE02DZFBU|BK1005|Gabon_Bakoumba	PF0733-C.g329 erythrocyte membrane protein 1 PfEMP1 putative	86.667	345	30	12	1	331	567	909	4.20E-100	368
BK1005.c37f5s6|apr11.P2.MID53.GY7WJEE02DZFBU|BK1005|Gabon_Bakoumba	PF0725-C.g351 erythrocyte membrane protein 1 PfEMP1 putative	86.842	342	29	12	1	328	567	906	4.20E-100	368
BK1005.c37f5s6|apr11.P2.MID53.GY7WJEE02DZFBU|BK1005|Gabon_Bakoumba	PF0539-C.g466 erythrocyte membrane protein 1 PfEMP1 putative	86.842	342	29	12	1	328	567	906	4.20E-100	368
BK1005.c37f5s6|apr11.P2.MID53.GY7WJEE02DZFBU|BK1005|Gabon_Bakoumba	PF0504-C.g225 erythrocyte membrane protein 1 PfEMP1 putative	86.842	342	29	12	1	328	567	906	4.20E-100	368
BK1005.c37f5s6|apr11.P2.MID53.GY7WJEE02DZFBU|BK1005|Gabon_Bakoumba	PF0367-C.g887 erythrocyte membrane protein 1 PfEMP1 putative	86.842	342	29	12	1	328	567	906	4.20E-100	368
BK1005.c37f5s6|apr11.P2.MID53.GY7WJEE02DZFBU|BK1005|Gabon_Bakoumba	PF0310-C.g166 erythrocyte membrane protein 1 PfEMP1 putative	86.88	343	27	13	1	328	567	906	4.20E-100	368
BK1005.c37f5s6|apr11.P2.MID53.GY7WJEE02DZFBU|BK1005|Gabon_Bakoumba	PF0274-C.g282 erythrocyte membrane protein 1 PfEMP1 putative	86.842	342	29	12	1	328	567	906	4.20E-100	368
BK1005.c37f5s6|apr11.P2.MID53.GY7WJEE02DZFBU|BK1005|Gabon_Bakoumba	PF0229-C.g1520 erythrocyte membrane protein 1 PfEMP1 putative	86.842	342	29	12	1	328	567	906	4.20E-100	368
BK1005.c37f5s6|apr11.P2.MID53.GY7WJEE02DZFBU|BK1005|Gabon_Bakoumba	PR0145-C.g59 erythrocyte membrane protein 1 PfEMP1 putative	86.842	342	29	12	1	328	567	906	4.20E-100	368
BK1005.c37f5s6|apr11.P2.MID53.GY7WJEE02DZFBU|BK1005|Gabon_Bakoumba	PR0136-C.g298 erythrocyte membrane protein 1 PfEMP1 putative	86.667	345	30	12	1	331	567	909	4.20E-100	368
BK1005.c37f5s6|apr11.P2.MID53.GY7WJEE02DZFBU|BK1005|Gabon_Bakoumba	PT0160-C.g2109 erythrocyte membrane protein 1 PfEMP1 putative	86.377	345	31	13	1	331	555	897	1.95E-98	363
BK1005.c37f5s6|apr11.P2.MID53.GY7WJEE02DZFBU|BK1005|Gabon_Bakoumba	PA0193-C.g56 erythrocyte membrane protein 1 PfEMP1 putative	86.55	342	30	13	1	328	567	906	1.95E-98	363
BK1005.c37f5s6|apr11.P2.MID53.GY7WJEE02DZFBU|BK1005|Gabon_Bakoumba	PF0747-C.g847 erythrocyte membrane protein 1 PfEMP1 putative	86.55	342	30	13	1	328	567	906	1.95E-98	363
BK1005.c37f5s6|apr11.P2.MID53.GY7WJEE02DZFBU|BK1005|Gabon_Bakoumba	PF0675-C.g6392 erythrocyte membrane protein 1 PfEMP1 putative	86.589	343	28	14	1	328	567	906	1.95E-98	363
BK1005.c37f5s6|apr11.P2.MID53.GY7WJEE02DZFBU|BK1005|Gabon_Bakoumba	PF0190-C.g456 erythrocyte membrane protein 1 PfEMP1 putative	86.55	342	30	13	1	328	567	906	1.95E-98	363
BK1005.c37f5s6|apr11.P2.MID53.GY7WJEE02DZFBU|BK1005|Gabon_Bakoumba	QG0254-C.g931 erythrocyte membrane protein 1 PfEMP1 putative	86.55	342	30	12	1	328	567	906	1.95E-98	363
BK1005.c37f5s6|apr11.P2.MID53.GY7WJEE02DZFBU|BK1005|Gabon_Bakoumba	QG0253-C.g2076 erythrocyte membrane protein 1 PfEMP1 putative	86.55	342	30	12	1	328	567	906	1.95E-98	363
BK1005.c37f5s6|apr11.P2.MID53.GY7WJEE02DZFBU|BK1005|Gabon_Bakoumba	PD0528-C.g52 erythrocyte membrane protein 1 PfEMP1 putative	86.567	335	28	13	1	328	549	873	1.18E-95	353
BK1005.c37f5s6|apr11.P2.MID53.GY7WJEE02DZFBU|BK1005|Gabon_Bakoumba	PD0485-C.g193 erythrocyte membrane protein 1 PfEMP1 putative	86.567	335	28	13	1	328	579	903	1.18E-95	353
BK1005.c37f5s6|apr11.P2.MID53.GY7WJEE02DZFBU|BK1005|Gabon_Bakoumba	PV0215-C.g181	85.924	341	34	11	1	331	225	561	4.23E-95	351
BK1005.c37f5s6|apr11.P2.MID53.GY7WJEE02DZFBU|BK1005|Gabon_Bakoumba	PV0160-C.g31	85.924	341	34	11	1	331	579	915	4.23E-95	351
BK1005.c37f5s6|apr11.P2.MID53.GY7WJEE02DZFBU|BK1005|Gabon_Bakoumba	PT0150-C.g1271 erythrocyte membrane protein 1 PfEMP1 putative	85.756	344	35	10	1	331	567	909	4.23E-95	351
BK1005.c37f5s6|apr11.P2.MID53.GY7WJEE02DZFBU|BK1005|Gabon_Bakoumba	PH0983-C.g292 erythrocyte membrane protein 1 PfEMP1 putative	85.924	341	34	11	1	331	579	915	4.23E-95	351
BK1005.c37f5s6|apr11.P2.MID53.GY7WJEE02DZFBU|BK1005|Gabon_Bakoumba	PH0931-C.g320 erythrocyte membrane protein 1 PfEMP1 putative	85.924	341	34	11	1	331	579	915	4.23E-95	351
BK1005.c37f5s6|apr11.P2.MID53.GY7WJEE02DZFBU|BK1005|Gabon_Bakoumba	PH0929-C.g252 erythrocyte membrane protein 1 PfEMP1 putative	85.924	341	34	11	1	331	579	915	4.23E-95	351
BK1005.c37f5s6|apr11.P2.MID53.GY7WJEE02DZFBU|BK1005|Gabon_Bakoumba	PH0924-C.g404 erythrocyte membrane protein 1 PfEMP1 putative	85.924	341	34	11	1	331	579	915	4.23E-95	351
BK1005.c37f5s6|apr11.P2.MID53.GY7WJEE02DZFBU|BK1005|Gabon_Bakoumba	PH0876-C.g370 erythrocyte membrane protein 1 PfEMP1 putative	85.924	341	34	11	1	331	579	915	4.23E-95	351
BK1005.c37f5s6|apr11.P2.MID53.GY7WJEE02DZFBU|BK1005|Gabon_Bakoumba	PH0872-C.g294 erythrocyte membrane protein 1 PfEMP1 putative	85.924	341	34	11	1	331	579	915	4.23E-95	351
BK1005.c37f5s6|apr11.P2.MID53.GY7WJEE02DZFBU|BK1005|Gabon_Bakoumba	PH0736-C.g527 erythrocyte membrane protein 1 PfEMP1 putative	85.924	341	34	11	1	331	579	915	4.23E-95	351
BK1005.c37f5s6|apr11.P2.MID53.GY7WJEE02DZFBU|BK1005|Gabon_Bakoumba	PH0734-C.g424 erythrocyte membrane protein 1 PfEMP1 putative	85.924	341	34	11	1	331	579	915	4.23E-95	351
BK1005.c37f5s6|apr11.P2.MID53.GY7WJEE02DZFBU|BK1005|Gabon_Bakoumba	PH0733-C.g369 erythrocyte membrane protein 1 PfEMP1 putative	85.924	341	34	11	1	331	579	915	4.23E-95	351
BK1005.c37f5s6|apr11.P2.MID53.GY7WJEE02DZFBU|BK1005|Gabon_Bakoumba	PH0609-C.g145 erythrocyte membrane protein 1 PfEMP1 putative	85.924	341	34	11	1	331	579	915	4.23E-95	351
BK1005.c37f5s6|apr11.P2.MID53.GY7WJEE02DZFBU|BK1005|Gabon_Bakoumba	PH0608-C.g93 erythrocyte membrane protein 1 PfEMP1 putative	85.924	341	34	11	1	331	579	915	4.23E-95	351
BK1005.c37f5s6|apr11.P2.MID53.GY7WJEE02DZFBU|BK1005|Gabon_Bakoumba	PM0134-C.g473 erythrocyte membrane protein 1 PfEMP1 putative	85.63	341	35	11	1	331	579	915	1.97E-93	346
BK1005.c37f5s6|apr11.P2.MID53.GY7WJEE02DZFBU|BK1005|Gabon_Bakoumba	PM0094-C.g1971 erythrocyte membrane protein 1 PfEMP1 putative	85.507	345	34	12	1	331	567	909	1.97E-93	346
BK1005.c37f5s6|apr11.P2.MID53.GY7WJEE02DZFBU|BK1005|Gabon_Bakoumba	PT0223-Cx.g1527 erythrocyte membrane protein 1 PfEMP1 putative	85.63	341	35	11	1	331	579	915	1.97E-93	346
BK1005.c37f5s6|apr11.P2.MID53.GY7WJEE02DZFBU|BK1005|Gabon_Bakoumba	PT0055-C.g290 erythrocyte membrane protein 1 PfEMP1 putative	85.63	341	35	11	1	331	579	915	1.97E-93	346
BK1005.c37f5s6|apr11.P2.MID53.GY7WJEE02DZFBU|BK1005|Gabon_Bakoumba	PA0167-C.g296 erythrocyte membrane protein 1 PfEMP1 putative	85.63	341	35	11	1	331	579	915	1.97E-93	346
BK1005.c37f5s6|apr11.P2.MID53.GY7WJEE02DZFBU|BK1005|Gabon_Bakoumba	PF0707-C.g279 erythrocyte membrane protein 1 PfEMP1 putative	85.63	341	35	11	1	331	579	915	1.97E-93	346
BK1005.c37f5s6|apr11.P2.MID53.GY7WJEE02DZFBU|BK1005|Gabon_Bakoumba	PF0697-C.g85 erythrocyte membrane protein 1 PfEMP1 putative	85.63	341	35	11	1	331	579	915	1.97E-93	346
BK1005.c37f5s6|apr11.P2.MID53.GY7WJEE02DZFBU|BK1005|Gabon_Bakoumba	PF0539-C.g125 erythrocyte membrane protein 1 PfEMP1 putative	85.63	341	35	11	1	331	579	915	1.97E-93	346
BK1005.c37f5s6|apr11.P2.MID53.GY7WJEE02DZFBU|BK1005|Gabon_Bakoumba	PF0511-C.g387 erythrocyte membrane protein 1 PfEMP1 putative	85.63	341	35	11	1	331	579	915	1.97E-93	346
BK1005.c37f5s6|apr11.P2.MID53.GY7WJEE02DZFBU|BK1005|Gabon_Bakoumba	PF0116-C.g499 erythrocyte membrane protein 1 PfEMP1 putative	85.63	341	35	11	1	331	579	915	1.97E-93	346
BK1005.c37f5s6|apr11.P2.MID53.GY7WJEE02DZFBU|BK1005|Gabon_Bakoumba	PF0080-C.g158 erythrocyte membrane protein 1 PfEMP1 putative	85.63	341	35	11	1	331	579	915	1.97E-93	346
BK1005.c37f5s6|apr11.P2.MID53.GY7WJEE02DZFBU|BK1005|Gabon_Bakoumba	PF0030-C.g775 erythrocyte membrane protein 1 PfEMP1 putative	85.63	341	35	11	1	331	579	915	1.97E-93	346
BK1005.c37f5s6|apr11.P2.MID53.GY7WJEE02DZFBU|BK1005|Gabon_Bakoumba	QG0231-C.g2571 erythrocyte membrane protein 1 PfEMP1 putative	85.63	341	35	11	1	331	579	915	1.97E-93	346
BK1005.c37f5s6|apr11.P2.MID53.GY7WJEE02DZFBU|BK1005|Gabon_Bakoumba	QG0200-C.g163 erythrocyte membrane protein 1 PfEMP1 putative	85.63	341	35	11	1	331	579	915	1.97E-93	346
BK1005.c37f5s6|apr11.P2.MID53.GY7WJEE02DZFBU|BK1005|Gabon_Bakoumba	QG0191-C.g1196 erythrocyte membrane protein 1 PfEMP1 putative	100	186	0	0	146	331	1	186	7.08E-93	344
BK1005.c37f5s6|apr11.P2.MID53.GY7WJEE02DZFBU|BK1005|Gabon_Bakoumba	PH0244-C.g342 erythrocyte membrane protein 1 PfEMP1 putative	85.714	336	32	10	1	331	423	747	9.16E-92	340
BK1005.c37f5s6|apr11.P2.MID53.GY7WJEE02DZFBU|BK1005|Gabon_Bakoumba	PA0102-C.g99 erythrocyte membrane protein 1 PfEMP1 putative	84.884	344	38	10	1	331	567	909	4.26E-90	335
BK1005.c37f5s6|apr11.P2.MID53.GY7WJEE02DZFBU|BK1005|Gabon_Bakoumba	PA0030-C.g677 erythrocyte membrane protein 1 PfEMP1 putative	84.884	344	38	10	1	331	567	909	4.26E-90	335
BK1005.c37f5s6|apr11.P2.MID53.GY7WJEE02DZFBU|BK1005|Gabon_Bakoumba	PM0160-C.g1335 erythrocyte membrane protein 1 PfEMP1 putative	84.884	344	38	10	1	331	567	909	4.26E-90	335
BK1005.c37f5s6|apr11.P2.MID53.GY7WJEE02DZFBU|BK1005|Gabon_Bakoumba	PM0151-C.g2031 erythrocyte membrane protein 1 PfEMP1 putative	85.044	341	37	10	1	328	18	357	4.26E-90	335
BK1005.c37f5s6|apr11.P2.MID53.GY7WJEE02DZFBU|BK1005|Gabon_Bakoumba	PM0132-C.g79 erythrocyte membrane protein 1 PfEMP1 putative	85.044	341	37	10	1	328	465	804	4.26E-90	335
BK1005.c37f5s6|apr11.P2.MID53.GY7WJEE02DZFBU|BK1005|Gabon_Bakoumba	PM0075-C.g1734 erythrocyte membrane protein 1 PfEMP1 putative	84.884	344	38	10	1	331	567	909	4.26E-90	335
BK1005.c37f5s6|apr11.P2.MID53.GY7WJEE02DZFBU|BK1005|Gabon_Bakoumba	PT0194-Cx.g797 erythrocyte membrane protein 1 PfEMP1 putative	85	340	39	10	1	331	579	915	4.26E-90	335
BK1005.c37f5s6|apr11.P2.MID53.GY7WJEE02DZFBU|BK1005|Gabon_Bakoumba	PT0103-C.g88 erythrocyte membrane protein 1 PfEMP1 putative	84.884	344	38	10	1	331	417	759	4.26E-90	335
BK1005.c37f5s6|apr11.P2.MID53.GY7WJEE02DZFBU|BK1005|Gabon_Bakoumba	PT0086-C.g398 erythrocyte membrane protein 1 PfEMP1 putative	85	340	39	10	1	331	303	639	4.26E-90	335
BK1005.c37f5s6|apr11.P2.MID53.GY7WJEE02DZFBU|BK1005|Gabon_Bakoumba	PT0081-C.g3255 erythrocyte membrane protein 1 PfEMP1 putative	84.884	344	38	10	1	331	117	459	4.26E-90	335
BK1005.c37f5s6|apr11.P2.MID53.GY7WJEE02DZFBU|BK1005|Gabon_Bakoumba	PFKE07.g692 erythrocyte membrane protein 1 PfEMP1 putative	85	340	39	10	1	331	579	915	4.26E-90	335
BK1005.c37f5s6|apr11.P2.MID53.GY7WJEE02DZFBU|BK1005|Gabon_Bakoumba	PC0054-C.g605 erythrocyte membrane protein 1 PfEMP1 putative	85	340	39	10	1	331	579	915	4.26E-90	335
BK1005.c37f5s6|apr11.P2.MID53.GY7WJEE02DZFBU|BK1005|Gabon_Bakoumba	PA0231-C.g600 erythrocyte membrane protein 1 PfEMP1 putative	85	340	39	10	1	331	579	915	4.26E-90	335
BK1005.c37f5s6|apr11.P2.MID53.GY7WJEE02DZFBU|BK1005|Gabon_Bakoumba	PA0230-C.g2158 erythrocyte membrane protein 1 PfEMP1 putative	84.884	344	38	10	1	331	567	909	4.26E-90	335
BK1005.c37f5s6|apr11.P2.MID53.GY7WJEE02DZFBU|BK1005|Gabon_Bakoumba	PA0203-C.g64 erythrocyte membrane protein 1 PfEMP1 putative	84.884	344	38	10	1	331	567	909	4.26E-90	335
BK1005.c37f5s6|apr11.P2.MID53.GY7WJEE02DZFBU|BK1005|Gabon_Bakoumba	PF0814-C.g1512 erythrocyte membrane protein 1 PfEMP1 putative	84.884	344	38	10	1	331	567	909	4.26E-90	335
BK1005.c37f5s6|apr11.P2.MID53.GY7WJEE02DZFBU|BK1005|Gabon_Bakoumba	PF0803-C.g764 erythrocyte membrane protein 1 PfEMP1 putative	85	340	39	10	1	331	579	915	4.26E-90	335
BK1005.c37f5s6|apr11.P2.MID53.GY7WJEE02DZFBU|BK1005|Gabon_Bakoumba	PF0735-C.g1363 erythrocyte membrane protein 1 PfEMP1 putative	84.884	344	38	10	1	331	567	909	4.26E-90	335
BK1005.c37f5s6|apr11.P2.MID53.GY7WJEE02DZFBU|BK1005|Gabon_Bakoumba	PF0732-C.g1149 erythrocyte membrane protein 1 PfEMP1 putative	84.884	344	38	10	1	331	567	909	4.26E-90	335
BK1005.c37f5s6|apr11.P2.MID53.GY7WJEE02DZFBU|BK1005|Gabon_Bakoumba	PF0703-C.g3260 erythrocyte membrane protein 1 PfEMP1 putative	85.044	341	37	10	1	328	528	867	4.26E-90	335
BK1005.c37f5s6|apr11.P2.MID53.GY7WJEE02DZFBU|BK1005|Gabon_Bakoumba	.g67 erythrocyte membrane protein 1 PfEMP1 putative	85	340	39	10	1	331	579	915	4.26E-90	335
BK1005.c37f5s6|apr11.P2.MID53.GY7WJEE02DZFBU|BK1005|Gabon_Bakoumba	PF0559-C.g200 erythrocyte membrane protein 1 PfEMP1 putative	85	340	39	10	1	331	579	915	4.26E-90	335
BK1005.c37f5s6|apr11.P2.MID53.GY7WJEE02DZFBU|BK1005|Gabon_Bakoumba	.g1685 erythrocyte membrane protein 1 PfEMP1 putative	85	340	39	10	1	331	579	915	4.26E-90	335
BK1005.c37f5s6|apr11.P2.MID53.GY7WJEE02DZFBU|BK1005|Gabon_Bakoumba	PF0557-C.g1463 erythrocyte membrane protein 1 PfEMP1 putative	85	340	39	10	1	331	579	915	4.26E-90	335
BK1005.c37f5s6|apr11.P2.MID53.GY7WJEE02DZFBU|BK1005|Gabon_Bakoumba	PF0469-C.g197 erythrocyte membrane protein 1 PfEMP1 putative	84.884	344	38	10	1	331	567	909	4.26E-90	335
BK1005.c37f5s6|apr11.P2.MID53.GY7WJEE02DZFBU|BK1005|Gabon_Bakoumba	PF0406-C.g82 erythrocyte membrane protein 1 PfEMP1 putative	85	340	39	10	1	331	579	915	4.26E-90	335
BK1005.c37f5s6|apr11.P2.MID53.GY7WJEE02DZFBU|BK1005|Gabon_Bakoumba	PF0327-C.g836 erythrocyte membrane protein 1 PfEMP1 putative	84.884	344	38	10	1	331	567	909	4.26E-90	335
BK1005.c37f5s6|apr11.P2.MID53.GY7WJEE02DZFBU|BK1005|Gabon_Bakoumba	PF0323-C.g1141 erythrocyte membrane protein 1 PfEMP1 putative	84.884	344	38	10	1	331	567	909	4.26E-90	335
BK1005.c37f5s6|apr11.P2.MID53.GY7WJEE02DZFBU|BK1005|Gabon_Bakoumba	PF0290-C.g194 erythrocyte membrane protein 1 PfEMP1 putative	85.044	341	37	10	1	328	567	906	4.26E-90	335
BK1005.c37f5s6|apr11.P2.MID53.GY7WJEE02DZFBU|BK1005|Gabon_Bakoumba	PF0238-C.g106 erythrocyte membrane protein 1 PfEMP1 putative	85	340	39	10	1	331	579	915	4.26E-90	335
BK1005.c37f5s6|apr11.P2.MID53.GY7WJEE02DZFBU|BK1005|Gabon_Bakoumba	PF0191-C.g454 erythrocyte membrane protein 1 PfEMP1 putative	85	340	39	10	1	331	579	915	4.26E-90	335
BK1005.c37f5s6|apr11.P2.MID53.GY7WJEE02DZFBU|BK1005|Gabon_Bakoumba	PF0134-C.g1122 erythrocyte membrane protein 1 PfEMP1 putative	85	340	39	10	1	331	579	915	4.26E-90	335
BK1005.c37f5s6|apr11.P2.MID53.GY7WJEE02DZFBU|BK1005|Gabon_Bakoumba	PF0064-C.g710 erythrocyte membrane protein 1 PfEMP1 putative	85	340	39	10	1	331	579	915	4.26E-90	335
BK1005.c37f5s6|apr11.P2.MID53.GY7WJEE02DZFBU|BK1005|Gabon_Bakoumba	PF0036-C.g623 erythrocyte membrane protein 1 PfEMP1 putative	84.884	344	38	10	1	331	516	858	4.26E-90	335
BK1005.c37f5s6|apr11.P2.MID53.GY7WJEE02DZFBU|BK1005|Gabon_Bakoumba	QG0298-C.g1833 erythrocyte membrane protein 1 PfEMP1 putative	85	340	39	10	1	331	87	423	4.26E-90	335
BK1005.c37f5s6|apr11.P2.MID53.GY7WJEE02DZFBU|BK1005|Gabon_Bakoumba	QG0294-C.g2768 erythrocyte membrane protein 1 PfEMP1 putative	85	340	39	10	1	331	579	915	4.26E-90	335
BK1005.c37f5s6|apr11.P2.MID53.GY7WJEE02DZFBU|BK1005|Gabon_Bakoumba	QG0270-C.g1706 erythrocyte membrane protein 1 PfEMP1 putative	84.884	344	38	10	1	331	426	768	4.26E-90	335
BK1005.c37f5s6|apr11.P2.MID53.GY7WJEE02DZFBU|BK1005|Gabon_Bakoumba	QG0231-C.g2641 erythrocyte membrane protein 1 PfEMP1 putative	85	340	39	10	1	331	579	915	4.26E-90	335
BK1005.c37f5s6|apr11.P2.MID53.GY7WJEE02DZFBU|BK1005|Gabon_Bakoumba	QG0208-C.g792 erythrocyte membrane protein 1 PfEMP1 putative	84.884	344	38	10	1	331	567	909	4.26E-90	335
BK1005.c37f5s6|apr11.P2.MID53.GY7WJEE02DZFBU|BK1005|Gabon_Bakoumba	QG0201-C.g163 erythrocyte membrane protein 1 PfEMP1 putative	85	340	39	10	1	331	579	915	4.26E-90	335
BK1005.c37f5s6|apr11.P2.MID53.GY7WJEE02DZFBU|BK1005|Gabon_Bakoumba	QG0191-C.g2287 erythrocyte membrane protein 1 PfEMP1 putative	85	340	39	10	1	331	579	915	4.26E-90	335
BK1005.c37f5s6|apr11.P2.MID53.GY7WJEE02DZFBU|BK1005|Gabon_Bakoumba	SenT232.08.g335 erythrocyte membrane protein 1 PfEMP1 putative	84.985	333	43	6	1	328	567	897	5.51E-89	331
BK1005.c37f5s6|apr11.P2.MID53.GY7WJEE02DZFBU|BK1005|Gabon_Bakoumba	QC0165-C.g306 erythrocyte membrane protein 1 PfEMP1 putative	84.985	333	43	6	1	328	567	897	5.51E-89	331
BK1005.c37f5s6|apr11.P2.MID53.GY7WJEE02DZFBU|BK1005|Gabon_Bakoumba	PT0236-Cx.g680 erythrocyte membrane protein 1 PfEMP1 putative	98.404	188	3	0	144	331	122	309	5.51E-89	331
BK1005.c37f5s6|apr11.P2.MID53.GY7WJEE02DZFBU|BK1005|Gabon_Bakoumba	PC0061-C.g685 erythrocyte membrane protein 1 PfEMP1 putative	84.985	333	43	6	1	328	567	897	5.51E-89	331
BK1005.c37f5s6|apr11.P2.MID53.GY7WJEE02DZFBU|BK1005|Gabon_Bakoumba	PF0751-C.g455 erythrocyte membrane protein 1 PfEMP1 putative	84.985	333	43	6	1	328	567	897	5.51E-89	331
BK1005.c37f5s6|apr11.P2.MID53.GY7WJEE02DZFBU|BK1005|Gabon_Bakoumba	PF0700-C.g118 erythrocyte membrane protein 1 PfEMP1 putative	84.985	333	43	6	1	328	567	897	5.51E-89	331
BK1005.c37f5s6|apr11.P2.MID53.GY7WJEE02DZFBU|BK1005|Gabon_Bakoumba	PF0513-C.g1832 erythrocyte membrane protein 1 PfEMP1 putative	84.985	333	43	6	1	328	567	897	5.51E-89	331
BK1005.c37f5s6|apr11.P2.MID53.GY7WJEE02DZFBU|BK1005|Gabon_Bakoumba	PF0385-C.g4373 erythrocyte membrane protein 1 PfEMP1 putative	84.985	333	43	6	1	328	567	897	5.51E-89	331
BK1005.c37f5s6|apr11.P2.MID53.GY7WJEE02DZFBU|BK1005|Gabon_Bakoumba	PF0381-C.g573 erythrocyte membrane protein 1 PfEMP1 putative	98.404	188	3	0	144	331	722	909	5.51E-89	331
BK1005.c37f5s6|apr11.P2.MID53.GY7WJEE02DZFBU|BK1005|Gabon_Bakoumba	PF0267-C.g186 erythrocyte membrane protein 1 PfEMP1 putative	84.985	333	43	6	1	328	120	450	5.51E-89	331
BK1005.c37f5s6|apr11.P2.MID53.GY7WJEE02DZFBU|BK1005|Gabon_Bakoumba	PF0117-C.g73 erythrocyte membrane protein 1 PfEMP1 putative	84.985	333	43	6	1	328	567	897	5.51E-89	331
BK1005.c37f5s6|apr11.P2.MID53.GY7WJEE02DZFBU|BK1005|Gabon_Bakoumba	PA0081-C.g212 erythrocyte membrane protein 1 PfEMP1 putative	84.706	340	40	10	1	331	579	915	1.98E-88	329
BK1005.c37f5s6|apr11.P2.MID53.GY7WJEE02DZFBU|BK1005|Gabon_Bakoumba	PT0027-C.g84 erythrocyte membrane protein 1 PfEMP1 putative	84.706	340	40	10	1	331	579	915	1.98E-88	329
BK1005.c37f5s6|apr11.P2.MID53.GY7WJEE02DZFBU|BK1005|Gabon_Bakoumba	PA0179-C.g841 erythrocyte membrane protein 1 PfEMP1 putative	84.706	340	40	10	1	331	579	915	1.98E-88	329
BK1005.c37f5s6|apr11.P2.MID53.GY7WJEE02DZFBU|BK1005|Gabon_Bakoumba	PA0161-C.g176 erythrocyte membrane protein 1 PfEMP1 putative	84.706	340	40	10	1	331	579	915	1.98E-88	329
BK1005.c37f5s6|apr11.P2.MID53.GY7WJEE02DZFBU|BK1005|Gabon_Bakoumba	PF0680-C.g766 erythrocyte membrane protein 1 PfEMP1 putative	84.706	340	40	10	1	331	579	915	1.98E-88	329
BK1005.c37f5s6|apr11.P2.MID53.GY7WJEE02DZFBU|BK1005|Gabon_Bakoumba	PF0560-Cx.g124 erythrocyte membrane protein 1 PfEMP1 putative	84.706	340	40	10	1	331	579	915	1.98E-88	329
BK1005.c37f5s6|apr11.P2.MID53.GY7WJEE02DZFBU|BK1005|Gabon_Bakoumba	PF0170-C.g778 erythrocyte membrane protein 1 PfEMP1 putative	84.706	340	40	10	1	331	579	915	1.98E-88	329
BK1005.c37f5s6|apr11.P2.MID53.GY7WJEE02DZFBU|BK1005|Gabon_Bakoumba	PF0036-C.g143 erythrocyte membrane protein 1 PfEMP1 putative	100	177	0	0	155	331	1	177	7.13E-88	327
BK1005.c37f5s6|apr11.P2.MID53.GY7WJEE02DZFBU|BK1005|Gabon_Bakoumba	PM0151-C.g1392 erythrocyte membrane protein 1 PfEMP1 putative	84.302	344	40	10	1	331	567	909	9.22E-87	324
BK1005.c37f5s6|apr11.P2.MID53.GY7WJEE02DZFBU|BK1005|Gabon_Bakoumba	PT0274-Cx.g413 erythrocyte membrane protein 1 PfEMP1 putative	84.457	341	39	10	1	328	567	906	9.22E-87	324
BK1005.c37f5s6|apr11.P2.MID53.GY7WJEE02DZFBU|BK1005|Gabon_Bakoumba	PF0683-C.g1656 erythrocyte membrane protein 1 PfEMP1 putative	84.302	344	40	10	1	331	567	909	9.22E-87	324
BK1005.c37f5s6|apr11.P2.MID53.GY7WJEE02DZFBU|BK1005|Gabon_Bakoumba	PF0680-C.g114 erythrocyte membrane protein 1 PfEMP1 putative	84.457	341	39	10	1	328	567	906	9.22E-87	324
BK1005.c37f5s6|apr11.P2.MID53.GY7WJEE02DZFBU|BK1005|Gabon_Bakoumba	PM0151-C.g661 erythrocyte membrane protein 1 PfEMP1 putative	84.384	333	45	5	1	328	567	897	1.19E-85	320
BK1005.c37f5s6|apr11.P2.MID53.GY7WJEE02DZFBU|BK1005|Gabon_Bakoumba	PT0291-Cx.g2751 erythrocyte membrane protein 1 PfEMP1 putative	94.231	208	12	0	1	208	549	756	4.29E-85	318
BK1005.c37f5s6|apr11.P2.MID53.GY7WJEE02DZFBU|BK1005|Gabon_Bakoumba	PA0206-C.g797 erythrocyte membrane protein 1 PfEMP1 putative	94.231	208	12	0	1	208	549	756	4.29E-85	318
BK1005.c37f5s6|apr11.P2.MID53.GY7WJEE02DZFBU|BK1005|Gabon_Bakoumba	PH0840-C.g149 erythrocyte membrane protein 1 PfEMP1 putative	84.058	345	39	13	1	331	570	912	4.29E-85	318
BK1005.c37f5s6|apr11.P2.MID53.GY7WJEE02DZFBU|BK1005|Gabon_Bakoumba	PH0839-C.g663 erythrocyte membrane protein 1 PfEMP1 putative	84.058	345	39	13	1	331	570	912	4.29E-85	318
BK1005.c37f5s6|apr11.P2.MID53.GY7WJEE02DZFBU|BK1005|Gabon_Bakoumba	PH0828-C.g81 erythrocyte membrane protein 1 PfEMP1 putative	84.058	345	39	13	1	331	570	912	4.29E-85	318
BK1005.c37f5s6|apr11.P2.MID53.GY7WJEE02DZFBU|BK1005|Gabon_Bakoumba	PH0824-C.g209 erythrocyte membrane protein 1 PfEMP1 putative	84.058	345	39	13	1	331	570	912	4.29E-85	318
BK1005.c37f5s6|apr11.P2.MID53.GY7WJEE02DZFBU|BK1005|Gabon_Bakoumba	PH0823-C.g11	84.058	345	39	13	1	331	570	912	4.29E-85	318
BK1005.c37f5s6|apr11.P2.MID53.GY7WJEE02DZFBU|BK1005|Gabon_Bakoumba	PH0821-C.g15	84.058	345	39	13	1	331	570	912	4.29E-85	318
BK1005.c37f5s6|apr11.P2.MID53.GY7WJEE02DZFBU|BK1005|Gabon_Bakoumba	PH0820-C.g264 erythrocyte membrane protein 1 PfEMP1 putative	84.058	345	39	13	1	331	570	912	4.29E-85	318
BK1005.c37f5s6|apr11.P2.MID53.GY7WJEE02DZFBU|BK1005|Gabon_Bakoumba	PH0819-C.g126 erythrocyte membrane protein 1 PfEMP1 putative	84.058	345	39	13	1	331	570	912	4.29E-85	318
BK1005.c37f5s6|apr11.P2.MID53.GY7WJEE02DZFBU|BK1005|Gabon_Bakoumba	PH0151-CW.g61	84.058	345	39	13	1	331	246	588	4.29E-85	318
BK1005.c37f5s6|apr11.P2.MID53.GY7WJEE02DZFBU|BK1005|Gabon_Bakoumba	PR0118-C.g164 erythrocyte membrane protein 1 PfEMP1 putative	84.058	345	39	13	1	331	573	915	4.29E-85	318
BK1005.c37f5s6|apr11.P2.MID53.GY7WJEE02DZFBU|BK1005|Gabon_Bakoumba	PF0219-C.g939 erythrocyte membrane protein 1 PfEMP1 putative	91.064	235	18	3	95	328	8	240	5.55E-84	315
BK1005.c37f5s6|apr11.P2.MID53.GY7WJEE02DZFBU|BK1005|Gabon_Bakoumba	PR0153-C.g473 erythrocyte membrane protein 1 PfEMP1 putative	83.929	336	47	6	1	331	567	900	5.55E-84	315
BK1005.c37f5s6|apr11.P2.MID53.GY7WJEE02DZFBU|BK1005|Gabon_Bakoumba	PR0148-C.g89 erythrocyte membrane protein 1 PfEMP1 putative	83.929	336	47	6	1	331	567	900	5.55E-84	315
BK1005.c37f5s6|apr11.P2.MID53.GY7WJEE02DZFBU|BK1005|Gabon_Bakoumba	PR0147-C.g643 erythrocyte membrane protein 1 PfEMP1 putative	83.929	336	47	6	1	331	567	900	5.55E-84	315
BK1005.c37f5s6|apr11.P2.MID53.GY7WJEE02DZFBU|BK1005|Gabon_Bakoumba	PT0095-C.g602 erythrocyte membrane protein 1 PfEMP1 putative	93.75	208	13	0	1	208	588	795	2.00E-83	313
BK1005.c37f5s6|apr11.P2.MID53.GY7WJEE02DZFBU|BK1005|Gabon_Bakoumba	QE0469-C.g279 erythrocyte membrane protein 1 PfEMP1 putative	83.768	345	40	13	1	331	573	915	2.00E-83	313
BK1005.c37f5s6|apr11.P2.MID53.GY7WJEE02DZFBU|BK1005|Gabon_Bakoumba	QE0441-C.g553 erythrocyte membrane protein 1 PfEMP1 putative	83.768	345	40	13	1	331	573	915	2.00E-83	313
BK1005.c37f5s6|apr11.P2.MID53.GY7WJEE02DZFBU|BK1005|Gabon_Bakoumba	QE0425-C.g272 erythrocyte membrane protein 1 PfEMP1 putative	83.768	345	40	13	1	331	573	915	2.00E-83	313
BK1005.c37f5s6|apr11.P2.MID53.GY7WJEE02DZFBU|BK1005|Gabon_Bakoumba	PF0133-C.g421 erythrocyte membrane protein 1 PfEMP1 putative	93.75	208	13	0	1	208	561	768	2.00E-83	313
BK1005.c37f5s6|apr11.P2.MID53.GY7WJEE02DZFBU|BK1005|Gabon_Bakoumba	PH0772-C.g877 erythrocyte membrane protein 1 PfEMP1 putative	83.965	343	37	14	1	328	567	906	2.00E-83	313
BK1005.c37f5s6|apr11.P2.MID53.GY7WJEE02DZFBU|BK1005|Gabon_Bakoumba	.g7055 erythrocyte membrane protein 1 PfEMP1 putative	97.778	180	4	0	152	331	1	180	7.18E-83	311
BK1005.c37f5s6|apr11.P2.MID53.GY7WJEE02DZFBU|BK1005|Gabon_Bakoumba	PV0202-C.g24	83.631	336	48	6	1	331	567	900	2.58E-82	309
BK1005.c37f5s6|apr11.P2.MID53.GY7WJEE02DZFBU|BK1005|Gabon_Bakoumba	PV0082-C.g30	83.631	336	48	6	1	331	567	900	2.58E-82	309
BK1005.c37f5s6|apr11.P2.MID53.GY7WJEE02DZFBU|BK1005|Gabon_Bakoumba	PD0529-C.g418 erythrocyte membrane protein 1 PfEMP1 putative	83.631	336	48	6	1	331	567	900	2.58E-82	309
BK1005.c37f5s6|apr11.P2.MID53.GY7WJEE02DZFBU|BK1005|Gabon_Bakoumba	PD0485-C.g550 erythrocyte membrane protein 1 PfEMP1 putative	83.631	336	48	6	1	331	567	900	2.58E-82	309
BK1005.c37f5s6|apr11.P2.MID53.GY7WJEE02DZFBU|BK1005|Gabon_Bakoumba	PD0480-C.g155 erythrocyte membrane protein 1 PfEMP1 putative	83.631	336	48	6	1	331	384	717	2.58E-82	309
BK1005.c37f5s6|apr11.P2.MID53.GY7WJEE02DZFBU|BK1005|Gabon_Bakoumba	QE0402-C.g1121 erythrocyte membrane protein 1 PfEMP1 putative	83.631	336	48	6	1	331	567	900	2.58E-82	309
BK1005.c37f5s6|apr11.P2.MID53.GY7WJEE02DZFBU|BK1005|Gabon_Bakoumba	PC0046-C.g49 erythrocyte membrane protein 1 PfEMP1 putative	83.871	341	38	12	1	328	579	915	2.58E-82	309
BK1005.c37f5s6|apr11.P2.MID53.GY7WJEE02DZFBU|BK1005|Gabon_Bakoumba	PH0879-C.g9 erythrocyte membrane protein 1 PfEMP1 putative	83.631	336	48	6	1	331	417	750	2.58E-82	309
BK1005.c37f5s6|apr11.P2.MID53.GY7WJEE02DZFBU|BK1005|Gabon_Bakoumba	PH0871-C.g823 erythrocyte membrane protein 1 PfEMP1 putative	83.631	336	48	6	1	331	567	900	2.58E-82	309
BK1005.c37f5s6|apr11.P2.MID53.GY7WJEE02DZFBU|BK1005|Gabon_Bakoumba	PH0802-C.g117 erythrocyte membrane protein 1 PfEMP1 putative	83.631	336	48	6	1	331	567	900	2.58E-82	309
BK1005.c37f5s6|apr11.P2.MID53.GY7WJEE02DZFBU|BK1005|Gabon_Bakoumba	PH0784-C.g492 erythrocyte membrane protein 1 PfEMP1 putative	83.631	336	48	6	1	331	567	900	2.58E-82	309
BK1005.c37f5s6|apr11.P2.MID53.GY7WJEE02DZFBU|BK1005|Gabon_Bakoumba	PH0646-C.g1248 erythrocyte membrane protein 1 PfEMP1 putative	83.631	336	48	6	1	331	567	900	2.58E-82	309
BK1005.c37f5s6|apr11.P2.MID53.GY7WJEE02DZFBU|BK1005|Gabon_Bakoumba	PH0505-C.g413 erythrocyte membrane protein 1 PfEMP1 putative	83.631	336	48	6	1	331	567	900	2.58E-82	309
BK1005.c37f5s6|apr11.P2.MID53.GY7WJEE02DZFBU|BK1005|Gabon_Bakoumba	PH0375-C.g470 erythrocyte membrane protein 1 PfEMP1 putative	83.631	336	48	6	1	331	567	900	2.58E-82	309
BK1005.c37f5s6|apr11.P2.MID53.GY7WJEE02DZFBU|BK1005|Gabon_Bakoumba	PH0374-C.g24	83.631	336	48	6	1	331	567	900	2.58E-82	309
BK1005.c37f5s6|apr11.P2.MID53.GY7WJEE02DZFBU|BK1005|Gabon_Bakoumba	PH0356-C.g18	83.631	336	48	6	1	331	567	900	2.58E-82	309
BK1005.c37f5s6|apr11.P2.MID53.GY7WJEE02DZFBU|BK1005|Gabon_Bakoumba	PH0205-C.g876 erythrocyte membrane protein 1 PfEMP1 putative	83.631	336	48	6	1	331	402	735	2.58E-82	309
BK1005.c37f5s6|apr11.P2.MID53.GY7WJEE02DZFBU|BK1005|Gabon_Bakoumba	PR0142-C.g792 erythrocyte membrane protein 1 PfEMP1 putative	83.582	335	50	4	1	331	567	900	2.58E-82	309
BK1005.c37f5s6|apr11.P2.MID53.GY7WJEE02DZFBU|BK1005|Gabon_Bakoumba	PR0115-C.g296 erythrocyte membrane protein 1 PfEMP1 putative	83.582	335	50	4	1	331	567	900	2.58E-82	309
BK1005.c37f5s6|apr11.P2.MID53.GY7WJEE02DZFBU|BK1005|Gabon_Bakoumba	PV0133-C.g18	83.626	342	40	13	1	328	573	912	9.29E-82	307
BK1005.c37f5s6|apr11.P2.MID53.GY7WJEE02DZFBU|BK1005|Gabon_Bakoumba	PH0849-C.g322 erythrocyte membrane protein 1 PfEMP1 putative	83.626	342	40	13	1	328	573	912	9.29E-82	307
BK1005.c37f5s6|apr11.P2.MID53.GY7WJEE02DZFBU|BK1005|Gabon_Bakoumba	PH0636-C.g307 erythrocyte membrane protein 1 PfEMP1 putative	83.626	342	40	13	1	328	573	912	9.29E-82	307
BK1005.c37f5s6|apr11.P2.MID53.GY7WJEE02DZFBU|BK1005|Gabon_Bakoumba	PH0632-C.g544 erythrocyte membrane protein 1 PfEMP1 putative	83.626	342	40	13	1	328	573	912	9.29E-82	307
BK1005.c37f5s6|apr11.P2.MID53.GY7WJEE02DZFBU|BK1005|Gabon_Bakoumba	PM0161-C.g3076 erythrocyte membrane protein 1 PfEMP1 putative	92.891	211	13	2	119	328	4	213	3.34E-81	305
BK1005.c37f5s6|apr11.P2.MID53.GY7WJEE02DZFBU|BK1005|Gabon_Bakoumba	PA0251-C.g279 erythrocyte membrane protein 1 PfEMP1 putative	92.891	211	13	2	119	328	610	819	3.34E-81	305
BK1005.c37f5s6|apr11.P2.MID53.GY7WJEE02DZFBU|BK1005|Gabon_Bakoumba	PA0251-C.g279 erythrocyte membrane protein 1 PfEMP1 putative	100	41	0	0	1	41	567	607	2.85E-12	76.8
BK1005.c37f5s6|apr11.P2.MID53.GY7WJEE02DZFBU|BK1005|Gabon_Bakoumba	PV0229-C.g105	83.483	333	48	6	1	328	567	897	1.20E-80	303
BK1005.c37f5s6|apr11.P2.MID53.GY7WJEE02DZFBU|BK1005|Gabon_Bakoumba	PV0227-C.g20	83.483	333	48	6	1	328	567	897	1.20E-80	303
BK1005.c37f5s6|apr11.P2.MID53.GY7WJEE02DZFBU|BK1005|Gabon_Bakoumba	PV0215-C.g217	83.483	333	48	6	1	328	567	897	1.20E-80	303
BK1005.c37f5s6|apr11.P2.MID53.GY7WJEE02DZFBU|BK1005|Gabon_Bakoumba	PV0144-C.g49	83.483	333	48	6	1	328	222	552	1.20E-80	303
BK1005.c37f5s6|apr11.P2.MID53.GY7WJEE02DZFBU|BK1005|Gabon_Bakoumba	PV0128-C.g113	83.483	333	48	6	1	328	567	897	1.20E-80	303
BK1005.c37f5s6|apr11.P2.MID53.GY7WJEE02DZFBU|BK1005|Gabon_Bakoumba	PA0092-C.g301 erythrocyte membrane protein 1 PfEMP1 putative	83.483	333	48	6	1	328	576	906	1.20E-80	303
BK1005.c37f5s6|apr11.P2.MID53.GY7WJEE02DZFBU|BK1005|Gabon_Bakoumba	PC0083-C.g14 erythrocyte membrane protein 1 PfEMP1 putative	83.483	333	48	6	1	328	567	897	1.20E-80	303
BK1005.c37f5s6|apr11.P2.MID53.GY7WJEE02DZFBU|BK1005|Gabon_Bakoumba	PC0080-C.g53 erythrocyte membrane protein 1 PfEMP1 putative	83.483	333	48	6	1	328	567	897	1.20E-80	303
BK1005.c37f5s6|apr11.P2.MID53.GY7WJEE02DZFBU|BK1005|Gabon_Bakoumba	PF0796-C.g2058 erythrocyte membrane protein 1 PfEMP1 putative	83.483	333	48	6	1	328	402	732	1.20E-80	303
BK1005.c37f5s6|apr11.P2.MID53.GY7WJEE02DZFBU|BK1005|Gabon_Bakoumba	PF0784-C.g202 erythrocyte membrane protein 1 PfEMP1 putative	83.382	343	39	14	1	328	567	906	4.32E-80	302
BK1005.c37f5s6|apr11.P2.MID53.GY7WJEE02DZFBU|BK1005|Gabon_Bakoumba	PF0519-C.g757 erythrocyte membrane protein 1 PfEMP1 putative	83.382	343	39	14	1	328	570	909	4.32E-80	302
BK1005.c37f5s6|apr11.P2.MID53.GY7WJEE02DZFBU|BK1005|Gabon_Bakoumba	PF0447-C.g332 erythrocyte membrane protein 1 PfEMP1 putative	83.382	343	39	14	1	328	570	909	4.32E-80	302
BK1005.c37f5s6|apr11.P2.MID53.GY7WJEE02DZFBU|BK1005|Gabon_Bakoumba	PF0205-C.g511 erythrocyte membrane protein 1 PfEMP1 putative	83.382	343	39	14	1	328	570	909	4.32E-80	302
BK1005.c37f5s6|apr11.P2.MID53.GY7WJEE02DZFBU|BK1005|Gabon_Bakoumba	PA0078-C.g598 erythrocyte membrane protein 1 PfEMP1 putative	83.183	333	49	6	1	328	567	897	5.59E-79	298
BK1005.c37f5s6|apr11.P2.MID53.GY7WJEE02DZFBU|BK1005|Gabon_Bakoumba	SenT165.09.g4426 erythrocyte membrane protein 1 PfEMP1 putative	83.183	333	49	6	1	328	567	897	5.59E-79	298
BK1005.c37f5s6|apr11.P2.MID53.GY7WJEE02DZFBU|BK1005|Gabon_Bakoumba	SenT165.09.g3963 erythrocyte membrane protein 1 PfEMP1 putative	83.183	333	49	6	1	328	567	897	5.59E-79	298
BK1005.c37f5s6|apr11.P2.MID53.GY7WJEE02DZFBU|BK1005|Gabon_Bakoumba	SenT047.09.g681 erythrocyte membrane protein 1 PfEMP1 putative	83.183	333	49	6	1	328	519	849	5.59E-79	298
BK1005.c37f5s6|apr11.P2.MID53.GY7WJEE02DZFBU|BK1005|Gabon_Bakoumba	PM0076-C.g1093 erythrocyte membrane protein 1 PfEMP1 putative	83.183	333	49	6	1	328	402	732	5.59E-79	298
BK1005.c37f5s6|apr11.P2.MID53.GY7WJEE02DZFBU|BK1005|Gabon_Bakoumba	PM0072-C.g524 erythrocyte membrane protein 1 PfEMP1 putative	83.183	333	49	6	1	328	441	771	5.59E-79	298
BK1005.c37f5s6|apr11.P2.MID53.GY7WJEE02DZFBU|BK1005|Gabon_Bakoumba	PT0244-Cx.g1562 erythrocyte membrane protein 1 PfEMP1 putative	83.183	333	49	6	1	328	567	897	5.59E-79	298
BK1005.c37f5s6|apr11.P2.MID53.GY7WJEE02DZFBU|BK1005|Gabon_Bakoumba	PT0238-C.g1357 erythrocyte membrane protein 1 PfEMP1 putative	83.183	333	49	6	1	328	567	897	5.59E-79	298
BK1005.c37f5s6|apr11.P2.MID53.GY7WJEE02DZFBU|BK1005|Gabon_Bakoumba	PT0229-C.g417 erythrocyte membrane protein 1 PfEMP1 putative	83.183	333	49	6	1	328	567	897	5.59E-79	298
BK1005.c37f5s6|apr11.P2.MID53.GY7WJEE02DZFBU|BK1005|Gabon_Bakoumba	PT0214-Cx.g750 erythrocyte membrane protein 1 PfEMP1 putative	83.183	333	49	6	1	328	567	897	5.59E-79	298
BK1005.c37f5s6|apr11.P2.MID53.GY7WJEE02DZFBU|BK1005|Gabon_Bakoumba	PT0208-C.g2659 erythrocyte membrane protein 1 PfEMP1 putative	83.183	333	49	6	1	328	567	897	5.59E-79	298
BK1005.c37f5s6|apr11.P2.MID53.GY7WJEE02DZFBU|BK1005|Gabon_Bakoumba	PT0162-C.g689 erythrocyte membrane protein 1 PfEMP1 putative	83.183	333	49	6	1	328	516	846	5.59E-79	298
BK1005.c37f5s6|apr11.P2.MID53.GY7WJEE02DZFBU|BK1005|Gabon_Bakoumba	PT0161-C.g1032 erythrocyte membrane protein 1 PfEMP1 putative	83.183	333	49	6	1	328	402	732	5.59E-79	298
BK1005.c37f5s6|apr11.P2.MID53.GY7WJEE02DZFBU|BK1005|Gabon_Bakoumba	PT0108-C.g723 erythrocyte membrane protein 1 PfEMP1 putative	83.183	333	49	6	1	328	567	897	5.59E-79	298
BK1005.c37f5s6|apr11.P2.MID53.GY7WJEE02DZFBU|BK1005|Gabon_Bakoumba	PT0067-C.g306 erythrocyte membrane protein 1 PfEMP1 putative	83.183	333	49	6	1	328	159	489	5.59E-79	298
BK1005.c37f5s6|apr11.P2.MID53.GY7WJEE02DZFBU|BK1005|Gabon_Bakoumba	PT0053-C.g550 erythrocyte membrane protein 1 PfEMP1 putative	83.183	333	49	6	1	328	567	897	5.59E-79	298
BK1005.c37f5s6|apr11.P2.MID53.GY7WJEE02DZFBU|BK1005|Gabon_Bakoumba	PT0018-CW.g40 erythrocyte membrane protein 1 PfEMP1 putative	83.183	333	49	6	1	328	567	897	5.59E-79	298
BK1005.c37f5s6|apr11.P2.MID53.GY7WJEE02DZFBU|BK1005|Gabon_Bakoumba	PA0246-C.g51 erythrocyte membrane protein 1 PfEMP1 putative	83.183	333	49	6	1	328	567	897	5.59E-79	298
BK1005.c37f5s6|apr11.P2.MID53.GY7WJEE02DZFBU|BK1005|Gabon_Bakoumba	PA0220-C.g498 erythrocyte membrane protein 1 PfEMP1 putative	83.183	333	49	6	1	328	417	747	5.59E-79	298
BK1005.c37f5s6|apr11.P2.MID53.GY7WJEE02DZFBU|BK1005|Gabon_Bakoumba	PA0210-C.g931 erythrocyte membrane protein 1 PfEMP1 putative	83.183	333	49	6	1	328	567	897	5.59E-79	298
BK1005.c37f5s6|apr11.P2.MID53.GY7WJEE02DZFBU|BK1005|Gabon_Bakoumba	PA0137-C.g706 erythrocyte membrane protein 1 PfEMP1 putative	83.183	333	49	6	1	328	567	897	5.59E-79	298
BK1005.c37f5s6|apr11.P2.MID53.GY7WJEE02DZFBU|BK1005|Gabon_Bakoumba	PF0806-C.g1583 erythrocyte membrane protein 1 PfEMP1 putative	83.183	333	49	6	1	328	402	732	5.59E-79	298
BK1005.c37f5s6|apr11.P2.MID53.GY7WJEE02DZFBU|BK1005|Gabon_Bakoumba	PF0793-C.g898 erythrocyte membrane protein 1 PfEMP1 putative	83.183	333	49	6	1	328	249	579	5.59E-79	298
BK1005.c37f5s6|apr11.P2.MID53.GY7WJEE02DZFBU|BK1005|Gabon_Bakoumba	PF0772-C.g2459 erythrocyte membrane protein 1 PfEMP1 putative	83.183	333	49	6	1	328	516	846	5.59E-79	298
BK1005.c37f5s6|apr11.P2.MID53.GY7WJEE02DZFBU|BK1005|Gabon_Bakoumba	PF0758-C.g1169 erythrocyte membrane protein 1 PfEMP1 putative	83.183	333	49	6	1	328	567	897	5.59E-79	298
BK1005.c37f5s6|apr11.P2.MID53.GY7WJEE02DZFBU|BK1005|Gabon_Bakoumba	PF0754-C.g96 erythrocyte membrane protein 1 PfEMP1 putative	83.183	333	49	6	1	328	567	897	5.59E-79	298
BK1005.c37f5s6|apr11.P2.MID53.GY7WJEE02DZFBU|BK1005|Gabon_Bakoumba	PF0752-C.g402 erythrocyte membrane protein 1 PfEMP1 putative	83.183	333	49	6	1	328	417	747	5.59E-79	298
BK1005.c37f5s6|apr11.P2.MID53.GY7WJEE02DZFBU|BK1005|Gabon_Bakoumba	PF0750-C.g222 erythrocyte membrane protein 1 PfEMP1 putative	83.183	333	49	6	1	328	567	897	5.59E-79	298
BK1005.c37f5s6|apr11.P2.MID53.GY7WJEE02DZFBU|BK1005|Gabon_Bakoumba	PF0739-C.g1807 erythrocyte membrane protein 1 PfEMP1 putative	83.183	333	49	6	1	328	567	897	5.59E-79	298
BK1005.c37f5s6|apr11.P2.MID53.GY7WJEE02DZFBU|BK1005|Gabon_Bakoumba	PF0728-C.g103 erythrocyte membrane protein 1 PfEMP1 putative	83.183	333	49	6	1	328	567	897	5.59E-79	298
BK1005.c37f5s6|apr11.P2.MID53.GY7WJEE02DZFBU|BK1005|Gabon_Bakoumba	PF0723-C.g301 erythrocyte membrane protein 1 PfEMP1 putative	83.183	333	49	6	1	328	567	897	5.59E-79	298
BK1005.c37f5s6|apr11.P2.MID53.GY7WJEE02DZFBU|BK1005|Gabon_Bakoumba	PF0708-C.g954 erythrocyte membrane protein 1 PfEMP1 putative	83.183	333	49	6	1	328	567	897	5.59E-79	298
BK1005.c37f5s6|apr11.P2.MID53.GY7WJEE02DZFBU|BK1005|Gabon_Bakoumba	PF0706-C.g1778 erythrocyte membrane protein 1 PfEMP1 putative	83.183	333	49	6	1	328	567	897	5.59E-79	298
BK1005.c37f5s6|apr11.P2.MID53.GY7WJEE02DZFBU|BK1005|Gabon_Bakoumba	PF0699-C.g519 erythrocyte membrane protein 1 PfEMP1 putative	83.183	333	49	6	1	328	567	897	5.59E-79	298
BK1005.c37f5s6|apr11.P2.MID53.GY7WJEE02DZFBU|BK1005|Gabon_Bakoumba	PF0668-C.g8111 erythrocyte membrane protein 1 PfEMP1 putative	83.183	333	49	6	1	328	567	897	5.59E-79	298
BK1005.c37f5s6|apr11.P2.MID53.GY7WJEE02DZFBU|BK1005|Gabon_Bakoumba	PF0650-C.g2837 erythrocyte membrane protein 1 PfEMP1 putative	83.183	333	49	6	1	328	567	897	5.59E-79	298
BK1005.c37f5s6|apr11.P2.MID53.GY7WJEE02DZFBU|BK1005|Gabon_Bakoumba	.g469 erythrocyte membrane protein 1 PfEMP1 putative	83.183	333	49	6	1	328	567	897	5.59E-79	298
BK1005.c37f5s6|apr11.P2.MID53.GY7WJEE02DZFBU|BK1005|Gabon_Bakoumba	PF0428-CW.g478 erythrocyte membrane protein 1 PfEMP1 putative	83.183	333	49	6	1	328	567	897	5.59E-79	298
BK1005.c37f5s6|apr11.P2.MID53.GY7WJEE02DZFBU|BK1005|Gabon_Bakoumba	PF0398-C.g761 erythrocyte membrane protein 1 PfEMP1 putative	83.183	333	49	6	1	328	567	897	5.59E-79	298
BK1005.c37f5s6|apr11.P2.MID53.GY7WJEE02DZFBU|BK1005|Gabon_Bakoumba	PF0299-C.g91 erythrocyte membrane protein 1 PfEMP1 putative	83.183	333	49	6	1	328	567	897	5.59E-79	298
BK1005.c37f5s6|apr11.P2.MID53.GY7WJEE02DZFBU|BK1005|Gabon_Bakoumba	PF0294-C.g1481 erythrocyte membrane protein 1 PfEMP1 putative	83.183	333	49	6	1	328	276	606	5.59E-79	298
BK1005.c37f5s6|apr11.P2.MID53.GY7WJEE02DZFBU|BK1005|Gabon_Bakoumba	PF0290-C.g144 erythrocyte membrane protein 1 PfEMP1 putative	83.183	333	49	6	1	328	567	897	5.59E-79	298
BK1005.c37f5s6|apr11.P2.MID53.GY7WJEE02DZFBU|BK1005|Gabon_Bakoumba	PF0288-C.g14 erythrocyte membrane protein 1 PfEMP1 putative	83.183	333	49	6	1	328	567	897	5.59E-79	298
BK1005.c37f5s6|apr11.P2.MID53.GY7WJEE02DZFBU|BK1005|Gabon_Bakoumba	PF0280-C.g935 erythrocyte membrane protein 1 PfEMP1 putative	83.183	333	49	6	1	328	567	897	5.59E-79	298
BK1005.c37f5s6|apr11.P2.MID53.GY7WJEE02DZFBU|BK1005|Gabon_Bakoumba	PF0204-C.g15 erythrocyte membrane protein 1 PfEMP1 putative	83.183	333	49	6	1	328	567	897	5.59E-79	298
BK1005.c37f5s6|apr11.P2.MID53.GY7WJEE02DZFBU|BK1005|Gabon_Bakoumba	.g147 erythrocyte membrane protein 1 PfEMP1 putative	83.183	333	49	6	1	328	567	897	5.59E-79	298
BK1005.c37f5s6|apr11.P2.MID53.GY7WJEE02DZFBU|BK1005|Gabon_Bakoumba	PF0123-C.g637 erythrocyte membrane protein 1 PfEMP1 putative	83.183	333	49	6	1	328	567	897	5.59E-79	298
BK1005.c37f5s6|apr11.P2.MID53.GY7WJEE02DZFBU|BK1005|Gabon_Bakoumba	PF0090-C.g1107 erythrocyte membrane protein 1 PfEMP1 putative	83.183	333	49	6	1	328	567	897	5.59E-79	298
BK1005.c37f5s6|apr11.P2.MID53.GY7WJEE02DZFBU|BK1005|Gabon_Bakoumba	PF0074-C.g657 erythrocyte membrane protein 1 PfEMP1 putative	83.183	333	49	6	1	328	567	897	5.59E-79	298
BK1005.c37f5s6|apr11.P2.MID53.GY7WJEE02DZFBU|BK1005|Gabon_Bakoumba	PF0063-C.g137 erythrocyte membrane protein 1 PfEMP1 putative	83.183	333	49	6	1	328	483	813	5.59E-79	298
BK1005.c37f5s6|apr11.P2.MID53.GY7WJEE02DZFBU|BK1005|Gabon_Bakoumba	PF0006-C.g1930 erythrocyte membrane protein 1 PfEMP1 putative	83.183	333	49	6	1	328	486	816	5.59E-79	298
BK1005.c37f5s6|apr11.P2.MID53.GY7WJEE02DZFBU|BK1005|Gabon_Bakoumba	PF0006-C.g1670 erythrocyte membrane protein 1 PfEMP1 putative	83.183	333	49	6	1	328	567	897	5.59E-79	298
BK1005.c37f5s6|apr11.P2.MID53.GY7WJEE02DZFBU|BK1005|Gabon_Bakoumba	QG0284-C.g7017 erythrocyte membrane protein 1 PfEMP1 putative	83.183	333	49	6	1	328	567	897	5.59E-79	298
BK1005.c37f5s6|apr11.P2.MID53.GY7WJEE02DZFBU|BK1005|Gabon_Bakoumba	QG0280-C.g251 erythrocyte membrane protein 1 PfEMP1 putative	83.183	333	49	6	1	328	567	897	5.59E-79	298
BK1005.c37f5s6|apr11.P2.MID53.GY7WJEE02DZFBU|BK1005|Gabon_Bakoumba	QG0254-C.g234 erythrocyte membrane protein 1 PfEMP1 putative	83.183	333	49	6	1	328	561	891	5.59E-79	298
BK1005.c37f5s6|apr11.P2.MID53.GY7WJEE02DZFBU|BK1005|Gabon_Bakoumba	QG0197-C.g928 erythrocyte membrane protein 1 PfEMP1 putative	83.183	333	49	6	1	328	567	897	5.59E-79	298
BK1005.c37f5s6|apr11.P2.MID53.GY7WJEE02DZFBU|BK1005|Gabon_Bakoumba	PR0164-C.g491 erythrocyte membrane protein 1 PfEMP1 putative	83.183	333	49	6	1	328	510	840	5.59E-79	298
BK1005.c37f5s6|apr11.P2.MID53.GY7WJEE02DZFBU|BK1005|Gabon_Bakoumba	PR0147-C.g721 erythrocyte membrane protein 1 PfEMP1 putative	83.183	333	49	6	1	328	39	369	5.59E-79	298
BK1005.c37f5s6|apr11.P2.MID53.GY7WJEE02DZFBU|BK1005|Gabon_Bakoumba	PR0145-C.g159 erythrocyte membrane protein 1 PfEMP1 putative	83.183	333	49	6	1	328	567	897	5.59E-79	298
BK1005.c37f5s6|apr11.P2.MID53.GY7WJEE02DZFBU|BK1005|Gabon_Bakoumba	PT0260-Cx.g321 erythrocyte membrane protein 1 PfEMP1 putative	82.899	345	43	13	1	331	516	858	2.01E-78	296
BK1005.c37f5s6|apr11.P2.MID53.GY7WJEE02DZFBU|BK1005|Gabon_Bakoumba	PT0260-Cx.g905 erythrocyte membrane protein 1 PfEMP1 putative	82.899	345	43	13	1	331	567	909	2.01E-78	296
BK1005.c37f5s6|apr11.P2.MID53.GY7WJEE02DZFBU|BK1005|Gabon_Bakoumba	PT0252-Cx.g1266 erythrocyte membrane protein 1 PfEMP1 putative	82.899	345	43	13	1	331	567	909	2.01E-78	296
BK1005.c37f5s6|apr11.P2.MID53.GY7WJEE02DZFBU|BK1005|Gabon_Bakoumba	PT0236-Cx.g1021 erythrocyte membrane protein 1 PfEMP1 putative	82.899	345	43	13	1	331	567	909	2.01E-78	296
BK1005.c37f5s6|apr11.P2.MID53.GY7WJEE02DZFBU|BK1005|Gabon_Bakoumba	PT0200-Cx.g280 erythrocyte membrane protein 1 PfEMP1 putative	82.899	345	43	13	1	331	567	909	2.01E-78	296
BK1005.c37f5s6|apr11.P2.MID53.GY7WJEE02DZFBU|BK1005|Gabon_Bakoumba	PT0129-C.g234 erythrocyte membrane protein 1 PfEMP1 putative	82.899	345	43	13	1	331	567	909	2.01E-78	296
BK1005.c37f5s6|apr11.P2.MID53.GY7WJEE02DZFBU|BK1005|Gabon_Bakoumba	PT0083-C.g424 erythrocyte membrane protein 1 PfEMP1 putative	82.899	345	43	13	1	331	567	909	2.01E-78	296
BK1005.c37f5s6|apr11.P2.MID53.GY7WJEE02DZFBU|BK1005|Gabon_Bakoumba	PT0078-Cx.g451 erythrocyte membrane protein 1 PfEMP1 putative	82.899	345	43	13	1	331	567	909	2.01E-78	296
BK1005.c37f5s6|apr11.P2.MID53.GY7WJEE02DZFBU|BK1005|Gabon_Bakoumba	PC0113-C.g745 erythrocyte membrane protein 1 PfEMP1 putative	82.899	345	43	13	1	331	567	909	2.01E-78	296
BK1005.c37f5s6|apr11.P2.MID53.GY7WJEE02DZFBU|BK1005|Gabon_Bakoumba	PA0187-C.g367 erythrocyte membrane protein 1 PfEMP1 putative	82.899	345	43	13	1	331	567	909	2.01E-78	296
BK1005.c37f5s6|apr11.P2.MID53.GY7WJEE02DZFBU|BK1005|Gabon_Bakoumba	PF0793-C.g1044 erythrocyte membrane protein 1 PfEMP1 putative	82.899	345	43	13	1	331	402	744	2.01E-78	296
BK1005.c37f5s6|apr11.P2.MID53.GY7WJEE02DZFBU|BK1005|Gabon_Bakoumba	PF0240-C.g122 erythrocyte membrane protein 1 PfEMP1 putative	82.899	345	43	13	1	331	567	909	2.01E-78	296
BK1005.c37f5s6|apr11.P2.MID53.GY7WJEE02DZFBU|BK1005|Gabon_Bakoumba	PF0223-C.g633 erythrocyte membrane protein 1 PfEMP1 putative	82.899	345	43	13	1	331	186	528	2.01E-78	296
BK1005.c37f5s6|apr11.P2.MID53.GY7WJEE02DZFBU|BK1005|Gabon_Bakoumba	PF0189-C.g577 erythrocyte membrane protein 1 PfEMP1 putative	82.899	345	43	13	1	331	567	909	2.01E-78	296
BK1005.c37f5s6|apr11.P2.MID53.GY7WJEE02DZFBU|BK1005|Gabon_Bakoumba	PF0184-C.g422 erythrocyte membrane protein 1 PfEMP1 putative	82.899	345	43	13	1	331	516	858	2.01E-78	296
BK1005.c37f5s6|apr11.P2.MID53.GY7WJEE02DZFBU|BK1005|Gabon_Bakoumba	PF0039-C.g363 erythrocyte membrane protein 1 PfEMP1 putative	82.899	345	43	13	1	331	567	909	2.01E-78	296
BK1005.c37f5s6|apr11.P2.MID53.GY7WJEE02DZFBU|BK1005|Gabon_Bakoumba	QG0276-C.g397 erythrocyte membrane protein 1 PfEMP1 putative	82.899	345	43	13	1	331	567	909	2.01E-78	296
BK1005.c37f5s6|apr11.P2.MID53.GY7WJEE02DZFBU|BK1005|Gabon_Bakoumba	PA0012-C.g574 erythrocyte membrane protein 1 PfEMP1 putative	82.883	333	50	6	1	328	567	897	2.60E-77	292
BK1005.c37f5s6|apr11.P2.MID53.GY7WJEE02DZFBU|BK1005|Gabon_Bakoumba	PT0296-C.g4893 erythrocyte membrane protein 1 PfEMP1 putative	82.883	333	50	6	1	328	567	897	2.60E-77	292
BK1005.c37f5s6|apr11.P2.MID53.GY7WJEE02DZFBU|BK1005|Gabon_Bakoumba	PT0100-C.g469 erythrocyte membrane protein 1 PfEMP1 putative	82.883	333	50	6	1	328	567	897	2.60E-77	292
BK1005.c37f5s6|apr11.P2.MID53.GY7WJEE02DZFBU|BK1005|Gabon_Bakoumba	PT0094-C.g1589 erythrocyte membrane protein 1 PfEMP1 putative	82.883	333	50	6	1	328	567	897	2.60E-77	292
BK1005.c37f5s6|apr11.P2.MID53.GY7WJEE02DZFBU|BK1005|Gabon_Bakoumba	PT0042-C.g466 erythrocyte membrane protein 1 PfEMP1 putative	82.883	333	50	6	1	328	567	897	2.60E-77	292
BK1005.c37f5s6|apr11.P2.MID53.GY7WJEE02DZFBU|BK1005|Gabon_Bakoumba	PF0781-C.g648 erythrocyte membrane protein 1 PfEMP1 putative	82.883	333	50	6	1	328	567	897	2.60E-77	292
BK1005.c37f5s6|apr11.P2.MID53.GY7WJEE02DZFBU|BK1005|Gabon_Bakoumba	PF0756-C.g860 erythrocyte membrane protein 1 PfEMP1 putative	82.883	333	50	6	1	328	567	897	2.60E-77	292
BK1005.c37f5s6|apr11.P2.MID53.GY7WJEE02DZFBU|BK1005|Gabon_Bakoumba	PF0741-C.g708 erythrocyte membrane protein 1 PfEMP1 putative	82.883	333	50	6	1	328	567	897	2.60E-77	292
BK1005.c37f5s6|apr11.P2.MID53.GY7WJEE02DZFBU|BK1005|Gabon_Bakoumba	PF0671-C.g3322 erythrocyte membrane protein 1 PfEMP1 putative	82.883	333	50	6	1	328	417	747	2.60E-77	292
BK1005.c37f5s6|apr11.P2.MID53.GY7WJEE02DZFBU|BK1005|Gabon_Bakoumba	.g185 erythrocyte membrane protein 1 PfEMP1 putative	82.883	333	50	6	1	328	567	897	2.60E-77	292
BK1005.c37f5s6|apr11.P2.MID53.GY7WJEE02DZFBU|BK1005|Gabon_Bakoumba	PF0584-C.g670 erythrocyte membrane protein 1 PfEMP1 putative	82.883	333	50	6	1	328	567	897	2.60E-77	292
BK1005.c37f5s6|apr11.P2.MID53.GY7WJEE02DZFBU|BK1005|Gabon_Bakoumba	PF0476-C.g566 erythrocyte membrane protein 1 PfEMP1 putative	82.883	333	50	6	1	328	567	897	2.60E-77	292
BK1005.c37f5s6|apr11.P2.MID53.GY7WJEE02DZFBU|BK1005|Gabon_Bakoumba	PF0467-C.g844 erythrocyte membrane protein 1 PfEMP1 putative	82.883	333	50	6	1	328	567	897	2.60E-77	292
BK1005.c37f5s6|apr11.P2.MID53.GY7WJEE02DZFBU|BK1005|Gabon_Bakoumba	PF0444-CW.g151 erythrocyte membrane protein 1 PfEMP1 putative	82.883	333	50	6	1	328	567	897	2.60E-77	292
BK1005.c37f5s6|apr11.P2.MID53.GY7WJEE02DZFBU|BK1005|Gabon_Bakoumba	PF0390-C.g363 erythrocyte membrane protein 1 PfEMP1 putative	82.883	333	50	6	1	328	567	897	2.60E-77	292
BK1005.c37f5s6|apr11.P2.MID53.GY7WJEE02DZFBU|BK1005|Gabon_Bakoumba	PF0255-C.g535 erythrocyte membrane protein 1 PfEMP1 putative	82.883	333	50	6	1	328	567	897	2.60E-77	292
BK1005.c37f5s6|apr11.P2.MID53.GY7WJEE02DZFBU|BK1005|Gabon_Bakoumba	PF0160-C.g217 erythrocyte membrane protein 1 PfEMP1 putative	82.883	333	50	6	1	328	567	897	2.60E-77	292
BK1005.c37f5s6|apr11.P2.MID53.GY7WJEE02DZFBU|BK1005|Gabon_Bakoumba	.g225 erythrocyte membrane protein 1 PfEMP1 putative	82.883	333	50	6	1	328	567	897	2.60E-77	292
BK1005.c37f5s6|apr11.P2.MID53.GY7WJEE02DZFBU|BK1005|Gabon_Bakoumba	QG0183-C.g475 erythrocyte membrane protein 1 PfEMP1 putative	82.883	333	50	6	1	328	567	897	2.60E-77	292
BK1005.c37f5s6|apr11.P2.MID53.GY7WJEE02DZFBU|BK1005|Gabon_Bakoumba	PR0165-C.g206 erythrocyte membrane protein 1 PfEMP1 putative	82.749	342	43	12	1	328	573	912	9.35E-77	291
BK1005.c37f5s6|apr11.P2.MID53.GY7WJEE02DZFBU|BK1005|Gabon_Bakoumba	PR0154-C.g128 erythrocyte membrane protein 1 PfEMP1 putative	82.749	342	43	12	1	328	48	387	9.35E-77	291
BK1005.c37f5s6|apr11.P2.MID53.GY7WJEE02DZFBU|BK1005|Gabon_Bakoumba	QE0474-C.g335 erythrocyte membrane protein 1 PfEMP1 putative	82.53	332	53	4	1	328	570	900	1.21E-75	287
BK1005.c37f5s6|apr11.P2.MID53.GY7WJEE02DZFBU|BK1005|Gabon_Bakoumba	PC0012_01.g598 erythrocyte membrane protein 1 PfEMP1 putative	82.53	332	53	4	1	328	27	357	1.21E-75	287
BK1005.c37f5s6|apr11.P2.MID53.GY7WJEE02DZFBU|BK1005|Gabon_Bakoumba	PC0025-C.g163 erythrocyte membrane protein 1 PfEMP1 putative	82.53	332	53	4	1	328	570	900	1.21E-75	287
BK1005.c37f5s6|apr11.P2.MID53.GY7WJEE02DZFBU|BK1005|Gabon_Bakoumba	PC0016-C.g78 erythrocyte membrane protein 1 PfEMP1 putative	82.53	332	53	4	1	328	570	900	1.21E-75	287
BK1005.c37f5s6|apr11.P2.MID53.GY7WJEE02DZFBU|BK1005|Gabon_Bakoumba	PH0648-C.g240 erythrocyte membrane protein 1 PfEMP1 putative	82.53	332	53	4	1	328	573	903	1.21E-75	287
BK1005.c37f5s6|apr11.P2.MID53.GY7WJEE02DZFBU|BK1005|Gabon_Bakoumba	PH0645-C.g1592 erythrocyte membrane protein 1 PfEMP1 putative	82.53	332	53	4	1	328	573	903	1.21E-75	287
BK1005.c37f5s6|apr11.P2.MID53.GY7WJEE02DZFBU|BK1005|Gabon_Bakoumba	PH0505-C.g509 erythrocyte membrane protein 1 PfEMP1 putative	82.53	332	53	4	1	328	573	903	1.21E-75	287
BK1005.c37f5s6|apr11.P2.MID53.GY7WJEE02DZFBU|BK1005|Gabon_Bakoumba	PH0369-C.g389 erythrocyte membrane protein 1 PfEMP1 putative	82.53	332	53	4	1	328	306	636	1.21E-75	287
BK1005.c37f5s6|apr11.P2.MID53.GY7WJEE02DZFBU|BK1005|Gabon_Bakoumba	PH0205-C.g766 erythrocyte membrane protein 1 PfEMP1 putative	82.53	332	53	4	1	328	603	933	1.21E-75	287
BK1005.c37f5s6|apr11.P2.MID53.GY7WJEE02DZFBU|BK1005|Gabon_Bakoumba	PT0290-C.g695 erythrocyte membrane protein 1 PfEMP1 putative	82.456	342	44	12	1	328	324	663	4.35E-75	285
BK1005.c37f5s6|apr11.P2.MID53.GY7WJEE02DZFBU|BK1005|Gabon_Bakoumba	PT0271-Cx.g1028 erythrocyte membrane protein 1 PfEMP1 putative	82.456	342	44	12	1	328	573	912	4.35E-75	285
BK1005.c37f5s6|apr11.P2.MID53.GY7WJEE02DZFBU|BK1005|Gabon_Bakoumba	PT0195-Cx.g216 erythrocyte membrane protein 1 PfEMP1 putative	82.456	342	44	12	1	328	573	912	4.35E-75	285
BK1005.c37f5s6|apr11.P2.MID53.GY7WJEE02DZFBU|BK1005|Gabon_Bakoumba	PT0182-C.g3838 erythrocyte membrane protein 1 PfEMP1 putative	82.456	342	44	12	1	328	573	912	4.35E-75	285
BK1005.c37f5s6|apr11.P2.MID53.GY7WJEE02DZFBU|BK1005|Gabon_Bakoumba	PT0061-C.g559 erythrocyte membrane protein 1 PfEMP1 putative	82.319	345	45	13	1	331	567	909	4.35E-75	285
BK1005.c37f5s6|apr11.P2.MID53.GY7WJEE02DZFBU|BK1005|Gabon_Bakoumba	PT0061-C.g1059 erythrocyte membrane protein 1 PfEMP1 putative	82.319	345	45	13	1	331	567	909	4.35E-75	285
BK1005.c37f5s6|apr11.P2.MID53.GY7WJEE02DZFBU|BK1005|Gabon_Bakoumba	PF0620-C.g2639 erythrocyte membrane protein 1 PfEMP1 putative	82.456	342	44	12	1	328	573	912	4.35E-75	285
BK1005.c37f5s6|apr11.P2.MID53.GY7WJEE02DZFBU|BK1005|Gabon_Bakoumba	PF0242-C.g338 erythrocyte membrane protein 1 PfEMP1 putative	82.456	342	44	12	1	328	573	912	4.35E-75	285
BK1005.c37f5s6|apr11.P2.MID53.GY7WJEE02DZFBU|BK1005|Gabon_Bakoumba	PF0140-C.g457 erythrocyte membrane protein 1 PfEMP1 putative	82.456	342	44	12	1	328	570	909	4.35E-75	285
BK1005.c37f5s6|apr11.P2.MID53.GY7WJEE02DZFBU|BK1005|Gabon_Bakoumba	PF0095-C.g365 erythrocyte membrane protein 1 PfEMP1 putative	82.456	342	44	12	1	328	573	912	4.35E-75	285
BK1005.c37f5s6|apr11.P2.MID53.GY7WJEE02DZFBU|BK1005|Gabon_Bakoumba	PF0054-C.g32 erythrocyte membrane protein 1 PfEMP1 putative	82.456	342	44	12	1	328	573	912	4.35E-75	285
BK1005.c37f5s6|apr11.P2.MID53.GY7WJEE02DZFBU|BK1005|Gabon_Bakoumba	PR0143-C.g1610 erythrocyte membrane protein 1 PfEMP1 putative	82.456	342	44	12	1	328	414	753	4.35E-75	285
BK1005.c37f5s6|apr11.P2.MID53.GY7WJEE02DZFBU|BK1005|Gabon_Bakoumba	PF0373-C.g95 erythrocyte membrane protein 1 PfEMP1 putative	93.264	193	12	1	140	331	192	384	1.57E-74	283
BK1005.c37f5s6|apr11.P2.MID53.GY7WJEE02DZFBU|BK1005|Gabon_Bakoumba	QE0421-C.g631 erythrocyte membrane protein 1 PfEMP1 putative	82.229	332	54	4	1	328	573	903	5.63E-74	281
BK1005.c37f5s6|apr11.P2.MID53.GY7WJEE02DZFBU|BK1005|Gabon_Bakoumba	PA0145-C.g489 erythrocyte membrane protein 1 PfEMP1 putative	82.388	335	48	9	1	328	573	903	5.63E-74	281
BK1005.c37f5s6|apr11.P2.MID53.GY7WJEE02DZFBU|BK1005|Gabon_Bakoumba	PH0788-C.g435 erythrocyte membrane protein 1 PfEMP1 putative	82.229	332	54	4	1	328	573	903	5.63E-74	281
BK1005.c37f5s6|apr11.P2.MID53.GY7WJEE02DZFBU|BK1005|Gabon_Bakoumba	PH0642-C.g491 erythrocyte membrane protein 1 PfEMP1 putative	82.229	332	54	4	1	328	573	903	5.63E-74	281
BK1005.c37f5s6|apr11.P2.MID53.GY7WJEE02DZFBU|BK1005|Gabon_Bakoumba	PH0487-C.g434 erythrocyte membrane protein 1 PfEMP1 putative	82.229	332	54	4	1	328	573	903	5.63E-74	281
BK1005.c37f5s6|apr11.P2.MID53.GY7WJEE02DZFBU|BK1005|Gabon_Bakoumba	PH0242-C.g30 erythrocyte membrane protein 1 PfEMP1 putative	82.229	332	54	4	1	328	573	903	5.63E-74	281
BK1005.c37f5s6|apr11.P2.MID53.GY7WJEE02DZFBU|BK1005|Gabon_Bakoumba	PR0144-C.g954 erythrocyte membrane protein 1 PfEMP1 putative	82.229	332	54	4	1	328	573	903	5.63E-74	281
BK1005.c37f5s6|apr11.P2.MID53.GY7WJEE02DZFBU|BK1005|Gabon_Bakoumba	PV0149-C.g43	82.133	347	42	16	1	331	372	714	2.02E-73	279
BK1005.c37f5s6|apr11.P2.MID53.GY7WJEE02DZFBU|BK1005|Gabon_Bakoumba	PV0084-C.g119	82.133	347	42	16	1	331	570	912	2.02E-73	279
BK1005.c37f5s6|apr11.P2.MID53.GY7WJEE02DZFBU|BK1005|Gabon_Bakoumba	PF0430-C.g573 erythrocyte membrane protein 1 PfEMP1 putative	82.216	343	43	15	1	328	54	393	2.02E-73	279
BK1005.c37f5s6|apr11.P2.MID53.GY7WJEE02DZFBU|BK1005|Gabon_Bakoumba	PF0401-C.g140 erythrocyte membrane protein 1 PfEMP1 putative	82.133	347	42	16	1	331	573	915	2.02E-73	279
BK1005.c37f5s6|apr11.P2.MID53.GY7WJEE02DZFBU|BK1005|Gabon_Bakoumba	PF0134-C.g2020 erythrocyte membrane protein 1 PfEMP1 putative	82.164	342	45	12	1	328	561	900	2.02E-73	279
BK1005.c37f5s6|apr11.P2.MID53.GY7WJEE02DZFBU|BK1005|Gabon_Bakoumba	PF0131-C.g1273 erythrocyte membrane protein 1 PfEMP1 putative	82.164	342	45	12	1	328	561	900	2.02E-73	279
BK1005.c37f5s6|apr11.P2.MID53.GY7WJEE02DZFBU|BK1005|Gabon_Bakoumba	PR0115-C.g886 erythrocyte membrane protein 1 PfEMP1 putative	82.133	347	42	16	1	331	570	912	2.02E-73	279
BK1005.c37f5s6|apr11.P2.MID53.GY7WJEE02DZFBU|BK1005|Gabon_Bakoumba	PF0408-C.g1123 erythrocyte membrane protein 1 PfEMP1 putative	82.216	343	41	15	2	328	571	909	7.28E-73	278
BK1005.c37f5s6|apr11.P2.MID53.GY7WJEE02DZFBU|BK1005|Gabon_Bakoumba	PF0388-C.g409 erythrocyte membrane protein 1 PfEMP1 putative	93.548	186	12	0	143	328	70	255	7.28E-73	278
BK1005.c37f5s6|apr11.P2.MID53.GY7WJEE02DZFBU|BK1005|Gabon_Bakoumba	PF0112-C.g310 erythrocyte membrane protein 1 PfEMP1 putative	93.583	187	10	2	146	331	1	186	7.28E-73	278
BK1005.c37f5s6|apr11.P2.MID53.GY7WJEE02DZFBU|BK1005|Gabon_Bakoumba	QC0186-C.g80 erythrocyte membrane protein 1 PfEMP1 putative	82.036	334	51	8	1	328	567	897	2.62E-72	276
BK1005.c37f5s6|apr11.P2.MID53.GY7WJEE02DZFBU|BK1005|Gabon_Bakoumba	PT0257-Cx.g542 erythrocyte membrane protein 1 PfEMP1 putative	93.048	187	12	1	143	328	576	762	3.39E-71	272
BK1005.c37f5s6|apr11.P2.MID53.GY7WJEE02DZFBU|BK1005|Gabon_Bakoumba	PT0066-C.g84 erythrocyte membrane protein 1 PfEMP1 putative	93.048	187	12	1	143	328	741	927	3.39E-71	272
BK1005.c37f5s6|apr11.P2.MID53.GY7WJEE02DZFBU|BK1005|Gabon_Bakoumba	QE0468-C.g28 erythrocyte membrane protein 1 PfEMP1 putative	92.593	189	14	0	143	331	721	909	3.39E-71	272
BK1005.c37f5s6|apr11.P2.MID53.GY7WJEE02DZFBU|BK1005|Gabon_Bakoumba	PF0409-C.g83 erythrocyte membrane protein 1 PfEMP1 putative	93.048	187	12	1	143	328	741	927	3.39E-71	272
BK1005.c37f5s6|apr11.P2.MID53.GY7WJEE02DZFBU|BK1005|Gabon_Bakoumba	PH0885-Cx.g812 erythrocyte membrane protein 1 PfEMP1 putative	92.593	189	14	0	143	331	721	909	3.39E-71	272
BK1005.c37f5s6|apr11.P2.MID53.GY7WJEE02DZFBU|BK1005|Gabon_Bakoumba	PH0849-C.g182 erythrocyte membrane protein 1 PfEMP1 putative	92.593	189	14	0	143	331	721	909	3.39E-71	272
BK1005.c37f5s6|apr11.P2.MID53.GY7WJEE02DZFBU|BK1005|Gabon_Bakoumba	.g531 erythrocyte membrane protein 1 PfEMP1 putative	92.593	189	14	0	143	331	73	261	3.39E-71	272
BK1005.c37f5s6|apr11.P2.MID53.GY7WJEE02DZFBU|BK1005|Gabon_Bakoumba	PH0641-C.g757 erythrocyte membrane protein 1 PfEMP1 putative	90.686	204	19	0	128	331	67	270	3.39E-71	272
BK1005.c37f5s6|apr11.P2.MID53.GY7WJEE02DZFBU|BK1005|Gabon_Bakoumba	QC0193-C.g39 erythrocyte membrane protein 1 PfEMP1 putative	81.633	343	45	15	1	328	567	906	4.38E-70	268
BK1005.c37f5s6|apr11.P2.MID53.GY7WJEE02DZFBU|BK1005|Gabon_Bakoumba	QC0189-C.g62 erythrocyte membrane protein 1 PfEMP1 putative	81.633	343	45	15	1	328	567	906	4.38E-70	268
BK1005.c37f5s6|apr11.P2.MID53.GY7WJEE02DZFBU|BK1005|Gabon_Bakoumba	PM0033-C.g144 erythrocyte membrane protein 1 PfEMP1 putative	81.737	334	49	12	1	328	576	903	4.38E-70	268
BK1005.c37f5s6|apr11.P2.MID53.GY7WJEE02DZFBU|BK1005|Gabon_Bakoumba	PT0301-Cx.g1191 erythrocyte membrane protein 1 PfEMP1 putative	81.737	334	49	12	1	328	567	894	4.38E-70	268
BK1005.c37f5s6|apr11.P2.MID53.GY7WJEE02DZFBU|BK1005|Gabon_Bakoumba	PT0100-C.g754 erythrocyte membrane protein 1 PfEMP1 putative	81.737	334	49	12	1	328	567	894	4.38E-70	268
BK1005.c37f5s6|apr11.P2.MID53.GY7WJEE02DZFBU|BK1005|Gabon_Bakoumba	QG0194-C.g797 erythrocyte membrane protein 1 PfEMP1 putative	81.737	334	49	12	1	328	30	357	4.38E-70	268
BK1005.c37f5s6|apr11.P2.MID53.GY7WJEE02DZFBU|BK1005|Gabon_Bakoumba	PT0252-Cx.g1040 erythrocyte membrane protein 1 PfEMP1 putative	93.82	178	9	2	155	331	1	177	1.58E-69	267
BK1005.c37f5s6|apr11.P2.MID53.GY7WJEE02DZFBU|BK1005|Gabon_Bakoumba	PT0234-Cx.g18 erythrocyte membrane protein 1 PfEMP1 putative	92.513	187	13	1	143	328	741	927	1.58E-69	267
BK1005.c37f5s6|apr11.P2.MID53.GY7WJEE02DZFBU|BK1005|Gabon_Bakoumba	PT0094-C.g397 erythrocyte membrane protein 1 PfEMP1 putative	81.449	345	46	14	2	331	571	912	1.58E-69	267
BK1005.c37f5s6|apr11.P2.MID53.GY7WJEE02DZFBU|BK1005|Gabon_Bakoumba	PA0232-C.g163 erythrocyte membrane protein 1 PfEMP1 putative	92.513	187	13	1	143	328	741	927	1.58E-69	267
BK1005.c37f5s6|apr11.P2.MID53.GY7WJEE02DZFBU|BK1005|Gabon_Bakoumba	PA0165-C.g122 erythrocyte membrane protein 1 PfEMP1 putative	92.513	187	13	1	143	328	741	927	1.58E-69	267
BK1005.c37f5s6|apr11.P2.MID53.GY7WJEE02DZFBU|BK1005|Gabon_Bakoumba	PF0248-C.g373 erythrocyte membrane protein 1 PfEMP1 putative	92.513	187	13	1	143	328	741	927	1.58E-69	267
BK1005.c37f5s6|apr11.P2.MID53.GY7WJEE02DZFBU|BK1005|Gabon_Bakoumba	PF0230-C.g1479 erythrocyte membrane protein 1 PfEMP1 putative	92.513	187	13	1	143	328	612	798	1.58E-69	267
BK1005.c37f5s6|apr11.P2.MID53.GY7WJEE02DZFBU|BK1005|Gabon_Bakoumba	PF0228-C.g175 erythrocyte membrane protein 1 PfEMP1 putative	92.513	187	13	1	143	328	615	801	1.58E-69	267
BK1005.c37f5s6|apr11.P2.MID53.GY7WJEE02DZFBU|BK1005|Gabon_Bakoumba	PF0164-C.g1057 erythrocyte membrane protein 1 PfEMP1 putative	92.513	187	13	1	143	328	741	927	1.58E-69	267
BK1005.c37f5s6|apr11.P2.MID53.GY7WJEE02DZFBU|BK1005|Gabon_Bakoumba	PF0116-C.g486 erythrocyte membrane protein 1 PfEMP1 putative	81.928	332	44	12	11	328	1	330	1.58E-69	267
BK1005.c37f5s6|apr11.P2.MID53.GY7WJEE02DZFBU|BK1005|Gabon_Bakoumba	PD0547-C.g17 erythrocyte membrane protein 1 PfEMP1 putative	81.341	343	46	15	1	328	567	906	2.04E-68	263
BK1005.c37f5s6|apr11.P2.MID53.GY7WJEE02DZFBU|BK1005|Gabon_Bakoumba	PD0524-C.g85 erythrocyte membrane protein 1 PfEMP1 putative	81.341	343	46	15	1	328	567	906	2.04E-68	263
BK1005.c37f5s6|apr11.P2.MID53.GY7WJEE02DZFBU|BK1005|Gabon_Bakoumba	QC0233-C.g66 erythrocyte membrane protein 1 PfEMP1 putative	81.341	343	46	15	1	328	567	906	2.04E-68	263
BK1005.c37f5s6|apr11.P2.MID53.GY7WJEE02DZFBU|BK1005|Gabon_Bakoumba	QC0232-C.g772 erythrocyte membrane protein 1 PfEMP1 putative	81.341	343	46	15	1	328	567	906	2.04E-68	263
BK1005.c37f5s6|apr11.P2.MID53.GY7WJEE02DZFBU|BK1005|Gabon_Bakoumba	QC0215-C.g964 erythrocyte membrane protein 1 PfEMP1 putative	81.341	343	46	15	1	328	567	906	2.04E-68	263
BK1005.c37f5s6|apr11.P2.MID53.GY7WJEE02DZFBU|BK1005|Gabon_Bakoumba	QC0193-C.g164 erythrocyte membrane protein 1 PfEMP1 putative	81.341	343	46	15	1	328	567	906	2.04E-68	263
BK1005.c37f5s6|apr11.P2.MID53.GY7WJEE02DZFBU|BK1005|Gabon_Bakoumba	QC0182-C.g97 erythrocyte membrane protein 1 PfEMP1 putative	81.341	343	46	15	1	328	567	906	2.04E-68	263
BK1005.c37f5s6|apr11.P2.MID53.GY7WJEE02DZFBU|BK1005|Gabon_Bakoumba	QC0177-C.g1068 erythrocyte membrane protein 1 PfEMP1 putative	81.341	343	46	15	1	328	567	906	2.04E-68	263
BK1005.c37f5s6|apr11.P2.MID53.GY7WJEE02DZFBU|BK1005|Gabon_Bakoumba	PM0073-C.g324 erythrocyte membrane protein 1 PfEMP1 putative	81.341	343	46	15	1	328	567	906	2.04E-68	263
BK1005.c37f5s6|apr11.P2.MID53.GY7WJEE02DZFBU|BK1005|Gabon_Bakoumba	PT0231-Cx.g4105 erythrocyte membrane protein 1 PfEMP1 putative	81.341	343	46	15	1	328	567	906	2.04E-68	263
BK1005.c37f5s6|apr11.P2.MID53.GY7WJEE02DZFBU|BK1005|Gabon_Bakoumba	PT0207-C.g663 erythrocyte membrane protein 1 PfEMP1 putative	81.341	343	46	15	1	328	567	906	2.04E-68	263
BK1005.c37f5s6|apr11.P2.MID53.GY7WJEE02DZFBU|BK1005|Gabon_Bakoumba	PT0193-C.g3041 erythrocyte membrane protein 1 PfEMP1 putative	81.341	343	46	15	1	328	567	906	2.04E-68	263
BK1005.c37f5s6|apr11.P2.MID53.GY7WJEE02DZFBU|BK1005|Gabon_Bakoumba	PT0112-C.g574 erythrocyte membrane protein 1 PfEMP1 putative	81.341	343	46	15	1	328	561	900	2.04E-68	263
BK1005.c37f5s6|apr11.P2.MID53.GY7WJEE02DZFBU|BK1005|Gabon_Bakoumba	PT0076-C.g660 erythrocyte membrane protein 1 PfEMP1 putative	81.341	343	46	15	1	328	567	906	2.04E-68	263
BK1005.c37f5s6|apr11.P2.MID53.GY7WJEE02DZFBU|BK1005|Gabon_Bakoumba	PT0060-C.g20 erythrocyte membrane protein 1 PfEMP1 putative	81.341	343	46	15	1	328	567	906	2.04E-68	263
BK1005.c37f5s6|apr11.P2.MID53.GY7WJEE02DZFBU|BK1005|Gabon_Bakoumba	PF0814-C.g1402 erythrocyte membrane protein 1 PfEMP1 putative	81.341	343	46	15	1	328	567	906	2.04E-68	263
BK1005.c37f5s6|apr11.P2.MID53.GY7WJEE02DZFBU|BK1005|Gabon_Bakoumba	PF0764-C.g876 erythrocyte membrane protein 1 PfEMP1 putative	81.341	343	46	15	1	328	567	906	2.04E-68	263
BK1005.c37f5s6|apr11.P2.MID53.GY7WJEE02DZFBU|BK1005|Gabon_Bakoumba	PF0739-C.g1215 erythrocyte membrane protein 1 PfEMP1 putative	81.341	343	46	15	1	328	567	906	2.04E-68	263
BK1005.c37f5s6|apr11.P2.MID53.GY7WJEE02DZFBU|BK1005|Gabon_Bakoumba	PF0487-C.g563 erythrocyte membrane protein 1 PfEMP1 putative	81.341	343	46	15	1	328	567	906	2.04E-68	263
BK1005.c37f5s6|apr11.P2.MID53.GY7WJEE02DZFBU|BK1005|Gabon_Bakoumba	PF0411-C.g40 erythrocyte membrane protein 1 PfEMP1 putative	81.341	343	46	15	1	328	567	906	2.04E-68	263
BK1005.c37f5s6|apr11.P2.MID53.GY7WJEE02DZFBU|BK1005|Gabon_Bakoumba	PF0369-C.g383 erythrocyte membrane protein 1 PfEMP1 putative	81.341	343	46	15	1	328	567	906	2.04E-68	263
BK1005.c37f5s6|apr11.P2.MID53.GY7WJEE02DZFBU|BK1005|Gabon_Bakoumba	QG0209-C.g605 erythrocyte membrane protein 1 PfEMP1 putative	81.341	343	46	15	1	328	567	906	2.04E-68	263
BK1005.c37f5s6|apr11.P2.MID53.GY7WJEE02DZFBU|BK1005|Gabon_Bakoumba	QG0197-C.g954 erythrocyte membrane protein 1 PfEMP1 putative	81.341	343	46	15	1	328	414	753	2.04E-68	263
BK1005.c37f5s6|apr11.P2.MID53.GY7WJEE02DZFBU|BK1005|Gabon_Bakoumba	PR0159-C.g59 erythrocyte membrane protein 1 PfEMP1 putative	81.341	343	46	15	1	328	408	747	2.04E-68	263
BK1005.c37f5s6|apr11.P2.MID53.GY7WJEE02DZFBU|BK1005|Gabon_Bakoumba	PR0154-C.g519 erythrocyte membrane protein 1 PfEMP1 putative	81.341	343	46	15	1	328	567	906	2.04E-68	263
BK1005.c37f5s6|apr11.P2.MID53.GY7WJEE02DZFBU|BK1005|Gabon_Bakoumba	PR0133-C.g384 erythrocyte membrane protein 1 PfEMP1 putative	81.341	343	46	15	1	328	567	906	2.04E-68	263
BK1005.c37f5s6|apr11.P2.MID53.GY7WJEE02DZFBU|BK1005|Gabon_Bakoumba	PA0064-C.g557 erythrocyte membrane protein 1 PfEMP1 putative	91.979	187	13	2	143	328	721	906	7.33E-68	261
BK1005.c37f5s6|apr11.P2.MID53.GY7WJEE02DZFBU|BK1005|Gabon_Bakoumba	PF0620-C.g7122 erythrocyte membrane protein 1 PfEMP1 putative	91.979	187	13	2	143	328	721	906	7.33E-68	261
BK1005.c37f5s6|apr11.P2.MID53.GY7WJEE02DZFBU|BK1005|Gabon_Bakoumba	PF0223-C.g588 erythrocyte membrane protein 1 PfEMP1 putative	81.105	344	48	12	1	328	570	912	2.64E-67	259
BK1005.c37f5s6|apr11.P2.MID53.GY7WJEE02DZFBU|BK1005|Gabon_Bakoumba	SenT077.11.g676 erythrocyte membrane protein 1 PfEMP1 putative	81.05	343	47	15	1	328	567	906	9.49E-67	257
BK1005.c37f5s6|apr11.P2.MID53.GY7WJEE02DZFBU|BK1005|Gabon_Bakoumba	SenT069.11.g103 erythrocyte membrane protein 1 PfEMP1 putative	81.05	343	47	15	1	328	567	906	9.49E-67	257
BK1005.c37f5s6|apr11.P2.MID53.GY7WJEE02DZFBU|BK1005|Gabon_Bakoumba	SenT040.11.g231 erythrocyte membrane protein 1 PfEMP1 putative	81.05	343	47	15	1	328	567	906	9.49E-67	257
BK1005.c37f5s6|apr11.P2.MID53.GY7WJEE02DZFBU|BK1005|Gabon_Bakoumba	PM0129-C.g344 erythrocyte membrane protein 1 PfEMP1 putative	81.05	343	47	15	1	328	228	567	9.49E-67	257
BK1005.c37f5s6|apr11.P2.MID53.GY7WJEE02DZFBU|BK1005|Gabon_Bakoumba	PT0218-Cx.g623 erythrocyte membrane protein 1 PfEMP1 putative	81.05	343	47	15	1	328	567	906	9.49E-67	257
BK1005.c37f5s6|apr11.P2.MID53.GY7WJEE02DZFBU|BK1005|Gabon_Bakoumba	QE0478-C.g498 erythrocyte membrane protein 1 PfEMP1 putative	80.938	341	51	9	1	328	567	906	9.49E-67	257
BK1005.c37f5s6|apr11.P2.MID53.GY7WJEE02DZFBU|BK1005|Gabon_Bakoumba	PA0210-C.g393 erythrocyte membrane protein 1 PfEMP1 putative	81.05	343	47	15	1	328	567	906	9.49E-67	257
BK1005.c37f5s6|apr11.P2.MID53.GY7WJEE02DZFBU|BK1005|Gabon_Bakoumba	PA0209-C.g1681 erythrocyte membrane protein 1 PfEMP1 putative	81.05	343	47	15	1	328	567	906	9.49E-67	257
BK1005.c37f5s6|apr11.P2.MID53.GY7WJEE02DZFBU|BK1005|Gabon_Bakoumba	PA0160-C.g2671 erythrocyte membrane protein 1 PfEMP1 putative	81.05	343	47	15	1	328	567	906	9.49E-67	257
BK1005.c37f5s6|apr11.P2.MID53.GY7WJEE02DZFBU|BK1005|Gabon_Bakoumba	PF0803-C.g703 erythrocyte membrane protein 1 PfEMP1 putative	81.05	343	47	15	1	328	567	906	9.49E-67	257
BK1005.c37f5s6|apr11.P2.MID53.GY7WJEE02DZFBU|BK1005|Gabon_Bakoumba	PF0732-C.g897 erythrocyte membrane protein 1 PfEMP1 putative	81.05	343	47	15	1	328	567	906	9.49E-67	257
BK1005.c37f5s6|apr11.P2.MID53.GY7WJEE02DZFBU|BK1005|Gabon_Bakoumba	PF0720-C.g333 erythrocyte membrane protein 1 PfEMP1 putative	81.05	343	47	15	1	328	567	906	9.49E-67	257
BK1005.c37f5s6|apr11.P2.MID53.GY7WJEE02DZFBU|BK1005|Gabon_Bakoumba	.g196 erythrocyte membrane protein 1 PfEMP1 putative	81.05	343	47	15	1	328	567	906	9.49E-67	257
BK1005.c37f5s6|apr11.P2.MID53.GY7WJEE02DZFBU|BK1005|Gabon_Bakoumba	PF0562-C.g1475 erythrocyte membrane protein 1 PfEMP1 putative	81.05	343	47	15	1	328	567	906	9.49E-67	257
BK1005.c37f5s6|apr11.P2.MID53.GY7WJEE02DZFBU|BK1005|Gabon_Bakoumba	PF0529-C.g937 erythrocyte membrane protein 1 PfEMP1 putative	81.05	343	47	15	1	328	570	909	9.49E-67	257
BK1005.c37f5s6|apr11.P2.MID53.GY7WJEE02DZFBU|BK1005|Gabon_Bakoumba	PF0494-C.g4917 erythrocyte membrane protein 1 PfEMP1 putative	81.05	343	47	15	1	328	567	906	9.49E-67	257
BK1005.c37f5s6|apr11.P2.MID53.GY7WJEE02DZFBU|BK1005|Gabon_Bakoumba	PF0461-C.g657 erythrocyte membrane protein 1 PfEMP1 putative	81.05	343	47	15	1	328	567	906	9.49E-67	257
BK1005.c37f5s6|apr11.P2.MID53.GY7WJEE02DZFBU|BK1005|Gabon_Bakoumba	PF0458-C.g590 erythrocyte membrane protein 1 PfEMP1 putative	81.05	343	47	15	1	328	564	903	9.49E-67	257
BK1005.c37f5s6|apr11.P2.MID53.GY7WJEE02DZFBU|BK1005|Gabon_Bakoumba	PF0415-C.g474 erythrocyte membrane protein 1 PfEMP1 putative	81.05	343	47	15	1	328	567	906	9.49E-67	257
BK1005.c37f5s6|apr11.P2.MID53.GY7WJEE02DZFBU|BK1005|Gabon_Bakoumba	PF0392-C.g2345 erythrocyte membrane protein 1 PfEMP1 putative	81.05	343	47	15	1	328	306	645	9.49E-67	257
BK1005.c37f5s6|apr11.P2.MID53.GY7WJEE02DZFBU|BK1005|Gabon_Bakoumba	PF0380-C.g573 erythrocyte membrane protein 1 PfEMP1 putative	81.05	343	47	15	1	328	567	906	9.49E-67	257
BK1005.c37f5s6|apr11.P2.MID53.GY7WJEE02DZFBU|BK1005|Gabon_Bakoumba	PF0354-C.g285 erythrocyte membrane protein 1 PfEMP1 putative	81.05	343	47	15	1	328	516	855	9.49E-67	257
BK1005.c37f5s6|apr11.P2.MID53.GY7WJEE02DZFBU|BK1005|Gabon_Bakoumba	PF0084-C.g399 erythrocyte membrane protein 1 PfEMP1 putative	81.05	343	47	15	1	328	567	906	9.49E-67	257
BK1005.c37f5s6|apr11.P2.MID53.GY7WJEE02DZFBU|BK1005|Gabon_Bakoumba	PF0079-C.g611 erythrocyte membrane protein 1 PfEMP1 putative	81.05	343	47	15	1	328	567	906	9.49E-67	257
BK1005.c37f5s6|apr11.P2.MID53.GY7WJEE02DZFBU|BK1005|Gabon_Bakoumba	QG0298-C.g6558 erythrocyte membrane protein 1 PfEMP1 putative	81.05	343	47	15	1	328	414	753	9.49E-67	257
BK1005.c37f5s6|apr11.P2.MID53.GY7WJEE02DZFBU|BK1005|Gabon_Bakoumba	QG0205-C.g637 erythrocyte membrane protein 1 PfEMP1 putative	81.05	343	47	15	1	328	567	906	9.49E-67	257
BK1005.c37f5s6|apr11.P2.MID53.GY7WJEE02DZFBU|BK1005|Gabon_Bakoumba	QG0192-C.g1336 erythrocyte membrane protein 1 PfEMP1 putative	81.05	343	47	15	1	328	567	906	9.49E-67	257
BK400.c44f10s19|apr11.P2.MID18.GY7WJEE02EJLYA|BK400|Gabon_Bakoumba	PV0235-C.g13	100	356	0	0	1	356	543	898	0	658
BK400.c44f10s19|apr11.P2.MID18.GY7WJEE02EJLYA|BK400|Gabon_Bakoumba	PV0224-C.g97	100	356	0	0	1	356	201	556	0	658
BK400.c44f10s19|apr11.P2.MID18.GY7WJEE02EJLYA|BK400|Gabon_Bakoumba	PV0212-C.g26	100	356	0	0	1	356	543	898	0	658
BK400.c44f10s19|apr11.P2.MID18.GY7WJEE02EJLYA|BK400|Gabon_Bakoumba	PV0169-C.g3	100	356	0	0	1	356	534	889	0	658
BK400.c44f10s19|apr11.P2.MID18.GY7WJEE02EJLYA|BK400|Gabon_Bakoumba	PV0089-C.g1	100	356	0	0	1	356	534	889	0	658
BK400.c44f10s19|apr11.P2.MID18.GY7WJEE02EJLYA|BK400|Gabon_Bakoumba	PV0080-C.g2	100	356	0	0	1	356	534	889	0	658
BK400.c44f10s19|apr11.P2.MID18.GY7WJEE02EJLYA|BK400|Gabon_Bakoumba	PA0041-C.g346 erythrocyte membrane protein 1 PfEMP1 putative	100	356	0	0	1	356	543	898	0	658
BK400.c44f10s19|apr11.P2.MID18.GY7WJEE02EJLYA|BK400|Gabon_Bakoumba	PA0016-C.g315 erythrocyte membrane protein 1 PfEMP1 putative	100	356	0	0	1	356	543	898	0	658
BK400.c44f10s19|apr11.P2.MID18.GY7WJEE02EJLYA|BK400|Gabon_Bakoumba	PD0550-C.g546 erythrocyte membrane protein 1 PfEMP1 putative	100	356	0	0	1	356	543	898	0	658
BK400.c44f10s19|apr11.P2.MID18.GY7WJEE02EJLYA|BK400|Gabon_Bakoumba	PD0499-C.g566 erythrocyte membrane protein 1 PfEMP1 putative	100	356	0	0	1	356	534	889	0	658
BK400.c44f10s19|apr11.P2.MID18.GY7WJEE02EJLYA|BK400|Gabon_Bakoumba	PD0496-C.g721 erythrocyte membrane protein 1 PfEMP1 putative	100	356	0	0	1	356	543	898	0	658
BK400.c44f10s19|apr11.P2.MID18.GY7WJEE02EJLYA|BK400|Gabon_Bakoumba	SenT235.08.g33 erythrocyte membrane protein 1 PfEMP1 putative	100	356	0	0	1	356	543	898	0	658
BK400.c44f10s19|apr11.P2.MID18.GY7WJEE02EJLYA|BK400|Gabon_Bakoumba	SenT232.08.g204 erythrocyte membrane protein 1 PfEMP1 putative	100	356	0	0	1	356	543	898	0	658
BK400.c44f10s19|apr11.P2.MID18.GY7WJEE02EJLYA|BK400|Gabon_Bakoumba	SenT170.08.g273 erythrocyte membrane protein 1 PfEMP1 putative	100	356	0	0	1	356	543	898	0	658
BK400.c44f10s19|apr11.P2.MID18.GY7WJEE02EJLYA|BK400|Gabon_Bakoumba	SenT129.11.g547 erythrocyte membrane protein 1 PfEMP1 putative	100	356	0	0	1	356	537	892	0	658
BK400.c44f10s19|apr11.P2.MID18.GY7WJEE02EJLYA|BK400|Gabon_Bakoumba	SenT125.11.g1272 erythrocyte membrane protein 1 PfEMP1 putative	100	356	0	0	1	356	537	892	0	658
BK400.c44f10s19|apr11.P2.MID18.GY7WJEE02EJLYA|BK400|Gabon_Bakoumba	QC0230-C.g497 erythrocyte membrane protein 1 PfEMP1 putative	100	356	0	0	1	356	543	898	0	658
BK400.c44f10s19|apr11.P2.MID18.GY7WJEE02EJLYA|BK400|Gabon_Bakoumba	PM0161-C.g2629 erythrocyte membrane protein 1 PfEMP1 putative	100	356	0	0	1	356	534	889	0	658
BK400.c44f10s19|apr11.P2.MID18.GY7WJEE02EJLYA|BK400|Gabon_Bakoumba	PM0157-C.g355 erythrocyte membrane protein 1 PfEMP1 putative	100	356	0	0	1	356	537	892	0	658
BK400.c44f10s19|apr11.P2.MID18.GY7WJEE02EJLYA|BK400|Gabon_Bakoumba	PM0098-C.g580 erythrocyte membrane protein 1 PfEMP1 putative	100	356	0	0	1	356	543	898	0	658
BK400.c44f10s19|apr11.P2.MID18.GY7WJEE02EJLYA|BK400|Gabon_Bakoumba	PT0291-Cx.g4765 erythrocyte membrane protein 1 PfEMP1 putative	100	356	0	0	1	356	537	892	0	658
BK400.c44f10s19|apr11.P2.MID18.GY7WJEE02EJLYA|BK400|Gabon_Bakoumba	PT0277-C.g862 erythrocyte membrane protein 1 PfEMP1 putative	100	356	0	0	1	356	537	892	0	658
BK400.c44f10s19|apr11.P2.MID18.GY7WJEE02EJLYA|BK400|Gabon_Bakoumba	PT0262-C.g493 erythrocyte membrane protein 1 PfEMP1 putative	100	356	0	0	1	356	543	898	0	658
BK400.c44f10s19|apr11.P2.MID18.GY7WJEE02EJLYA|BK400|Gabon_Bakoumba	PT0254-Cx.g731 erythrocyte membrane protein 1 PfEMP1 putative	100	356	0	0	1	356	543	898	0	658
BK400.c44f10s19|apr11.P2.MID18.GY7WJEE02EJLYA|BK400|Gabon_Bakoumba	PT0242-Cx.g520 erythrocyte membrane protein 1 PfEMP1 putative	100	356	0	0	1	356	543	898	0	658
BK400.c44f10s19|apr11.P2.MID18.GY7WJEE02EJLYA|BK400|Gabon_Bakoumba	PT0205-C.g1791 erythrocyte membrane protein 1 PfEMP1 putative	100	356	0	0	1	356	555	910	0	658
BK400.c44f10s19|apr11.P2.MID18.GY7WJEE02EJLYA|BK400|Gabon_Bakoumba	PT0200-Cx.g251 erythrocyte membrane protein 1 PfEMP1 putative	100	356	0	0	1	356	543	898	0	658
BK400.c44f10s19|apr11.P2.MID18.GY7WJEE02EJLYA|BK400|Gabon_Bakoumba	PT0180-C.g4282 erythrocyte membrane protein 1 PfEMP1 putative	100	356	0	0	1	356	543	898	0	658
BK400.c44f10s19|apr11.P2.MID18.GY7WJEE02EJLYA|BK400|Gabon_Bakoumba	PT0152-C.g1921 erythrocyte membrane protein 1 PfEMP1 putative	100	356	0	0	1	356	534	889	0	658
BK400.c44f10s19|apr11.P2.MID18.GY7WJEE02EJLYA|BK400|Gabon_Bakoumba	PT0136-C.g762 erythrocyte membrane protein 1 PfEMP1 putative	100	356	0	0	1	356	537	892	0	658
BK400.c44f10s19|apr11.P2.MID18.GY7WJEE02EJLYA|BK400|Gabon_Bakoumba	PT0115-C.g195 erythrocyte membrane protein 1 PfEMP1 putative	100	356	0	0	1	356	537	892	0	658
BK400.c44f10s19|apr11.P2.MID18.GY7WJEE02EJLYA|BK400|Gabon_Bakoumba	PT0111-C.g299 erythrocyte membrane protein 1 PfEMP1 putative	100	356	0	0	1	356	543	898	0	658
BK400.c44f10s19|apr11.P2.MID18.GY7WJEE02EJLYA|BK400|Gabon_Bakoumba	PT0108-C.g854 erythrocyte membrane protein 1 PfEMP1 putative	100	356	0	0	1	356	543	898	0	658
BK400.c44f10s19|apr11.P2.MID18.GY7WJEE02EJLYA|BK400|Gabon_Bakoumba	PT0085-C.g525 erythrocyte membrane protein 1 PfEMP1 putative	100	356	0	0	1	356	534	889	0	658
BK400.c44f10s19|apr11.P2.MID18.GY7WJEE02EJLYA|BK400|Gabon_Bakoumba	PT0082-C.g2097 erythrocyte membrane protein 1 PfEMP1 putative	100	356	0	0	1	356	543	898	0	658
BK400.c44f10s19|apr11.P2.MID18.GY7WJEE02EJLYA|BK400|Gabon_Bakoumba	PT0081-C.g3284 erythrocyte membrane protein 1 PfEMP1 putative	100	356	0	0	1	356	138	493	0	658
BK400.c44f10s19|apr11.P2.MID18.GY7WJEE02EJLYA|BK400|Gabon_Bakoumba	PT0065-C.g1697 erythrocyte membrane protein 1 PfEMP1 putative	100	356	0	0	1	356	543	898	0	658
BK400.c44f10s19|apr11.P2.MID18.GY7WJEE02EJLYA|BK400|Gabon_Bakoumba	.g170 erythrocyte membrane protein 1 PfEMP1 putative	100	356	0	0	1	356	543	898	0	658
BK400.c44f10s19|apr11.P2.MID18.GY7WJEE02EJLYA|BK400|Gabon_Bakoumba	PT0010-CW.g606 erythrocyte membrane protein 1 PfEMP1 putative	100	356	0	0	1	356	537	892	0	658
BK400.c44f10s19|apr11.P2.MID18.GY7WJEE02EJLYA|BK400|Gabon_Bakoumba	PC0113-C.g65 erythrocyte membrane protein 1 PfEMP1 putative	100	356	0	0	1	356	537	892	0	658
BK400.c44f10s19|apr11.P2.MID18.GY7WJEE02EJLYA|BK400|Gabon_Bakoumba	PA0251-C.g383 erythrocyte membrane protein 1 PfEMP1 putative	100	356	0	0	1	356	537	892	0	658
BK400.c44f10s19|apr11.P2.MID18.GY7WJEE02EJLYA|BK400|Gabon_Bakoumba	PA0218-C.g869 erythrocyte membrane protein 1 PfEMP1 putative	100	356	0	0	1	356	537	892	0	658
BK400.c44f10s19|apr11.P2.MID18.GY7WJEE02EJLYA|BK400|Gabon_Bakoumba	PA0212-C.g716 erythrocyte membrane protein 1 PfEMP1 putative	100	356	0	0	1	356	537	892	0	658
BK400.c44f10s19|apr11.P2.MID18.GY7WJEE02EJLYA|BK400|Gabon_Bakoumba	PA0210-C.g940 erythrocyte membrane protein 1 PfEMP1 putative	100	356	0	0	1	356	543	898	0	658
BK400.c44f10s19|apr11.P2.MID18.GY7WJEE02EJLYA|BK400|Gabon_Bakoumba	PA0145-C.g848 erythrocyte membrane protein 1 PfEMP1 putative	100	356	0	0	1	356	537	892	0	658
BK400.c44f10s19|apr11.P2.MID18.GY7WJEE02EJLYA|BK400|Gabon_Bakoumba	PF0782-C.g483 erythrocyte membrane protein 1 PfEMP1 putative	100	356	0	0	1	356	537	892	0	658
BK400.c44f10s19|apr11.P2.MID18.GY7WJEE02EJLYA|BK400|Gabon_Bakoumba	PF0759-C.g171 erythrocyte membrane protein 1 PfEMP1 putative	100	356	0	0	1	356	543	898	0	658
BK400.c44f10s19|apr11.P2.MID18.GY7WJEE02EJLYA|BK400|Gabon_Bakoumba	PF0741-C.g869 erythrocyte membrane protein 1 PfEMP1 putative	100	356	0	0	1	356	543	898	0	658
BK400.c44f10s19|apr11.P2.MID18.GY7WJEE02EJLYA|BK400|Gabon_Bakoumba	PF0720-C.g2702 erythrocyte membrane protein 1 PfEMP1 putative	100	356	0	0	1	356	537	892	0	658
BK400.c44f10s19|apr11.P2.MID18.GY7WJEE02EJLYA|BK400|Gabon_Bakoumba	PF0690-C.g788 erythrocyte membrane protein 1 PfEMP1 putative	100	356	0	0	1	356	543	898	0	658
BK400.c44f10s19|apr11.P2.MID18.GY7WJEE02EJLYA|BK400|Gabon_Bakoumba	PF0683-C.g1818 erythrocyte membrane protein 1 PfEMP1 putative	100	356	0	0	1	356	552	907	0	658
BK400.c44f10s19|apr11.P2.MID18.GY7WJEE02EJLYA|BK400|Gabon_Bakoumba	PF0675-C.g6119 erythrocyte membrane protein 1 PfEMP1 putative	100	356	0	0	1	356	543	898	0	658
BK400.c44f10s19|apr11.P2.MID18.GY7WJEE02EJLYA|BK400|Gabon_Bakoumba	PF0587-C.g1307 erythrocyte membrane protein 1 PfEMP1 putative	100	356	0	0	1	356	537	892	0	658
BK400.c44f10s19|apr11.P2.MID18.GY7WJEE02EJLYA|BK400|Gabon_Bakoumba	PF0539-C.g1051 erythrocyte membrane protein 1 PfEMP1 putative	100	356	0	0	1	356	534	889	0	658
BK400.c44f10s19|apr11.P2.MID18.GY7WJEE02EJLYA|BK400|Gabon_Bakoumba	PF0519-C.g419 erythrocyte membrane protein 1 PfEMP1 putative	100	356	0	0	1	356	543	898	0	658
BK400.c44f10s19|apr11.P2.MID18.GY7WJEE02EJLYA|BK400|Gabon_Bakoumba	PF0514-C.g932 erythrocyte membrane protein 1 PfEMP1 putative	100	356	0	0	1	356	543	898	0	658
BK400.c44f10s19|apr11.P2.MID18.GY7WJEE02EJLYA|BK400|Gabon_Bakoumba	PF0510-C.g3148 erythrocyte membrane protein 1 PfEMP1 putative	100	356	0	0	1	356	543	898	0	658
BK400.c44f10s19|apr11.P2.MID18.GY7WJEE02EJLYA|BK400|Gabon_Bakoumba	PF0484-C.g967 erythrocyte membrane protein 1 PfEMP1 putative	100	356	0	0	1	356	543	898	0	658
BK400.c44f10s19|apr11.P2.MID18.GY7WJEE02EJLYA|BK400|Gabon_Bakoumba	PF0478-C.g2366 erythrocyte membrane protein 1 PfEMP1 putative	100	356	0	0	1	356	252	607	0	658
BK400.c44f10s19|apr11.P2.MID18.GY7WJEE02EJLYA|BK400|Gabon_Bakoumba	PF0476-C.g26 erythrocyte membrane protein 1 PfEMP1 putative	100	356	0	0	1	356	543	898	0	658
BK400.c44f10s19|apr11.P2.MID18.GY7WJEE02EJLYA|BK400|Gabon_Bakoumba	PF0446-CW.g122 erythrocyte membrane protein 1 PfEMP1 putative	100	356	0	0	1	356	543	898	0	658
BK400.c44f10s19|apr11.P2.MID18.GY7WJEE02EJLYA|BK400|Gabon_Bakoumba	PF0432-C.g383 erythrocyte membrane protein 1 PfEMP1 putative	100	356	0	0	1	356	537	892	0	658
BK400.c44f10s19|apr11.P2.MID18.GY7WJEE02EJLYA|BK400|Gabon_Bakoumba	PF0415-C.g581 erythrocyte membrane protein 1 PfEMP1 putative	100	356	0	0	1	356	543	898	0	658
BK400.c44f10s19|apr11.P2.MID18.GY7WJEE02EJLYA|BK400|Gabon_Bakoumba	PF0410-CW.g203 erythrocyte membrane protein 1 PfEMP1 putative	100	356	0	0	1	356	543	898	0	658
BK400.c44f10s19|apr11.P2.MID18.GY7WJEE02EJLYA|BK400|Gabon_Bakoumba	PF0281-C.g556 erythrocyte membrane protein 1 PfEMP1 putative	100	356	0	0	1	356	537	892	0	658
BK400.c44f10s19|apr11.P2.MID18.GY7WJEE02EJLYA|BK400|Gabon_Bakoumba	PF0268-C.g186 erythrocyte membrane protein 1 PfEMP1 putative	100	356	0	0	1	356	537	892	0	658
BK400.c44f10s19|apr11.P2.MID18.GY7WJEE02EJLYA|BK400|Gabon_Bakoumba	PF0246-C.g532 erythrocyte membrane protein 1 PfEMP1 putative	100	356	0	0	1	356	534	889	0	658
BK400.c44f10s19|apr11.P2.MID18.GY7WJEE02EJLYA|BK400|Gabon_Bakoumba	PF0207-C.g416 erythrocyte membrane protein 1 PfEMP1 putative	100	356	0	0	1	356	537	892	0	658
BK400.c44f10s19|apr11.P2.MID18.GY7WJEE02EJLYA|BK400|Gabon_Bakoumba	PF0156-C.g346 erythrocyte membrane protein 1 PfEMP1 putative	100	356	0	0	1	356	543	898	0	658
BK400.c44f10s19|apr11.P2.MID18.GY7WJEE02EJLYA|BK400|Gabon_Bakoumba	PF0152-C.g814 erythrocyte membrane protein 1 PfEMP1 putative	100	356	0	0	1	356	543	898	0	658
BK400.c44f10s19|apr11.P2.MID18.GY7WJEE02EJLYA|BK400|Gabon_Bakoumba	PF0131-C.g1253 erythrocyte membrane protein 1 PfEMP1 putative	100	356	0	0	1	356	543	898	0	658
BK400.c44f10s19|apr11.P2.MID18.GY7WJEE02EJLYA|BK400|Gabon_Bakoumba	PF0117-C.g324 erythrocyte membrane protein 1 PfEMP1 putative	100	356	0	0	1	356	36	391	0	658
BK400.c44f10s19|apr11.P2.MID18.GY7WJEE02EJLYA|BK400|Gabon_Bakoumba	PF0112-C.g575 erythrocyte membrane protein 1 PfEMP1 putative	100	356	0	0	1	356	543	898	0	658
BK400.c44f10s19|apr11.P2.MID18.GY7WJEE02EJLYA|BK400|Gabon_Bakoumba	PF0090-C.g375 erythrocyte membrane protein 1 PfEMP1 putative	100	356	0	0	1	356	543	898	0	658
BK400.c44f10s19|apr11.P2.MID18.GY7WJEE02EJLYA|BK400|Gabon_Bakoumba	PF0084-C.g873 erythrocyte membrane protein 1 PfEMP1 putative	100	356	0	0	1	356	543	898	0	658
BK400.c44f10s19|apr11.P2.MID18.GY7WJEE02EJLYA|BK400|Gabon_Bakoumba	PF0058-C.g478 erythrocyte membrane protein 1 PfEMP1 putative	100	356	0	0	1	356	537	892	0	658
BK400.c44f10s19|apr11.P2.MID18.GY7WJEE02EJLYA|BK400|Gabon_Bakoumba	PF0010-C.g371 erythrocyte membrane protein 1 PfEMP1 putative	100	356	0	0	1	356	537	892	0	658
BK400.c44f10s19|apr11.P2.MID18.GY7WJEE02EJLYA|BK400|Gabon_Bakoumba	QG0288-C.g10783 erythrocyte membrane protein 1 PfEMP1 putative	100	356	0	0	1	356	543	898	0	658
BK400.c44f10s19|apr11.P2.MID18.GY7WJEE02EJLYA|BK400|Gabon_Bakoumba	QG0279-C.g735 erythrocyte membrane protein 1 PfEMP1 putative	100	356	0	0	1	356	543	898	0	658
BK400.c44f10s19|apr11.P2.MID18.GY7WJEE02EJLYA|BK400|Gabon_Bakoumba	QG0238-C.g1108 erythrocyte membrane protein 1 PfEMP1 putative	100	356	0	0	1	356	537	892	0	658
BK400.c44f10s19|apr11.P2.MID18.GY7WJEE02EJLYA|BK400|Gabon_Bakoumba	QG0237-C.g2477 erythrocyte membrane protein 1 PfEMP1 putative	100	356	0	0	1	356	537	892	0	658
BK400.c44f10s19|apr11.P2.MID18.GY7WJEE02EJLYA|BK400|Gabon_Bakoumba	PH0935-C.g2119 erythrocyte membrane protein 1 PfEMP1 putative	100	356	0	0	1	356	543	898	0	658
BK400.c44f10s19|apr11.P2.MID18.GY7WJEE02EJLYA|BK400|Gabon_Bakoumba	PH0782-C.g513 erythrocyte membrane protein 1 PfEMP1 putative	100	356	0	0	1	356	543	898	0	658
BK400.c44f10s19|apr11.P2.MID18.GY7WJEE02EJLYA|BK400|Gabon_Bakoumba	PH0507-C.g632 erythrocyte membrane protein 1 PfEMP1 putative	100	356	0	0	1	356	543	898	0	658
BK400.c44f10s19|apr11.P2.MID18.GY7WJEE02EJLYA|BK400|Gabon_Bakoumba	PH0506-C.g644 erythrocyte membrane protein 1 PfEMP1 putative	100	356	0	0	1	356	534	889	0	658
BK400.c44f10s19|apr11.P2.MID18.GY7WJEE02EJLYA|BK400|Gabon_Bakoumba	PH0376-C.g36	100	356	0	0	1	356	543	898	0	658
BK400.c44f10s19|apr11.P2.MID18.GY7WJEE02EJLYA|BK400|Gabon_Bakoumba	PH0368-C.g310 erythrocyte membrane protein 1 PfEMP1 putative	100	356	0	0	1	356	543	898	0	658
BK400.c44f10s19|apr11.P2.MID18.GY7WJEE02EJLYA|BK400|Gabon_Bakoumba	PH0351-C.g342 erythrocyte membrane protein 1 PfEMP1 putative	100	356	0	0	1	356	519	874	0	658
BK400.c44f10s19|apr11.P2.MID18.GY7WJEE02EJLYA|BK400|Gabon_Bakoumba	PH0207-C.g313 erythrocyte membrane protein 1 PfEMP1 putative	100	356	0	0	1	356	534	889	0	658
BK400.c44f10s19|apr11.P2.MID18.GY7WJEE02EJLYA|BK400|Gabon_Bakoumba	PH0064-C.g845 erythrocyte membrane protein 1 PfEMP1 putative	100	356	0	0	1	356	534	889	0	658
BK400.c44f10s19|apr11.P2.MID18.GY7WJEE02EJLYA|BK400|Gabon_Bakoumba	PV0219-C.g27	99.719	356	1	0	1	356	543	898	0	652
BK400.c44f10s19|apr11.P2.MID18.GY7WJEE02EJLYA|BK400|Gabon_Bakoumba	QE0443-C.g525 erythrocyte membrane protein 1 PfEMP1 putative	99.719	356	1	0	1	356	543	898	0	652
BK400.c44f10s19|apr11.P2.MID18.GY7WJEE02EJLYA|BK400|Gabon_Bakoumba	QE0435-C.g627 erythrocyte membrane protein 1 PfEMP1 putative	99.719	356	1	0	1	356	543	898	0	652
BK400.c44f10s19|apr11.P2.MID18.GY7WJEE02EJLYA|BK400|Gabon_Bakoumba	QE0429-C.g686 erythrocyte membrane protein 1 PfEMP1 putative	99.719	356	1	0	1	356	543	898	0	652
BK400.c44f10s19|apr11.P2.MID18.GY7WJEE02EJLYA|BK400|Gabon_Bakoumba	PF0673-C.g1736 erythrocyte membrane protein 1 PfEMP1 putative	99.432	352	2	0	1	352	189	540	0	640
BK400.c44f10s19|apr11.P2.MID18.GY7WJEE02EJLYA|BK400|Gabon_Bakoumba	PF0199-C.g16 erythrocyte membrane protein 1 PfEMP1 putative	100	314	0	0	43	356	465	778	5.37E-164	580
BK400.c44f10s19|apr11.P2.MID18.GY7WJEE02EJLYA|BK400|Gabon_Bakoumba	PC0026-C.g315 erythrocyte membrane protein 1 PfEMP1 putative	100	304	0	0	53	356	1	304	1.94E-158	562
BK400.c44f10s19|apr11.P2.MID18.GY7WJEE02EJLYA|BK400|Gabon_Bakoumba	PT0228-Cx.g842 erythrocyte membrane protein 1 PfEMP1 putative	93.75	352	22	0	1	352	528	879	1.97E-148	529
BK400.c44f10s19|apr11.P2.MID18.GY7WJEE02EJLYA|BK400|Gabon_Bakoumba	PT0223-Cx.g1174 erythrocyte membrane protein 1 PfEMP1 putative	93.75	352	22	0	1	352	528	879	1.97E-148	529
BK400.c44f10s19|apr11.P2.MID18.GY7WJEE02EJLYA|BK400|Gabon_Bakoumba	PT0145-C.g863 erythrocyte membrane protein 1 PfEMP1 putative	93.75	352	22	0	1	352	528	879	1.97E-148	529
BK400.c44f10s19|apr11.P2.MID18.GY7WJEE02EJLYA|BK400|Gabon_Bakoumba	PH0936-C.g634 erythrocyte membrane protein 1 PfEMP1 putative	93.75	352	22	0	1	352	528	879	1.97E-148	529
BK400.c44f10s19|apr11.P2.MID18.GY7WJEE02EJLYA|BK400|Gabon_Bakoumba	PH0765-C.g1	93.75	352	22	0	1	352	528	879	1.97E-148	529
BK400.c44f10s19|apr11.P2.MID18.GY7WJEE02EJLYA|BK400|Gabon_Bakoumba	PH0639-C.g710 erythrocyte membrane protein 1 PfEMP1 putative	93.75	352	22	0	1	352	528	879	1.97E-148	529
BK400.c44f10s19|apr11.P2.MID18.GY7WJEE02EJLYA|BK400|Gabon_Bakoumba	PH0633-C.g567 erythrocyte membrane protein 1 PfEMP1 putative	93.75	352	22	0	1	352	528	879	1.97E-148	529
BK400.c44f10s19|apr11.P2.MID18.GY7WJEE02EJLYA|BK400|Gabon_Bakoumba	SenT180.08.g49 erythrocyte membrane protein 1 PfEMP1 putative	91.848	368	18	5	1	356	69	436	1.19E-140	503
BK400.c44f10s19|apr11.P2.MID18.GY7WJEE02EJLYA|BK400|Gabon_Bakoumba	SenT133.11.g212 erythrocyte membrane protein 1 PfEMP1 putative	91.848	368	18	5	1	356	537	904	1.19E-140	503
BK400.c44f10s19|apr11.P2.MID18.GY7WJEE02EJLYA|BK400|Gabon_Bakoumba	SenT129.11.g496 erythrocyte membrane protein 1 PfEMP1 putative	91.848	368	18	5	1	356	537	904	1.19E-140	503
BK400.c44f10s19|apr11.P2.MID18.GY7WJEE02EJLYA|BK400|Gabon_Bakoumba	SenT015.11.g1144 erythrocyte membrane protein 1 PfEMP1 putative	91.848	368	18	5	1	356	537	904	1.19E-140	503
BK400.c44f10s19|apr11.P2.MID18.GY7WJEE02EJLYA|BK400|Gabon_Bakoumba	PA0263-C.g1289 erythrocyte membrane protein 1 PfEMP1 putative	91.848	368	18	5	1	356	534	901	1.19E-140	503
BK400.c44f10s19|apr11.P2.MID18.GY7WJEE02EJLYA|BK400|Gabon_Bakoumba	PF0822-C.g406 erythrocyte membrane protein 1 PfEMP1 putative	91.848	368	18	5	1	356	534	901	1.19E-140	503
BK400.c44f10s19|apr11.P2.MID18.GY7WJEE02EJLYA|BK400|Gabon_Bakoumba	PF0289-C.g565 erythrocyte membrane protein 1 PfEMP1 putative	91.848	368	18	5	1	356	534	901	1.19E-140	503
BK400.c44f10s19|apr11.P2.MID18.GY7WJEE02EJLYA|BK400|Gabon_Bakoumba	PF0145-C.g195 erythrocyte membrane protein 1 PfEMP1 putative	91.848	368	18	5	1	356	543	910	1.19E-140	503
BK400.c44f10s19|apr11.P2.MID18.GY7WJEE02EJLYA|BK400|Gabon_Bakoumba	PV0226-C.g141	91.576	368	19	5	1	356	264	631	5.56E-139	497
BK400.c44f10s19|apr11.P2.MID18.GY7WJEE02EJLYA|BK400|Gabon_Bakoumba	PV0186-C.g15	91.576	368	19	5	1	356	522	889	5.56E-139	497
BK400.c44f10s19|apr11.P2.MID18.GY7WJEE02EJLYA|BK400|Gabon_Bakoumba	PV0174-C.g91	91.576	368	19	5	1	356	522	889	5.56E-139	497
BK400.c44f10s19|apr11.P2.MID18.GY7WJEE02EJLYA|BK400|Gabon_Bakoumba	PV0124-C.g8	91.576	368	19	5	1	356	522	889	5.56E-139	497
BK400.c44f10s19|apr11.P2.MID18.GY7WJEE02EJLYA|BK400|Gabon_Bakoumba	PV0118-C.g36	91.576	368	19	5	1	356	522	889	5.56E-139	497
BK400.c44f10s19|apr11.P2.MID18.GY7WJEE02EJLYA|BK400|Gabon_Bakoumba	PV0116-C.g19	91.576	368	19	5	1	356	522	889	5.56E-139	497
BK400.c44f10s19|apr11.P2.MID18.GY7WJEE02EJLYA|BK400|Gabon_Bakoumba	PV0114-C.g37	91.576	368	19	5	1	356	522	889	5.56E-139	497
BK400.c44f10s19|apr11.P2.MID18.GY7WJEE02EJLYA|BK400|Gabon_Bakoumba	PV0110-C.g52	91.576	368	19	5	1	356	534	901	5.56E-139	497
BK400.c44f10s19|apr11.P2.MID18.GY7WJEE02EJLYA|BK400|Gabon_Bakoumba	PV0031-C.g26	91.576	368	19	5	1	356	522	889	5.56E-139	497
BK400.c44f10s19|apr11.P2.MID18.GY7WJEE02EJLYA|BK400|Gabon_Bakoumba	SenT150.09.g71 erythrocyte membrane protein 1 PfEMP1 putative	91.576	368	19	5	1	356	534	901	5.56E-139	497
BK400.c44f10s19|apr11.P2.MID18.GY7WJEE02EJLYA|BK400|Gabon_Bakoumba	SenT136.09.g304 erythrocyte membrane protein 1 PfEMP1 putative	91.576	368	19	5	1	356	534	901	5.56E-139	497
BK400.c44f10s19|apr11.P2.MID18.GY7WJEE02EJLYA|BK400|Gabon_Bakoumba	SenT119.09.g1167 erythrocyte membrane protein 1 PfEMP1 putative	91.576	368	19	5	1	356	534	901	5.56E-139	497
BK400.c44f10s19|apr11.P2.MID18.GY7WJEE02EJLYA|BK400|Gabon_Bakoumba	SenT013.11.g151 erythrocyte membrane protein 1 PfEMP1 putative	91.576	368	19	5	1	356	534	901	5.56E-139	497
BK400.c44f10s19|apr11.P2.MID18.GY7WJEE02EJLYA|BK400|Gabon_Bakoumba	QC0235-C.g376 erythrocyte membrane protein 1 PfEMP1 putative	91.576	368	19	5	1	356	534	901	5.56E-139	497
BK400.c44f10s19|apr11.P2.MID18.GY7WJEE02EJLYA|BK400|Gabon_Bakoumba	QC0175-C.g139 erythrocyte membrane protein 1 PfEMP1 putative	91.576	368	19	5	1	356	534	901	5.56E-139	497
BK400.c44f10s19|apr11.P2.MID18.GY7WJEE02EJLYA|BK400|Gabon_Bakoumba	QC0173-C.g224 erythrocyte membrane protein 1 PfEMP1 putative	91.576	368	19	5	1	356	534	901	5.56E-139	497
BK400.c44f10s19|apr11.P2.MID18.GY7WJEE02EJLYA|BK400|Gabon_Bakoumba	PM0160-C.g458 erythrocyte membrane protein 1 PfEMP1 putative	91.576	368	19	5	1	356	534	901	5.56E-139	497
BK400.c44f10s19|apr11.P2.MID18.GY7WJEE02EJLYA|BK400|Gabon_Bakoumba	PM0144-C.g883 erythrocyte membrane protein 1 PfEMP1 putative	91.576	368	19	5	1	356	360	727	5.56E-139	497
BK400.c44f10s19|apr11.P2.MID18.GY7WJEE02EJLYA|BK400|Gabon_Bakoumba	PM0127-C.g108 erythrocyte membrane protein 1 PfEMP1 putative	91.576	368	19	5	1	356	534	901	5.56E-139	497
BK400.c44f10s19|apr11.P2.MID18.GY7WJEE02EJLYA|BK400|Gabon_Bakoumba	PM0097-C.g930 erythrocyte membrane protein 1 PfEMP1 putative	91.576	368	19	5	1	356	534	901	5.56E-139	497
BK400.c44f10s19|apr11.P2.MID18.GY7WJEE02EJLYA|BK400|Gabon_Bakoumba	PM0093-C.g175 erythrocyte membrane protein 1 PfEMP1 putative	91.576	368	19	5	1	356	534	901	5.56E-139	497
BK400.c44f10s19|apr11.P2.MID18.GY7WJEE02EJLYA|BK400|Gabon_Bakoumba	PM0086-C.g234 erythrocyte membrane protein 1 PfEMP1 putative	91.576	368	19	5	1	356	534	901	5.56E-139	497
BK400.c44f10s19|apr11.P2.MID18.GY7WJEE02EJLYA|BK400|Gabon_Bakoumba	PM0083-C.g444 erythrocyte membrane protein 1 PfEMP1 putative	91.576	368	19	5	1	356	534	901	5.56E-139	497
BK400.c44f10s19|apr11.P2.MID18.GY7WJEE02EJLYA|BK400|Gabon_Bakoumba	PM0041-C.g473 erythrocyte membrane protein 1 PfEMP1 putative	91.576	368	19	5	1	356	555	922	5.56E-139	497
BK400.c44f10s19|apr11.P2.MID18.GY7WJEE02EJLYA|BK400|Gabon_Bakoumba	PM0020-C.g806 erythrocyte membrane protein 1 PfEMP1 putative	91.576	368	19	5	1	356	534	901	5.56E-139	497
BK400.c44f10s19|apr11.P2.MID18.GY7WJEE02EJLYA|BK400|Gabon_Bakoumba	PT0282-Cx.g1012 erythrocyte membrane protein 1 PfEMP1 putative	91.576	368	19	5	1	356	534	901	5.56E-139	497
BK400.c44f10s19|apr11.P2.MID18.GY7WJEE02EJLYA|BK400|Gabon_Bakoumba	PT0263-C.g532 erythrocyte membrane protein 1 PfEMP1 putative	91.576	368	19	5	1	356	534	901	5.56E-139	497
BK400.c44f10s19|apr11.P2.MID18.GY7WJEE02EJLYA|BK400|Gabon_Bakoumba	PT0193-C.g1014 erythrocyte membrane protein 1 PfEMP1 putative	91.576	368	19	5	1	356	522	889	5.56E-139	497
BK400.c44f10s19|apr11.P2.MID18.GY7WJEE02EJLYA|BK400|Gabon_Bakoumba	PT0190-C.g4969 erythrocyte membrane protein 1 PfEMP1 putative	91.576	368	19	5	1	356	534	901	5.56E-139	497
BK400.c44f10s19|apr11.P2.MID18.GY7WJEE02EJLYA|BK400|Gabon_Bakoumba	PT0175-C.g2331 erythrocyte membrane protein 1 PfEMP1 putative	91.576	368	19	5	1	356	534	901	5.56E-139	497
BK400.c44f10s19|apr11.P2.MID18.GY7WJEE02EJLYA|BK400|Gabon_Bakoumba	PT0174-C.g3895 erythrocyte membrane protein 1 PfEMP1 putative	91.576	368	19	5	1	356	534	901	5.56E-139	497
BK400.c44f10s19|apr11.P2.MID18.GY7WJEE02EJLYA|BK400|Gabon_Bakoumba	PT0166-C.g752 erythrocyte membrane protein 1 PfEMP1 putative	91.576	368	19	5	1	356	534	901	5.56E-139	497
BK400.c44f10s19|apr11.P2.MID18.GY7WJEE02EJLYA|BK400|Gabon_Bakoumba	PT0149-C.g484 erythrocyte membrane protein 1 PfEMP1 putative	91.576	368	19	5	1	356	534	901	5.56E-139	497
BK400.c44f10s19|apr11.P2.MID18.GY7WJEE02EJLYA|BK400|Gabon_Bakoumba	PT0123-C.g817 erythrocyte membrane protein 1 PfEMP1 putative	91.576	368	19	5	1	356	534	901	5.56E-139	497
BK400.c44f10s19|apr11.P2.MID18.GY7WJEE02EJLYA|BK400|Gabon_Bakoumba	PT0122-C.g1265 erythrocyte membrane protein 1 PfEMP1 putative	91.576	368	19	5	1	356	534	901	5.56E-139	497
BK400.c44f10s19|apr11.P2.MID18.GY7WJEE02EJLYA|BK400|Gabon_Bakoumba	PT0059-C.g624 erythrocyte membrane protein 1 PfEMP1 putative	91.576	368	19	5	1	356	534	901	5.56E-139	497
BK400.c44f10s19|apr11.P2.MID18.GY7WJEE02EJLYA|BK400|Gabon_Bakoumba	PT0055-C.g583 erythrocyte membrane protein 1 PfEMP1 putative	91.576	368	19	5	1	356	534	901	5.56E-139	497
BK400.c44f10s19|apr11.P2.MID18.GY7WJEE02EJLYA|BK400|Gabon_Bakoumba	PT0046-C.g178 erythrocyte membrane protein 1 PfEMP1 putative	91.576	368	19	5	1	356	534	901	5.56E-139	497
BK400.c44f10s19|apr11.P2.MID18.GY7WJEE02EJLYA|BK400|Gabon_Bakoumba	PT0003-CW.g245 erythrocyte membrane protein 1 PfEMP1 putative	91.576	368	19	5	1	356	534	901	5.56E-139	497
BK400.c44f10s19|apr11.P2.MID18.GY7WJEE02EJLYA|BK400|Gabon_Bakoumba	QE0446-C.g1072 erythrocyte membrane protein 1 PfEMP1 putative	91.576	368	19	5	1	356	522	889	5.56E-139	497
BK400.c44f10s19|apr11.P2.MID18.GY7WJEE02EJLYA|BK400|Gabon_Bakoumba	QE0426-C.g1007 erythrocyte membrane protein 1 PfEMP1 putative	91.576	368	19	5	1	356	522	889	5.56E-139	497
BK400.c44f10s19|apr11.P2.MID18.GY7WJEE02EJLYA|BK400|Gabon_Bakoumba	PA0202-C.g268 erythrocyte membrane protein 1 PfEMP1 putative	91.576	368	19	5	1	356	534	901	5.56E-139	497
BK400.c44f10s19|apr11.P2.MID18.GY7WJEE02EJLYA|BK400|Gabon_Bakoumba	PA0177-C.g1476 erythrocyte membrane protein 1 PfEMP1 putative	91.576	368	19	5	1	356	534	901	5.56E-139	497
BK400.c44f10s19|apr11.P2.MID18.GY7WJEE02EJLYA|BK400|Gabon_Bakoumba	PF0816-C.g531 erythrocyte membrane protein 1 PfEMP1 putative	91.576	368	19	5	1	356	534	901	5.56E-139	497
BK400.c44f10s19|apr11.P2.MID18.GY7WJEE02EJLYA|BK400|Gabon_Bakoumba	PF0814-C.g933 erythrocyte membrane protein 1 PfEMP1 putative	91.576	368	19	5	1	356	534	901	5.56E-139	497
BK400.c44f10s19|apr11.P2.MID18.GY7WJEE02EJLYA|BK400|Gabon_Bakoumba	PF0811-C.g480 erythrocyte membrane protein 1 PfEMP1 putative	91.576	368	19	5	1	356	534	901	5.56E-139	497
BK400.c44f10s19|apr11.P2.MID18.GY7WJEE02EJLYA|BK400|Gabon_Bakoumba	PF0800-C.g2925 erythrocyte membrane protein 1 PfEMP1 putative	91.576	368	19	5	1	356	534	901	5.56E-139	497
BK400.c44f10s19|apr11.P2.MID18.GY7WJEE02EJLYA|BK400|Gabon_Bakoumba	PF0798-C.g462 erythrocyte membrane protein 1 PfEMP1 putative	91.576	368	19	5	1	356	534	901	5.56E-139	497
BK400.c44f10s19|apr11.P2.MID18.GY7WJEE02EJLYA|BK400|Gabon_Bakoumba	.g2767 erythrocyte membrane protein 1 PfEMP1 putative	91.576	368	19	5	1	356	534	901	5.56E-139	497
BK400.c44f10s19|apr11.P2.MID18.GY7WJEE02EJLYA|BK400|Gabon_Bakoumba	PF0765-C.g495 erythrocyte membrane protein 1 PfEMP1 putative	91.576	368	19	5	1	356	534	901	5.56E-139	497
BK400.c44f10s19|apr11.P2.MID18.GY7WJEE02EJLYA|BK400|Gabon_Bakoumba	PF0764-C.g4276 erythrocyte membrane protein 1 PfEMP1 putative	91.576	368	19	5	1	356	447	814	5.56E-139	497
BK400.c44f10s19|apr11.P2.MID18.GY7WJEE02EJLYA|BK400|Gabon_Bakoumba	PF0734-C.g930 erythrocyte membrane protein 1 PfEMP1 putative	91.576	368	19	5	1	356	534	901	5.56E-139	497
BK400.c44f10s19|apr11.P2.MID18.GY7WJEE02EJLYA|BK400|Gabon_Bakoumba	PF0732-C.g941 erythrocyte membrane protein 1 PfEMP1 putative	91.576	368	19	5	1	356	534	901	5.56E-139	497
BK400.c44f10s19|apr11.P2.MID18.GY7WJEE02EJLYA|BK400|Gabon_Bakoumba	PF0725-C.g217 erythrocyte membrane protein 1 PfEMP1 putative	91.576	368	19	5	1	356	534	901	5.56E-139	497
BK400.c44f10s19|apr11.P2.MID18.GY7WJEE02EJLYA|BK400|Gabon_Bakoumba	PF0676-C.g408 erythrocyte membrane protein 1 PfEMP1 putative	91.576	368	19	5	1	356	534	901	5.56E-139	497
BK400.c44f10s19|apr11.P2.MID18.GY7WJEE02EJLYA|BK400|Gabon_Bakoumba	.g6685 erythrocyte membrane protein 1 PfEMP1 putative	91.576	368	19	5	1	356	534	901	5.56E-139	497
BK400.c44f10s19|apr11.P2.MID18.GY7WJEE02EJLYA|BK400|Gabon_Bakoumba	.g683 erythrocyte membrane protein 1 PfEMP1 putative	91.576	368	19	5	1	356	534	901	5.56E-139	497
BK400.c44f10s19|apr11.P2.MID18.GY7WJEE02EJLYA|BK400|Gabon_Bakoumba	.g1921 erythrocyte membrane protein 1 PfEMP1 putative	91.576	368	19	5	1	356	534	901	5.56E-139	497
BK400.c44f10s19|apr11.P2.MID18.GY7WJEE02EJLYA|BK400|Gabon_Bakoumba	PF0511-C.g696 erythrocyte membrane protein 1 PfEMP1 putative	91.576	368	19	5	1	356	534	901	5.56E-139	497
BK400.c44f10s19|apr11.P2.MID18.GY7WJEE02EJLYA|BK400|Gabon_Bakoumba	PF0489-C.g645 erythrocyte membrane protein 1 PfEMP1 putative	91.576	368	19	5	1	356	534	901	5.56E-139	497
BK400.c44f10s19|apr11.P2.MID18.GY7WJEE02EJLYA|BK400|Gabon_Bakoumba	PF0458-C.g2517 erythrocyte membrane protein 1 PfEMP1 putative	91.576	368	19	5	1	356	534	901	5.56E-139	497
BK400.c44f10s19|apr11.P2.MID18.GY7WJEE02EJLYA|BK400|Gabon_Bakoumba	PF0454-C.g328 erythrocyte membrane protein 1 PfEMP1 putative	91.576	368	19	5	1	356	543	910	5.56E-139	497
BK400.c44f10s19|apr11.P2.MID18.GY7WJEE02EJLYA|BK400|Gabon_Bakoumba	PF0448-C.g868 erythrocyte membrane protein 1 PfEMP1 putative	91.576	368	19	5	1	356	522	889	5.56E-139	497
BK400.c44f10s19|apr11.P2.MID18.GY7WJEE02EJLYA|BK400|Gabon_Bakoumba	PF0421-C.g382 erythrocyte membrane protein 1 PfEMP1 putative	91.576	368	19	5	1	356	534	901	5.56E-139	497
BK400.c44f10s19|apr11.P2.MID18.GY7WJEE02EJLYA|BK400|Gabon_Bakoumba	PF0397-C.g592 erythrocyte membrane protein 1 PfEMP1 putative	91.576	368	19	5	1	356	534	901	5.56E-139	497
BK400.c44f10s19|apr11.P2.MID18.GY7WJEE02EJLYA|BK400|Gabon_Bakoumba	PF0390-C.g1191 erythrocyte membrane protein 1 PfEMP1 putative	91.576	368	19	5	1	356	534	901	5.56E-139	497
BK400.c44f10s19|apr11.P2.MID18.GY7WJEE02EJLYA|BK400|Gabon_Bakoumba	PF0365-C.g195 erythrocyte membrane protein 1 PfEMP1 putative	91.576	368	19	5	1	356	534	901	5.56E-139	497
BK400.c44f10s19|apr11.P2.MID18.GY7WJEE02EJLYA|BK400|Gabon_Bakoumba	PF0353-C.g138 erythrocyte membrane protein 1 PfEMP1 putative	91.576	368	19	5	1	356	534	901	5.56E-139	497
BK400.c44f10s19|apr11.P2.MID18.GY7WJEE02EJLYA|BK400|Gabon_Bakoumba	PF0176-C.g933 erythrocyte membrane protein 1 PfEMP1 putative	91.576	368	19	5	1	356	534	901	5.56E-139	497
BK400.c44f10s19|apr11.P2.MID18.GY7WJEE02EJLYA|BK400|Gabon_Bakoumba	PF0123-C.g531 erythrocyte membrane protein 1 PfEMP1 putative	91.576	368	19	5	1	356	534	901	5.56E-139	497
BK400.c44f10s19|apr11.P2.MID18.GY7WJEE02EJLYA|BK400|Gabon_Bakoumba	PF0109-C.g256 erythrocyte membrane protein 1 PfEMP1 putative	91.576	368	19	5	1	356	543	910	5.56E-139	497
BK400.c44f10s19|apr11.P2.MID18.GY7WJEE02EJLYA|BK400|Gabon_Bakoumba	PF0106-C.g252 erythrocyte membrane protein 1 PfEMP1 putative	91.576	368	19	5	1	356	534	901	5.56E-139	497
BK400.c44f10s19|apr11.P2.MID18.GY7WJEE02EJLYA|BK400|Gabon_Bakoumba	PF0104-C.g801 erythrocyte membrane protein 1 PfEMP1 putative	91.576	368	19	5	1	356	534	901	5.56E-139	497
BK400.c44f10s19|apr11.P2.MID18.GY7WJEE02EJLYA|BK400|Gabon_Bakoumba	PF0103-C.g691 erythrocyte membrane protein 1 PfEMP1 putative	91.576	368	19	5	1	356	543	910	5.56E-139	497
BK400.c44f10s19|apr11.P2.MID18.GY7WJEE02EJLYA|BK400|Gabon_Bakoumba	PF0077-C.g225 erythrocyte membrane protein 1 PfEMP1 putative	91.576	368	19	5	1	356	534	901	5.56E-139	497
BK400.c44f10s19|apr11.P2.MID18.GY7WJEE02EJLYA|BK400|Gabon_Bakoumba	PF0063-C.g914 erythrocyte membrane protein 1 PfEMP1 putative	91.576	368	19	5	1	356	522	889	5.56E-139	497
BK400.c44f10s19|apr11.P2.MID18.GY7WJEE02EJLYA|BK400|Gabon_Bakoumba	PF0029-C.g509 erythrocyte membrane protein 1 PfEMP1 putative	91.576	368	19	5	1	356	534	901	5.56E-139	497
BK400.c44f10s19|apr11.P2.MID18.GY7WJEE02EJLYA|BK400|Gabon_Bakoumba	PF0027-C.g656 erythrocyte membrane protein 1 PfEMP1 putative	91.576	368	19	5	1	356	534	901	5.56E-139	497
BK400.c44f10s19|apr11.P2.MID18.GY7WJEE02EJLYA|BK400|Gabon_Bakoumba	QG0240-C.g4349 erythrocyte membrane protein 1 PfEMP1 putative	91.576	368	19	5	1	356	534	901	5.56E-139	497
BK400.c44f10s19|apr11.P2.MID18.GY7WJEE02EJLYA|BK400|Gabon_Bakoumba	QG0183-C.g747 erythrocyte membrane protein 1 PfEMP1 putative	91.576	368	19	5	1	356	534	901	5.56E-139	497
BK400.c44f10s19|apr11.P2.MID18.GY7WJEE02EJLYA|BK400|Gabon_Bakoumba	PH0779-Cx.g3089 erythrocyte membrane protein 1 PfEMP1 putative	91.576	368	19	5	1	356	534	901	5.56E-139	497
BK400.c44f10s19|apr11.P2.MID18.GY7WJEE02EJLYA|BK400|Gabon_Bakoumba	PH0538-C.g165 erythrocyte membrane protein 1 PfEMP1 putative	91.576	368	19	5	1	356	534	901	5.56E-139	497
BK400.c44f10s19|apr11.P2.MID18.GY7WJEE02EJLYA|BK400|Gabon_Bakoumba	PH0505-C.g1009 erythrocyte membrane protein 1 PfEMP1 putative	91.576	368	19	5	1	356	372	739	5.56E-139	497
BK400.c44f10s19|apr11.P2.MID18.GY7WJEE02EJLYA|BK400|Gabon_Bakoumba	PH0205-C.g191 erythrocyte membrane protein 1 PfEMP1 putative	91.576	368	19	5	1	356	522	889	5.56E-139	497
BK400.c44f10s19|apr11.P2.MID18.GY7WJEE02EJLYA|BK400|Gabon_Bakoumba	PH0204-C.g12	91.576	368	19	5	1	356	534	901	5.56E-139	497
BK400.c44f10s19|apr11.P2.MID18.GY7WJEE02EJLYA|BK400|Gabon_Bakoumba	PH0203-C.g275 erythrocyte membrane protein 1 PfEMP1 putative	91.576	368	19	5	1	356	534	901	5.56E-139	497
BK400.c44f10s19|apr11.P2.MID18.GY7WJEE02EJLYA|BK400|Gabon_Bakoumba	PA0044-C.g449 erythrocyte membrane protein 1 PfEMP1 putative	91.304	368	20	5	1	356	537	904	2.59E-137	492
BK400.c44f10s19|apr11.P2.MID18.GY7WJEE02EJLYA|BK400|Gabon_Bakoumba	SenT058.11.g252 erythrocyte membrane protein 1 PfEMP1 putative	91.304	368	20	5	1	356	534	901	2.59E-137	492
BK400.c44f10s19|apr11.P2.MID18.GY7WJEE02EJLYA|BK400|Gabon_Bakoumba	PM0077-C.g3160 erythrocyte membrane protein 1 PfEMP1 putative	91.304	368	20	5	1	356	537	904	2.59E-137	492
BK400.c44f10s19|apr11.P2.MID18.GY7WJEE02EJLYA|BK400|Gabon_Bakoumba	PM0021-C.g404 erythrocyte membrane protein 1 PfEMP1 putative	91.304	368	20	5	1	356	534	901	2.59E-137	492
BK400.c44f10s19|apr11.P2.MID18.GY7WJEE02EJLYA|BK400|Gabon_Bakoumba	PA0148-C.g35 erythrocyte membrane protein 1 PfEMP1 putative	91.304	368	20	5	1	356	534	901	2.59E-137	492
BK400.c44f10s19|apr11.P2.MID18.GY7WJEE02EJLYA|BK400|Gabon_Bakoumba	PF0773-C.g386 erythrocyte membrane protein 1 PfEMP1 putative	91.304	368	20	5	1	356	534	901	2.59E-137	492
BK400.c44f10s19|apr11.P2.MID18.GY7WJEE02EJLYA|BK400|Gabon_Bakoumba	PF0762-C.g755 erythrocyte membrane protein 1 PfEMP1 putative	91.304	368	20	5	1	356	534	901	2.59E-137	492
BK400.c44f10s19|apr11.P2.MID18.GY7WJEE02EJLYA|BK400|Gabon_Bakoumba	PF0708-C.g562 erythrocyte membrane protein 1 PfEMP1 putative	91.304	368	20	5	1	356	537	904	2.59E-137	492
BK400.c44f10s19|apr11.P2.MID18.GY7WJEE02EJLYA|BK400|Gabon_Bakoumba	PF0699-C.g456 erythrocyte membrane protein 1 PfEMP1 putative	91.304	368	20	5	1	356	537	904	2.59E-137	492
BK400.c44f10s19|apr11.P2.MID18.GY7WJEE02EJLYA|BK400|Gabon_Bakoumba	PF0469-C.g966 erythrocyte membrane protein 1 PfEMP1 putative	91.304	368	20	5	1	356	537	904	2.59E-137	492
BK400.c44f10s19|apr11.P2.MID18.GY7WJEE02EJLYA|BK400|Gabon_Bakoumba	PF0204-C.g60 erythrocyte membrane protein 1 PfEMP1 putative	91.304	368	20	5	1	356	537	904	2.59E-137	492
BK400.c44f10s19|apr11.P2.MID18.GY7WJEE02EJLYA|BK400|Gabon_Bakoumba	PF0203-C.g458 erythrocyte membrane protein 1 PfEMP1 putative	91.304	368	20	5	1	356	534	901	2.59E-137	492
BK400.c44f10s19|apr11.P2.MID18.GY7WJEE02EJLYA|BK400|Gabon_Bakoumba	PT0296-C.g8054 erythrocyte membrane protein 1 PfEMP1 putative	91.033	368	21	5	1	356	534	901	1.20E-135	486
BK400.c44f10s19|apr11.P2.MID18.GY7WJEE02EJLYA|BK400|Gabon_Bakoumba	PT0043-C.g1460 erythrocyte membrane protein 1 PfEMP1 putative	91.033	368	21	5	1	356	534	901	1.20E-135	486
BK400.c44f10s19|apr11.P2.MID18.GY7WJEE02EJLYA|BK400|Gabon_Bakoumba	PT0041-C.g262 erythrocyte membrane protein 1 PfEMP1 putative	91.033	368	21	5	1	356	534	901	1.20E-135	486
BK400.c44f10s19|apr11.P2.MID18.GY7WJEE02EJLYA|BK400|Gabon_Bakoumba	.g3503 erythrocyte membrane protein 1 PfEMP1 putative	91.413	361	19	5	8	356	1	361	4.33E-135	484
BK400.c44f10s19|apr11.P2.MID18.GY7WJEE02EJLYA|BK400|Gabon_Bakoumba	PF0223-C.g1033 erythrocyte membrane protein 1 PfEMP1 putative	90.761	368	22	5	1	356	534	901	5.60E-134	481
BK400.c44f10s19|apr11.P2.MID18.GY7WJEE02EJLYA|BK400|Gabon_Bakoumba	PV0293-C.g10	90.489	368	23	5	1	356	534	901	2.60E-132	475
BK400.c44f10s19|apr11.P2.MID18.GY7WJEE02EJLYA|BK400|Gabon_Bakoumba	PA0038-C.g315 erythrocyte membrane protein 1 PfEMP1 putative	90.489	368	23	5	1	356	534	901	2.60E-132	475
BK400.c44f10s19|apr11.P2.MID18.GY7WJEE02EJLYA|BK400|Gabon_Bakoumba	PM0085-C.g165 erythrocyte membrane protein 1 PfEMP1 putative	90.489	368	23	5	1	356	534	901	2.60E-132	475
BK400.c44f10s19|apr11.P2.MID18.GY7WJEE02EJLYA|BK400|Gabon_Bakoumba	PT0202-Cx.g890 erythrocyte membrane protein 1 PfEMP1 putative	90.489	368	23	5	1	356	534	901	2.60E-132	475
BK400.c44f10s19|apr11.P2.MID18.GY7WJEE02EJLYA|BK400|Gabon_Bakoumba	PT0070-C.g390 erythrocyte membrane protein 1 PfEMP1 putative	90.489	368	23	5	1	356	534	901	2.60E-132	475
BK400.c44f10s19|apr11.P2.MID18.GY7WJEE02EJLYA|BK400|Gabon_Bakoumba	PA0233-C.g2018 erythrocyte membrane protein 1 PfEMP1 putative	90.489	368	23	5	1	356	450	817	2.60E-132	475
BK400.c44f10s19|apr11.P2.MID18.GY7WJEE02EJLYA|BK400|Gabon_Bakoumba	PA0191-C.g603 erythrocyte membrane protein 1 PfEMP1 putative	90.489	368	23	5	1	356	534	901	2.60E-132	475
BK400.c44f10s19|apr11.P2.MID18.GY7WJEE02EJLYA|BK400|Gabon_Bakoumba	PA0184-C.g315 erythrocyte membrane protein 1 PfEMP1 putative	90.489	368	23	5	1	356	534	901	2.60E-132	475
BK400.c44f10s19|apr11.P2.MID18.GY7WJEE02EJLYA|BK400|Gabon_Bakoumba	PA0167-C.g339 erythrocyte membrane protein 1 PfEMP1 putative	90.489	368	23	5	1	356	534	901	2.60E-132	475
BK400.c44f10s19|apr11.P2.MID18.GY7WJEE02EJLYA|BK400|Gabon_Bakoumba	PF0820-C.g413 erythrocyte membrane protein 1 PfEMP1 putative	90.489	368	23	5	1	356	534	901	2.60E-132	475
BK400.c44f10s19|apr11.P2.MID18.GY7WJEE02EJLYA|BK400|Gabon_Bakoumba	PF0790-C.g723 erythrocyte membrane protein 1 PfEMP1 putative	90.489	368	23	5	1	356	534	901	2.60E-132	475
BK400.c44f10s19|apr11.P2.MID18.GY7WJEE02EJLYA|BK400|Gabon_Bakoumba	PF0735-C.g1798 erythrocyte membrane protein 1 PfEMP1 putative	90.489	368	23	5	1	356	534	901	2.60E-132	475
BK400.c44f10s19|apr11.P2.MID18.GY7WJEE02EJLYA|BK400|Gabon_Bakoumba	PF0720-C.g9110 erythrocyte membrane protein 1 PfEMP1 putative	90.489	368	23	5	1	356	537	904	2.60E-132	475
BK400.c44f10s19|apr11.P2.MID18.GY7WJEE02EJLYA|BK400|Gabon_Bakoumba	PF0408-C.g521 erythrocyte membrane protein 1 PfEMP1 putative	90.489	368	23	5	1	356	516	883	2.60E-132	475
BK400.c44f10s19|apr11.P2.MID18.GY7WJEE02EJLYA|BK400|Gabon_Bakoumba	PF0404-C.g188 erythrocyte membrane protein 1 PfEMP1 putative	90.489	368	23	5	1	356	534	901	2.60E-132	475
BK400.c44f10s19|apr11.P2.MID18.GY7WJEE02EJLYA|BK400|Gabon_Bakoumba	PF0381-C.g622 erythrocyte membrane protein 1 PfEMP1 putative	90.489	368	23	5	1	356	534	901	2.60E-132	475
BK400.c44f10s19|apr11.P2.MID18.GY7WJEE02EJLYA|BK400|Gabon_Bakoumba	PF0369-C.g145 erythrocyte membrane protein 1 PfEMP1 putative	90.489	368	23	5	1	356	534	901	2.60E-132	475
BK400.c44f10s19|apr11.P2.MID18.GY7WJEE02EJLYA|BK400|Gabon_Bakoumba	PF0345-C.g4889 erythrocyte membrane protein 1 PfEMP1 putative	90.489	368	23	5	1	356	534	901	2.60E-132	475
BK400.c44f10s19|apr11.P2.MID18.GY7WJEE02EJLYA|BK400|Gabon_Bakoumba	PF0312-C.g507 erythrocyte membrane protein 1 PfEMP1 putative	90.489	368	23	5	1	356	534	901	2.60E-132	475
BK400.c44f10s19|apr11.P2.MID18.GY7WJEE02EJLYA|BK400|Gabon_Bakoumba	PF0160-C.g630 erythrocyte membrane protein 1 PfEMP1 putative	90.489	368	23	5	1	356	534	901	2.60E-132	475
BK400.c44f10s19|apr11.P2.MID18.GY7WJEE02EJLYA|BK400|Gabon_Bakoumba	PF0051-C.g147 erythrocyte membrane protein 1 PfEMP1 putative	90.489	368	23	5	1	356	534	901	2.60E-132	475
BK400.c44f10s19|apr11.P2.MID18.GY7WJEE02EJLYA|BK400|Gabon_Bakoumba	QG0292-C.g1851 erythrocyte membrane protein 1 PfEMP1 putative	90.489	368	23	5	1	356	534	901	2.60E-132	475
BK400.c44f10s19|apr11.P2.MID18.GY7WJEE02EJLYA|BK400|Gabon_Bakoumba	QG0278-C.g440 erythrocyte membrane protein 1 PfEMP1 putative	90.489	368	23	5	1	356	534	901	2.60E-132	475
BK400.c44f10s19|apr11.P2.MID18.GY7WJEE02EJLYA|BK400|Gabon_Bakoumba	QG0244-C.g3397 erythrocyte membrane protein 1 PfEMP1 putative	90.489	368	23	5	1	356	534	901	2.60E-132	475
BK400.c44f10s19|apr11.P2.MID18.GY7WJEE02EJLYA|BK400|Gabon_Bakoumba	PF0793-C.g1252 erythrocyte membrane protein 1 PfEMP1 putative	90.296	371	21	8	1	356	534	904	3.37E-131	472
BK400.c44f10s19|apr11.P2.MID18.GY7WJEE02EJLYA|BK400|Gabon_Bakoumba	PF0239-C.g336 erythrocyte membrane protein 1 PfEMP1 putative	90.296	371	21	8	1	356	534	904	3.37E-131	472
BK400.c44f10s19|apr11.P2.MID18.GY7WJEE02EJLYA|BK400|Gabon_Bakoumba	PA0138-C.g212 erythrocyte membrane protein 1 PfEMP1 putative	89.946	368	25	5	1	356	522	889	5.64E-129	464
BK400.c44f10s19|apr11.P2.MID18.GY7WJEE02EJLYA|BK400|Gabon_Bakoumba	PF0418-C.g911 erythrocyte membrane protein 1 PfEMP1 putative	89.946	368	25	5	1	356	522	889	5.64E-129	464
BK400.c44f10s19|apr11.P2.MID18.GY7WJEE02EJLYA|BK400|Gabon_Bakoumba	PF0134-C.g1346 erythrocyte membrane protein 1 PfEMP1 putative	89.16	369	26	8	1	356	522	889	5.68E-124	448
BK400.c44f10s19|apr11.P2.MID18.GY7WJEE02EJLYA|BK400|Gabon_Bakoumba	PF0114-C.g530 erythrocyte membrane protein 1 PfEMP1 putative	89.16	369	26	8	1	356	537	904	5.68E-124	448
BK400.c44f10s19|apr11.P2.MID18.GY7WJEE02EJLYA|BK400|Gabon_Bakoumba	PV0258-C.g199	88.859	368	29	5	1	356	522	889	2.64E-122	442
BK400.c44f10s19|apr11.P2.MID18.GY7WJEE02EJLYA|BK400|Gabon_Bakoumba	PV0167-C.g122	88.859	368	29	5	1	356	42	409	2.64E-122	442
BK400.c44f10s19|apr11.P2.MID18.GY7WJEE02EJLYA|BK400|Gabon_Bakoumba	PV0113-C.g93	88.859	368	29	5	1	356	522	889	2.64E-122	442
BK400.c44f10s19|apr11.P2.MID18.GY7WJEE02EJLYA|BK400|Gabon_Bakoumba	PV0100-C.g207	88.859	368	29	5	1	356	537	904	2.64E-122	442
BK400.c44f10s19|apr11.P2.MID18.GY7WJEE02EJLYA|BK400|Gabon_Bakoumba	QE0453-C.g940 erythrocyte membrane protein 1 PfEMP1 putative	88.859	368	29	5	1	356	522	889	2.64E-122	442
BK400.c44f10s19|apr11.P2.MID18.GY7WJEE02EJLYA|BK400|Gabon_Bakoumba	PH0155-C.g98	88.859	368	29	5	1	356	522	889	2.64E-122	442
BK400.c44f10s19|apr11.P2.MID18.GY7WJEE02EJLYA|BK400|Gabon_Bakoumba	PA0224-C.g1010 erythrocyte membrane protein 1 PfEMP1 putative	88.347	369	29	8	1	356	522	889	5.72E-119	431
BK400.c44f10s19|apr11.P2.MID18.GY7WJEE02EJLYA|BK400|Gabon_Bakoumba	PA0209-C.g1031 erythrocyte membrane protein 1 PfEMP1 putative	88.347	369	29	8	1	356	333	700	5.72E-119	431
BK400.c44f10s19|apr11.P2.MID18.GY7WJEE02EJLYA|BK400|Gabon_Bakoumba	.g25 erythrocyte membrane protein 1 PfEMP1 putative	88.347	369	29	8	1	356	522	889	5.72E-119	431
BK400.c44f10s19|apr11.P2.MID18.GY7WJEE02EJLYA|BK400|Gabon_Bakoumba	PF0759-C.g193 erythrocyte membrane protein 1 PfEMP1 putative	87.131	373	29	12	1	356	528	898	3.47E-111	405
BK400.c44f10s19|apr11.P2.MID18.GY7WJEE02EJLYA|BK400|Gabon_Bakoumba	PF0228-C.g90 erythrocyte membrane protein 1 PfEMP1 putative	87.131	373	29	12	1	356	528	898	3.47E-111	405
BK400.c44f10s19|apr11.P2.MID18.GY7WJEE02EJLYA|BK400|Gabon_Bakoumba	PA0085-C.g561 erythrocyte membrane protein 1 PfEMP1 putative	86.992	369	34	7	1	356	528	895	1.25E-110	403
BK400.c44f10s19|apr11.P2.MID18.GY7WJEE02EJLYA|BK400|Gabon_Bakoumba	SenT231.08.g329 erythrocyte membrane protein 1 PfEMP1 putative	86.992	369	34	7	1	356	528	895	1.25E-110	403
BK400.c44f10s19|apr11.P2.MID18.GY7WJEE02EJLYA|BK400|Gabon_Bakoumba	PM0103-C.g585 erythrocyte membrane protein 1 PfEMP1 putative	86.992	369	34	7	1	356	528	895	1.25E-110	403
BK400.c44f10s19|apr11.P2.MID18.GY7WJEE02EJLYA|BK400|Gabon_Bakoumba	PA0155-C.g1169 erythrocyte membrane protein 1 PfEMP1 putative	86.992	369	34	7	1	356	528	895	1.25E-110	403
BK400.c44f10s19|apr11.P2.MID18.GY7WJEE02EJLYA|BK400|Gabon_Bakoumba	PF0796-C.g154 erythrocyte membrane protein 1 PfEMP1 putative	86.992	369	34	7	1	356	528	895	1.25E-110	403
BK400.c44f10s19|apr11.P2.MID18.GY7WJEE02EJLYA|BK400|Gabon_Bakoumba	PF0583-C.g865 erythrocyte membrane protein 1 PfEMP1 putative	86.992	369	34	7	1	356	528	895	1.25E-110	403
BK400.c44f10s19|apr11.P2.MID18.GY7WJEE02EJLYA|BK400|Gabon_Bakoumba	PF0305-C.g8 erythrocyte membrane protein 1 PfEMP1 putative	86.992	369	34	7	1	356	528	895	1.25E-110	403
BK400.c44f10s19|apr11.P2.MID18.GY7WJEE02EJLYA|BK400|Gabon_Bakoumba	PF0222-C.g518 erythrocyte membrane protein 1 PfEMP1 putative	86.992	369	34	7	1	356	528	895	1.25E-110	403
BK400.c44f10s19|apr11.P2.MID18.GY7WJEE02EJLYA|BK400|Gabon_Bakoumba	PF0049-C.g558 erythrocyte membrane protein 1 PfEMP1 putative	86.992	369	34	7	1	356	384	751	1.25E-110	403
BK400.c44f10s19|apr11.P2.MID18.GY7WJEE02EJLYA|BK400|Gabon_Bakoumba	PR0124-C.g1008 erythrocyte membrane protein 1 PfEMP1 putative	86.992	369	34	7	1	356	528	895	1.25E-110	403
BK400.c44f10s19|apr11.P2.MID18.GY7WJEE02EJLYA|BK400|Gabon_Bakoumba	PR0115-C.g582 erythrocyte membrane protein 1 PfEMP1 putative	86.992	369	34	7	1	356	528	895	1.25E-110	403
BK400.c44f10s19|apr11.P2.MID18.GY7WJEE02EJLYA|BK400|Gabon_Bakoumba	PF0140-C.g139 erythrocyte membrane protein 1 PfEMP1 putative	90.19	316	19	5	53	356	1	316	4.48E-110	401
BK400.c44f10s19|apr11.P2.MID18.GY7WJEE02EJLYA|BK400|Gabon_Bakoumba	PF0258-C.g661 erythrocyte membrane protein 1 PfEMP1 putative	87.017	362	35	6	1	356	528	883	5.80E-109	398
BK400.c44f10s19|apr11.P2.MID18.GY7WJEE02EJLYA|BK400|Gabon_Bakoumba	PM0134-C.g1401 erythrocyte membrane protein 1 PfEMP1 putative	86.944	360	36	6	1	356	522	874	7.50E-108	394
BK400.c44f10s19|apr11.P2.MID18.GY7WJEE02EJLYA|BK400|Gabon_Bakoumba	PC0097-C.g1333 erythrocyte membrane protein 1 PfEMP1 putative	86.944	360	36	6	1	356	525	877	7.50E-108	394
BK400.c44f10s19|apr11.P2.MID18.GY7WJEE02EJLYA|BK400|Gabon_Bakoumba	PF0671-C.g1797 erythrocyte membrane protein 1 PfEMP1 putative	86.523	371	35	6	1	356	249	619	7.50E-108	394
BK400.c44f10s19|apr11.P2.MID18.GY7WJEE02EJLYA|BK400|Gabon_Bakoumba	PF0225-C.g250 erythrocyte membrane protein 1 PfEMP1 putative	86.944	360	36	6	1	356	522	874	7.50E-108	394
BK400.c44f10s19|apr11.P2.MID18.GY7WJEE02EJLYA|BK400|Gabon_Bakoumba	PT0244-Cx.g826 erythrocyte membrane protein 1 PfEMP1 putative	86.45	369	36	7	1	356	525	892	2.70E-107	392
BK400.c44f10s19|apr11.P2.MID18.GY7WJEE02EJLYA|BK400|Gabon_Bakoumba	PF0671-C.g1401 erythrocyte membrane protein 1 PfEMP1 putative	86.352	381	26	10	1	356	522	901	2.70E-107	392
BK400.c44f10s19|apr11.P2.MID18.GY7WJEE02EJLYA|BK400|Gabon_Bakoumba	PT0201-Cx.g1539 erythrocyte membrane protein 1 PfEMP1 putative	87.395	357	24	6	1	336	525	881	9.71E-107	390
BK400.c44f10s19|apr11.P2.MID18.GY7WJEE02EJLYA|BK400|Gabon_Bakoumba	QG0204-C.g577 erythrocyte membrane protein 1 PfEMP1 putative	86.179	369	37	7	1	356	531	898	1.26E-105	387
BK400.c44f10s19|apr11.P2.MID18.GY7WJEE02EJLYA|BK400|Gabon_Bakoumba	PA0218-C.g688 erythrocyte membrane protein 1 PfEMP1 putative	86.339	366	33	13	1	356	537	895	1.62E-104	383
BK400.c44f10s19|apr11.P2.MID18.GY7WJEE02EJLYA|BK400|Gabon_Bakoumba	PF0184-C.g51 erythrocyte membrane protein 1 PfEMP1 putative	86.022	372	35	10	1	356	9	379	1.62E-104	383
BK400.c44f10s19|apr11.P2.MID18.GY7WJEE02EJLYA|BK400|Gabon_Bakoumba	PT0189-Cx.g373 erythrocyte membrane protein 1 PfEMP1 putative	85.946	370	36	10	1	356	531	898	5.84E-104	381
BK400.c44f10s19|apr11.P2.MID18.GY7WJEE02EJLYA|BK400|Gabon_Bakoumba	PF0058-C.g587 erythrocyte membrane protein 1 PfEMP1 putative	85.792	366	41	7	1	356	522	886	7.56E-103	377
BK400.c44f10s19|apr11.P2.MID18.GY7WJEE02EJLYA|BK400|Gabon_Bakoumba	PA0053-C.g783 erythrocyte membrane protein 1 PfEMP1 putative	85.912	362	39	6	1	356	528	883	2.72E-102	375
BK400.c44f10s19|apr11.P2.MID18.GY7WJEE02EJLYA|BK400|Gabon_Bakoumba	PM0072-C.g251 erythrocyte membrane protein 1 PfEMP1 putative	85.912	362	39	6	1	356	525	880	2.72E-102	375
BK400.c44f10s19|apr11.P2.MID18.GY7WJEE02EJLYA|BK400|Gabon_Bakoumba	PT0212-C.g1422 erythrocyte membrane protein 1 PfEMP1 putative	86.533	349	33	7	1	336	537	884	3.52E-101	372
BK400.c44f10s19|apr11.P2.MID18.GY7WJEE02EJLYA|BK400|Gabon_Bakoumba	PF0695-C.g682 erythrocyte membrane protein 1 PfEMP1 putative	86.533	349	33	7	1	336	531	878	3.52E-101	372
BK400.c44f10s19|apr11.P2.MID18.GY7WJEE02EJLYA|BK400|Gabon_Bakoumba	PF0587-C.g1295 erythrocyte membrane protein 1 PfEMP1 putative	86.533	349	33	7	1	336	537	884	3.52E-101	372
BK400.c44f10s19|apr11.P2.MID18.GY7WJEE02EJLYA|BK400|Gabon_Bakoumba	PM0038-C.g1224 erythrocyte membrane protein 1 PfEMP1 putative	89.632	299	19	5	70	356	657	955	1.26E-100	370
BK400.c44f10s19|apr11.P2.MID18.GY7WJEE02EJLYA|BK400|Gabon_Bakoumba	PT0236-Cx.g617 erythrocyte membrane protein 1 PfEMP1 putative	85.488	379	28	12	1	352	516	894	1.26E-100	370
BK400.c44f10s19|apr11.P2.MID18.GY7WJEE02EJLYA|BK400|Gabon_Bakoumba	PM0139-C.g192 erythrocyte membrane protein 1 PfEMP1 putative	85.915	355	38	6	1	349	528	876	4.55E-100	368
BK400.c44f10s19|apr11.P2.MID18.GY7WJEE02EJLYA|BK400|Gabon_Bakoumba	QG0292-C.g4634 erythrocyte membrane protein 1 PfEMP1 putative	85.714	357	41	8	1	352	528	879	4.55E-100	368
BK400.c44f10s19|apr11.P2.MID18.GY7WJEE02EJLYA|BK400|Gabon_Bakoumba	PA0208-C.g631 erythrocyte membrane protein 1 PfEMP1 putative	84.553	369	39	13	1	354	522	887	1.65E-94	350
BK400.c44f10s19|apr11.P2.MID18.GY7WJEE02EJLYA|BK400|Gabon_Bakoumba	PF0361-C.g1072 erythrocyte membrane protein 1 PfEMP1 putative	84.573	363	42	8	1	356	522	877	5.92E-94	348
BK400.c44f10s19|apr11.P2.MID18.GY7WJEE02EJLYA|BK400|Gabon_Bakoumba	PT0123-C.g1133 erythrocyte membrane protein 1 PfEMP1 putative	100	187	0	0	170	356	1	187	2.13E-93	346
BK400.c44f10s19|apr11.P2.MID18.GY7WJEE02EJLYA|BK400|Gabon_Bakoumba	PF0006-C.g1832 erythrocyte membrane protein 1 PfEMP1 putative	99.474	190	1	0	167	356	1	190	2.13E-93	346
BK400.c44f10s19|apr11.P2.MID18.GY7WJEE02EJLYA|BK400|Gabon_Bakoumba	PV0298-C.g83	84.169	379	33	12	1	352	516	894	2.76E-92	342
BK400.c44f10s19|apr11.P2.MID18.GY7WJEE02EJLYA|BK400|Gabon_Bakoumba	PV0149-C.g62	84.054	370	43	10	1	356	468	835	2.76E-92	342
BK400.c44f10s19|apr11.P2.MID18.GY7WJEE02EJLYA|BK400|Gabon_Bakoumba	PV0100-C.g190	84.169	379	33	12	1	352	516	894	2.76E-92	342
BK400.c44f10s19|apr11.P2.MID18.GY7WJEE02EJLYA|BK400|Gabon_Bakoumba	PA0040-C.g261 erythrocyte membrane protein 1 PfEMP1 putative	84.054	370	43	10	1	356	534	901	2.76E-92	342
BK400.c44f10s19|apr11.P2.MID18.GY7WJEE02EJLYA|BK400|Gabon_Bakoumba	PT0291-Cx.g196 erythrocyte membrane protein 1 PfEMP1 putative	84.169	379	33	12	1	352	516	894	2.76E-92	342
BK400.c44f10s19|apr11.P2.MID18.GY7WJEE02EJLYA|BK400|Gabon_Bakoumba	PT0250-Cx.g662 erythrocyte membrane protein 1 PfEMP1 putative	84.169	379	33	12	1	352	516	894	2.76E-92	342
BK400.c44f10s19|apr11.P2.MID18.GY7WJEE02EJLYA|BK400|Gabon_Bakoumba	PT0203-C.g1889 erythrocyte membrane protein 1 PfEMP1 putative	84.054	370	43	10	1	356	534	901	2.76E-92	342
BK400.c44f10s19|apr11.P2.MID18.GY7WJEE02EJLYA|BK400|Gabon_Bakoumba	PT0069-C.g368 erythrocyte membrane protein 1 PfEMP1 putative	84.169	379	33	12	1	352	516	894	2.76E-92	342
BK400.c44f10s19|apr11.P2.MID18.GY7WJEE02EJLYA|BK400|Gabon_Bakoumba	PF0750-C.g246 erythrocyte membrane protein 1 PfEMP1 putative	84.169	379	33	12	1	352	516	894	2.76E-92	342
BK400.c44f10s19|apr11.P2.MID18.GY7WJEE02EJLYA|BK400|Gabon_Bakoumba	PF0634-C.g588 erythrocyte membrane protein 1 PfEMP1 putative	84.298	363	43	8	1	356	522	877	2.76E-92	342
BK400.c44f10s19|apr11.P2.MID18.GY7WJEE02EJLYA|BK400|Gabon_Bakoumba	PF0494-C.g324 erythrocyte membrane protein 1 PfEMP1 putative	84.169	379	33	12	1	352	516	894	2.76E-92	342
BK400.c44f10s19|apr11.P2.MID18.GY7WJEE02EJLYA|BK400|Gabon_Bakoumba	PF0476-C.g673 erythrocyte membrane protein 1 PfEMP1 putative	84.169	379	33	12	1	352	516	894	2.76E-92	342
BK400.c44f10s19|apr11.P2.MID18.GY7WJEE02EJLYA|BK400|Gabon_Bakoumba	PF0471-C.g157 erythrocyte membrane protein 1 PfEMP1 putative	84.169	379	33	12	1	352	516	894	2.76E-92	342
BK400.c44f10s19|apr11.P2.MID18.GY7WJEE02EJLYA|BK400|Gabon_Bakoumba	PF0413-C.g437 erythrocyte membrane protein 1 PfEMP1 putative	84.169	379	33	12	1	352	516	894	2.76E-92	342
BK400.c44f10s19|apr11.P2.MID18.GY7WJEE02EJLYA|BK400|Gabon_Bakoumba	PF0399-C.g212 erythrocyte membrane protein 1 PfEMP1 putative	84.169	379	33	12	1	352	102	480	2.76E-92	342
BK400.c44f10s19|apr11.P2.MID18.GY7WJEE02EJLYA|BK400|Gabon_Bakoumba	PF0390-C.g780 erythrocyte membrane protein 1 PfEMP1 putative	84.169	379	33	12	1	352	15	393	2.76E-92	342
BK400.c44f10s19|apr11.P2.MID18.GY7WJEE02EJLYA|BK400|Gabon_Bakoumba	PF0357-C.g357 erythrocyte membrane protein 1 PfEMP1 putative	84.169	379	33	12	1	352	96	474	2.76E-92	342
BK400.c44f10s19|apr11.P2.MID18.GY7WJEE02EJLYA|BK400|Gabon_Bakoumba	PF0304-C.g296 erythrocyte membrane protein 1 PfEMP1 putative	84.169	379	33	12	1	352	516	894	2.76E-92	342
BK400.c44f10s19|apr11.P2.MID18.GY7WJEE02EJLYA|BK400|Gabon_Bakoumba	PF0264-C.g820 erythrocyte membrane protein 1 PfEMP1 putative	84.169	379	33	12	1	352	516	894	2.76E-92	342
BK400.c44f10s19|apr11.P2.MID18.GY7WJEE02EJLYA|BK400|Gabon_Bakoumba	PF0180-C.g490 erythrocyte membrane protein 1 PfEMP1 putative	84.169	379	33	12	1	352	516	894	2.76E-92	342
BK400.c44f10s19|apr11.P2.MID18.GY7WJEE02EJLYA|BK400|Gabon_Bakoumba	PF0030-C.g2626 erythrocyte membrane protein 1 PfEMP1 putative	84.169	379	33	12	1	352	516	894	2.76E-92	342
BK400.c44f10s19|apr11.P2.MID18.GY7WJEE02EJLYA|BK400|Gabon_Bakoumba	QG0284-C.g3948 erythrocyte membrane protein 1 PfEMP1 putative	84.169	379	33	12	1	352	516	894	2.76E-92	342
BK400.c44f10s19|apr11.P2.MID18.GY7WJEE02EJLYA|BK400|Gabon_Bakoumba	PH0377-C.g183 erythrocyte membrane protein 1 PfEMP1 putative	84.054	370	43	10	1	356	534	901	2.76E-92	342
BK400.c44f10s19|apr11.P2.MID18.GY7WJEE02EJLYA|BK400|Gabon_Bakoumba	PH0374-C.g2	84.054	370	43	10	1	356	534	901	2.76E-92	342
BK400.c44f10s19|apr11.P2.MID18.GY7WJEE02EJLYA|BK400|Gabon_Bakoumba	PF0431-C.g462 erythrocyte membrane protein 1 PfEMP1 putative	84.239	368	38	12	1	349	537	903	9.91E-92	340
BK400.c44f10s19|apr11.P2.MID18.GY7WJEE02EJLYA|BK400|Gabon_Bakoumba	SenT230.08.g255 erythrocyte membrane protein 1 PfEMP1 putative	83.784	370	44	10	1	356	522	889	1.28E-90	337
BK400.c44f10s19|apr11.P2.MID18.GY7WJEE02EJLYA|BK400|Gabon_Bakoumba	PF0751-C.g1318 erythrocyte membrane protein 1 PfEMP1 putative	84.123	359	46	5	2	356	523	874	1.28E-90	337
BK400.c44f10s19|apr11.P2.MID18.GY7WJEE02EJLYA|BK400|Gabon_Bakoumba	PF0478-C.g569 erythrocyte membrane protein 1 PfEMP1 putative	83.684	380	38	14	1	356	522	901	1.28E-90	337
BK400.c44f10s19|apr11.P2.MID18.GY7WJEE02EJLYA|BK400|Gabon_Bakoumba	PF0006-C.g1581 erythrocyte membrane protein 1 PfEMP1 putative	83.684	380	38	13	1	356	543	922	1.28E-90	337
BK400.c44f10s19|apr11.P2.MID18.GY7WJEE02EJLYA|BK400|Gabon_Bakoumba	PR0135-C.g1109 erythrocyte membrane protein 1 PfEMP1 putative	83.684	380	38	14	1	356	522	901	1.28E-90	337
BK400.c44f10s19|apr11.P2.MID18.GY7WJEE02EJLYA|BK400|Gabon_Bakoumba	.g195 erythrocyte membrane protein 1 PfEMP1 putative	83.914	373	37	9	1	351	525	896	4.61E-90	335
BK400.c44f10s19|apr11.P2.MID18.GY7WJEE02EJLYA|BK400|Gabon_Bakoumba	PF0765-C.g29 erythrocyte membrane protein 1 PfEMP1 putative	83.914	373	37	9	1	351	525	896	4.61E-90	335
BK400.c44f10s19|apr11.P2.MID18.GY7WJEE02EJLYA|BK400|Gabon_Bakoumba	PF0030-C.g2046 erythrocyte membrane protein 1 PfEMP1 putative	93.074	231	13	2	129	356	38	268	4.61E-90	335
BK400.c44f10s19|apr11.P2.MID18.GY7WJEE02EJLYA|BK400|Gabon_Bakoumba	PV0258-C.g25	83.551	383	36	12	1	356	543	925	1.66E-89	333
BK400.c44f10s19|apr11.P2.MID18.GY7WJEE02EJLYA|BK400|Gabon_Bakoumba	QJ0005-C.g875 erythrocyte membrane protein 1 PfEMP1 putative	83.551	383	36	12	1	356	522	904	1.66E-89	333
BK400.c44f10s19|apr11.P2.MID18.GY7WJEE02EJLYA|BK400|Gabon_Bakoumba	PT0276-C.g2474 erythrocyte membrane protein 1 PfEMP1 putative	83.733	375	37	13	1	351	549	923	1.66E-89	333
BK400.c44f10s19|apr11.P2.MID18.GY7WJEE02EJLYA|BK400|Gabon_Bakoumba	PT0031-C.g283 erythrocyte membrane protein 1 PfEMP1 putative	83.733	375	37	13	1	351	543	917	1.66E-89	333
BK400.c44f10s19|apr11.P2.MID18.GY7WJEE02EJLYA|BK400|Gabon_Bakoumba	QE0435-C.g62 erythrocyte membrane protein 1 PfEMP1 putative	83.551	383	36	12	1	356	543	925	1.66E-89	333
BK400.c44f10s19|apr11.P2.MID18.GY7WJEE02EJLYA|BK400|Gabon_Bakoumba	PA0159-C.g630 erythrocyte membrane protein 1 PfEMP1 putative	83.702	362	47	6	1	356	528	883	5.97E-89	331
BK400.c44f10s19|apr11.P2.MID18.GY7WJEE02EJLYA|BK400|Gabon_Bakoumba	PF0389-C.g343 erythrocyte membrane protein 1 PfEMP1 putative	83.702	362	47	6	1	356	450	805	5.97E-89	331
BK400.c44f10s19|apr11.P2.MID18.GY7WJEE02EJLYA|BK400|Gabon_Bakoumba	PA0245-C.g641 erythrocyte membrane protein 1 PfEMP1 putative	83.29	383	37	12	1	356	543	925	7.72E-88	327
BK400.c44f10s19|apr11.P2.MID18.GY7WJEE02EJLYA|BK400|Gabon_Bakoumba	PA0039-C.g673 erythrocyte membrane protein 1 PfEMP1 putative	83.377	379	36	12	1	352	522	900	2.78E-87	326
BK400.c44f10s19|apr11.P2.MID18.GY7WJEE02EJLYA|BK400|Gabon_Bakoumba	PM0117-C.g284 erythrocyte membrane protein 1 PfEMP1 putative	83.377	379	36	12	1	352	522	900	2.78E-87	326
BK400.c44f10s19|apr11.P2.MID18.GY7WJEE02EJLYA|BK400|Gabon_Bakoumba	PT0182-C.g929 erythrocyte membrane protein 1 PfEMP1 putative	83.377	379	36	12	1	352	522	900	2.78E-87	326
BK400.c44f10s19|apr11.P2.MID18.GY7WJEE02EJLYA|BK400|Gabon_Bakoumba	PA0217-C.g1483 erythrocyte membrane protein 1 PfEMP1 putative	83.377	379	36	12	1	352	522	900	2.78E-87	326
BK400.c44f10s19|apr11.P2.MID18.GY7WJEE02EJLYA|BK400|Gabon_Bakoumba	PF0708-C.g116 erythrocyte membrane protein 1 PfEMP1 putative	83.377	379	36	12	1	352	522	900	2.78E-87	326
BK400.c44f10s19|apr11.P2.MID18.GY7WJEE02EJLYA|BK400|Gabon_Bakoumba	PF0461-C.g332 erythrocyte membrane protein 1 PfEMP1 putative	83.24	358	53	6	1	356	522	874	3.59E-86	322
BK400.c44f10s19|apr11.P2.MID18.GY7WJEE02EJLYA|BK400|Gabon_Bakoumba	QG0193-C.g172 erythrocyte membrane protein 1 PfEMP1 putative	83.24	358	53	6	1	356	522	874	3.59E-86	322
BK400.c44f10s19|apr11.P2.MID18.GY7WJEE02EJLYA|BK400|Gabon_Bakoumba	PT0273-C.g478 erythrocyte membrane protein 1 PfEMP1 putative	82.973	370	47	11	1	356	540	907	1.29E-85	320
BK400.c44f10s19|apr11.P2.MID18.GY7WJEE02EJLYA|BK400|Gabon_Bakoumba	PC0058-C.g209 erythrocyte membrane protein 1 PfEMP1 putative	82.973	370	47	11	1	356	540	907	1.29E-85	320
BK400.c44f10s19|apr11.P2.MID18.GY7WJEE02EJLYA|BK400|Gabon_Bakoumba	QE0467-C.g748 erythrocyte membrane protein 1 PfEMP1 putative	83.102	361	48	9	1	356	528	880	1.67E-84	316
BK400.c44f10s19|apr11.P2.MID18.GY7WJEE02EJLYA|BK400|Gabon_Bakoumba	QE0467-C.g700 erythrocyte membrane protein 1 PfEMP1 putative	83.102	361	48	9	1	356	528	880	1.67E-84	316
BK400.c44f10s19|apr11.P2.MID18.GY7WJEE02EJLYA|BK400|Gabon_Bakoumba	QE0393-Cx.g737 erythrocyte membrane protein 1 PfEMP1 putative	83.102	361	48	9	1	356	528	880	1.67E-84	316
BK400.c44f10s19|apr11.P2.MID18.GY7WJEE02EJLYA|BK400|Gabon_Bakoumba	PM0144-C.g352 erythrocyte membrane protein 1 PfEMP1 putative	82.804	378	38	13	1	351	516	893	2.16E-83	313
BK400.c44f10s19|apr11.P2.MID18.GY7WJEE02EJLYA|BK400|Gabon_Bakoumba	PF0450-C.g708 erythrocyte membrane protein 1 PfEMP1 putative	82.804	378	38	12	1	351	516	893	2.16E-83	313
BK400.c44f10s19|apr11.P2.MID18.GY7WJEE02EJLYA|BK400|Gabon_Bakoumba	PF0155-C.g1428 erythrocyte membrane protein 1 PfEMP1 putative	82.804	378	38	12	1	351	516	893	2.16E-83	313
BK400.c44f10s19|apr11.P2.MID18.GY7WJEE02EJLYA|BK400|Gabon_Bakoumba	PF0029-C.g194 erythrocyte membrane protein 1 PfEMP1 putative	82.804	378	38	12	1	351	174	551	2.16E-83	313
BK400.c44f10s19|apr11.P2.MID18.GY7WJEE02EJLYA|BK400|Gabon_Bakoumba	PA0152-C.g321 erythrocyte membrane protein 1 PfEMP1 putative	82.632	380	39	12	2	354	595	974	7.77E-83	311
BK400.c44f10s19|apr11.P2.MID18.GY7WJEE02EJLYA|BK400|Gabon_Bakoumba	PF0471-C.g174 erythrocyte membrane protein 1 PfEMP1 putative	82.415	381	40	14	1	354	522	902	1.01E-81	307
BK400.c44f10s19|apr11.P2.MID18.GY7WJEE02EJLYA|BK400|Gabon_Bakoumba	PF0396-C.g195 erythrocyte membrane protein 1 PfEMP1 putative	81.918	365	57	6	1	356	537	901	1.68E-79	300
BK400.c44f10s19|apr11.P2.MID18.GY7WJEE02EJLYA|BK400|Gabon_Bakoumba	PA0008-C.g286 erythrocyte membrane protein 1 PfEMP1 putative	81.72	372	51	9	1	356	537	907	7.83E-78	294
BK400.c44f10s19|apr11.P2.MID18.GY7WJEE02EJLYA|BK400|Gabon_Bakoumba	PT0243-Cx.g1354 erythrocyte membrane protein 1 PfEMP1 putative	81.72	372	51	9	1	356	537	907	7.83E-78	294
BK400.c44f10s19|apr11.P2.MID18.GY7WJEE02EJLYA|BK400|Gabon_Bakoumba	PT0035-C.g530 erythrocyte membrane protein 1 PfEMP1 putative	81.72	372	51	9	1	356	537	907	7.83E-78	294
BK400.c44f10s19|apr11.P2.MID18.GY7WJEE02EJLYA|BK400|Gabon_Bakoumba	PA0153-C.g57 erythrocyte membrane protein 1 PfEMP1 putative	81.72	372	51	9	1	356	537	907	7.83E-78	294
BK400.c44f10s19|apr11.P2.MID18.GY7WJEE02EJLYA|BK400|Gabon_Bakoumba	PF0761-C.g26 erythrocyte membrane protein 1 PfEMP1 putative	81.72	372	51	9	1	356	537	907	7.83E-78	294
BK400.c44f10s19|apr11.P2.MID18.GY7WJEE02EJLYA|BK400|Gabon_Bakoumba	PF0361-C.g1993 erythrocyte membrane protein 1 PfEMP1 putative	81.72	372	51	9	1	356	537	907	7.83E-78	294
BK400.c44f10s19|apr11.P2.MID18.GY7WJEE02EJLYA|BK400|Gabon_Bakoumba	QG0263-C.g127 erythrocyte membrane protein 1 PfEMP1 putative	81.72	372	51	9	1	356	537	907	7.83E-78	294
BK400.c44f10s19|apr11.P2.MID18.GY7WJEE02EJLYA|BK400|Gabon_Bakoumba	QG0263-C.g631 erythrocyte membrane protein 1 PfEMP1 putative	100	157	0	0	200	356	1	157	1.01E-76	291
BK400.c44f10s19|apr11.P2.MID18.GY7WJEE02EJLYA|BK400|Gabon_Bakoumba	PF0248-C.g703 erythrocyte membrane protein 1 PfEMP1 putative	81.395	387	40	17	1	356	540	925	1.31E-75	287
BK400.c44f10s19|apr11.P2.MID18.GY7WJEE02EJLYA|BK400|Gabon_Bakoumba	PF0104-C.g257 erythrocyte membrane protein 1 PfEMP1 putative	83.186	339	30	11	41	352	637	975	4.71E-75	285
BK400.c44f10s19|apr11.P2.MID18.GY7WJEE02EJLYA|BK400|Gabon_Bakoumba	PF0168-C.g848 erythrocyte membrane protein 1 PfEMP1 putative	81.285	358	54	9	2	351	574	926	7.88E-73	278
BK400.c44f10s19|apr11.P2.MID18.GY7WJEE02EJLYA|BK400|Gabon_Bakoumba	QE0393-Cx.g746 erythrocyte membrane protein 1 PfEMP1 putative	91.089	202	18	0	155	356	76	277	1.02E-71	274
BK400.c44f10s19|apr11.P2.MID18.GY7WJEE02EJLYA|BK400|Gabon_Bakoumba	PC0066-C.g2741 erythrocyte membrane protein 1 PfEMP1 putative	86.992	246	29	3	1	245	522	765	1.02E-71	274
BK400.c44f10s19|apr11.P2.MID18.GY7WJEE02EJLYA|BK400|Gabon_Bakoumba	PF0609-C.g5575 erythrocyte membrane protein 1 PfEMP1 putative	86.992	246	29	3	1	245	522	765	1.02E-71	274
BK400.c44f10s19|apr11.P2.MID18.GY7WJEE02EJLYA|BK400|Gabon_Bakoumba	PF0511-C.g844 erythrocyte membrane protein 1 PfEMP1 putative	86.992	246	29	3	1	245	522	765	1.02E-71	274
BK400.c44f10s19|apr11.P2.MID18.GY7WJEE02EJLYA|BK400|Gabon_Bakoumba	PA0074-C.g560 erythrocyte membrane protein 1 PfEMP1 putative	81.006	358	55	9	2	351	574	926	3.67E-71	272
BK400.c44f10s19|apr11.P2.MID18.GY7WJEE02EJLYA|BK400|Gabon_Bakoumba	PT0254-Cx.g3966 erythrocyte membrane protein 1 PfEMP1 putative	81.006	358	55	9	2	351	574	926	3.67E-71	272
BK400.c44f10s19|apr11.P2.MID18.GY7WJEE02EJLYA|BK400|Gabon_Bakoumba	PT0247-Cx.g1882 erythrocyte membrane protein 1 PfEMP1 putative	81.006	358	55	9	2	351	574	926	3.67E-71	272
BK400.c44f10s19|apr11.P2.MID18.GY7WJEE02EJLYA|BK400|Gabon_Bakoumba	PT0235-Cx.g124 erythrocyte membrane protein 1 PfEMP1 putative	81.006	358	55	9	2	351	574	926	3.67E-71	272
BK400.c44f10s19|apr11.P2.MID18.GY7WJEE02EJLYA|BK400|Gabon_Bakoumba	PT0220-C.g626 erythrocyte membrane protein 1 PfEMP1 putative	81.006	358	55	9	2	351	574	926	3.67E-71	272
BK400.c44f10s19|apr11.P2.MID18.GY7WJEE02EJLYA|BK400|Gabon_Bakoumba	PT0207-C.g837 erythrocyte membrane protein 1 PfEMP1 putative	81.006	358	55	9	2	351	574	926	3.67E-71	272
BK400.c44f10s19|apr11.P2.MID18.GY7WJEE02EJLYA|BK400|Gabon_Bakoumba	PT0140-C.g1054 erythrocyte membrane protein 1 PfEMP1 putative	81.006	358	55	9	2	351	574	926	3.67E-71	272
BK400.c44f10s19|apr11.P2.MID18.GY7WJEE02EJLYA|BK400|Gabon_Bakoumba	PT0112-C.g3254 erythrocyte membrane protein 1 PfEMP1 putative	81.006	358	55	9	2	351	496	848	3.67E-71	272
BK400.c44f10s19|apr11.P2.MID18.GY7WJEE02EJLYA|BK400|Gabon_Bakoumba	PT0108-C.g994 erythrocyte membrane protein 1 PfEMP1 putative	81.006	358	55	9	2	351	574	926	3.67E-71	272
BK400.c44f10s19|apr11.P2.MID18.GY7WJEE02EJLYA|BK400|Gabon_Bakoumba	PT0105-C.g21 erythrocyte membrane protein 1 PfEMP1 putative	81.006	358	55	9	2	351	574	926	3.67E-71	272
BK400.c44f10s19|apr11.P2.MID18.GY7WJEE02EJLYA|BK400|Gabon_Bakoumba	PT0089-C.g1075 erythrocyte membrane protein 1 PfEMP1 putative	81.006	358	55	9	2	351	574	926	3.67E-71	272
BK400.c44f10s19|apr11.P2.MID18.GY7WJEE02EJLYA|BK400|Gabon_Bakoumba	PT0038-Cx.g1570 erythrocyte membrane protein 1 PfEMP1 putative	81.006	358	55	9	2	351	574	926	3.67E-71	272
BK400.c44f10s19|apr11.P2.MID18.GY7WJEE02EJLYA|BK400|Gabon_Bakoumba	QE0455-C.g199 erythrocyte membrane protein 1 PfEMP1 putative	81.006	358	55	9	2	351	574	926	3.67E-71	272
BK400.c44f10s19|apr11.P2.MID18.GY7WJEE02EJLYA|BK400|Gabon_Bakoumba	PF0817-C.g498 erythrocyte membrane protein 1 PfEMP1 putative	81.006	358	55	9	2	351	574	926	3.67E-71	272
BK400.c44f10s19|apr11.P2.MID18.GY7WJEE02EJLYA|BK400|Gabon_Bakoumba	PF0722-C.g120 erythrocyte membrane protein 1 PfEMP1 putative	81.006	358	55	9	2	351	574	926	3.67E-71	272
BK400.c44f10s19|apr11.P2.MID18.GY7WJEE02EJLYA|BK400|Gabon_Bakoumba	PF0701-C.g2593 erythrocyte membrane protein 1 PfEMP1 putative	81.006	358	55	9	2	351	553	905	3.67E-71	272
BK400.c44f10s19|apr11.P2.MID18.GY7WJEE02EJLYA|BK400|Gabon_Bakoumba	PF0458-C.g1003 erythrocyte membrane protein 1 PfEMP1 putative	81.006	358	55	9	2	351	574	926	3.67E-71	272
BK400.c44f10s19|apr11.P2.MID18.GY7WJEE02EJLYA|BK400|Gabon_Bakoumba	PF0246-C.g516 erythrocyte membrane protein 1 PfEMP1 putative	81.006	358	55	9	2	351	574	926	3.67E-71	272
BK400.c44f10s19|apr11.P2.MID18.GY7WJEE02EJLYA|BK400|Gabon_Bakoumba	PF0232-C.g369 erythrocyte membrane protein 1 PfEMP1 putative	81.006	358	55	9	2	351	454	806	3.67E-71	272
BK400.c44f10s19|apr11.P2.MID18.GY7WJEE02EJLYA|BK400|Gabon_Bakoumba	PH0942-Cx.g871 erythrocyte membrane protein 1 PfEMP1 putative	81.006	358	55	9	2	351	574	926	3.67E-71	272
BK400.c44f10s19|apr11.P2.MID18.GY7WJEE02EJLYA|BK400|Gabon_Bakoumba	PH0939-C.g158 erythrocyte membrane protein 1 PfEMP1 putative	81.006	358	55	9	2	351	574	926	3.67E-71	272
BK400.c44f10s19|apr11.P2.MID18.GY7WJEE02EJLYA|BK400|Gabon_Bakoumba	PH0641-C.g1103 erythrocyte membrane protein 1 PfEMP1 putative	81.006	358	55	9	2	351	574	926	3.67E-71	272
BK400.c44f10s19|apr11.P2.MID18.GY7WJEE02EJLYA|BK400|Gabon_Bakoumba	PH0638-C.g662 erythrocyte membrane protein 1 PfEMP1 putative	81.006	358	55	9	2	351	574	926	3.67E-71	272
BK400.c44f10s19|apr11.P2.MID18.GY7WJEE02EJLYA|BK400|Gabon_Bakoumba	PH0513-C.g332 erythrocyte membrane protein 1 PfEMP1 putative	81.006	358	55	9	2	351	574	926	3.67E-71	272
BK400.c44f10s19|apr11.P2.MID18.GY7WJEE02EJLYA|BK400|Gabon_Bakoumba	PH0365-C.g112 erythrocyte membrane protein 1 PfEMP1 putative	81.006	358	55	9	2	351	574	926	3.67E-71	272
BK400.c44f10s19|apr11.P2.MID18.GY7WJEE02EJLYA|BK400|Gabon_Bakoumba	PV0226-C.g55	81.073	354	54	9	1	349	423	768	1.32E-70	270
BK400.c44f10s19|apr11.P2.MID18.GY7WJEE02EJLYA|BK400|Gabon_Bakoumba	PV0211-C.g6	81.073	354	54	9	1	349	522	867	1.32E-70	270
BK400.c44f10s19|apr11.P2.MID18.GY7WJEE02EJLYA|BK400|Gabon_Bakoumba	PV0197-C.g274	81.073	354	54	9	1	349	522	867	1.32E-70	270
BK400.c44f10s19|apr11.P2.MID18.GY7WJEE02EJLYA|BK400|Gabon_Bakoumba	PV0041-C.g66	81.073	354	54	9	1	349	522	867	1.32E-70	270
BK400.c44f10s19|apr11.P2.MID18.GY7WJEE02EJLYA|BK400|Gabon_Bakoumba	PV0020-C.g19	81.073	354	54	9	1	349	522	867	1.32E-70	270
BK400.c44f10s19|apr11.P2.MID18.GY7WJEE02EJLYA|BK400|Gabon_Bakoumba	QE0410-C.g360 erythrocyte membrane protein 1 PfEMP1 putative	81.073	354	54	9	1	349	522	867	1.32E-70	270
BK400.c44f10s19|apr11.P2.MID18.GY7WJEE02EJLYA|BK400|Gabon_Bakoumba	PF0101-C.g363 erythrocyte membrane protein 1 PfEMP1 putative	91	200	18	0	155	354	136	335	1.32E-70	270
BK400.c44f10s19|apr11.P2.MID18.GY7WJEE02EJLYA|BK400|Gabon_Bakoumba	PH0983-C.g406 erythrocyte membrane protein 1 PfEMP1 putative	81.073	354	54	9	1	349	522	867	1.32E-70	270
BK400.c44f10s19|apr11.P2.MID18.GY7WJEE02EJLYA|BK400|Gabon_Bakoumba	PH0931-C.g580 erythrocyte membrane protein 1 PfEMP1 putative	81.073	354	54	9	1	349	522	867	1.32E-70	270
BK400.c44f10s19|apr11.P2.MID18.GY7WJEE02EJLYA|BK400|Gabon_Bakoumba	PH0923-Cx.g254 erythrocyte membrane protein 1 PfEMP1 putative	81.073	354	54	9	1	349	522	867	1.32E-70	270
BK400.c44f10s19|apr11.P2.MID18.GY7WJEE02EJLYA|BK400|Gabon_Bakoumba	PH0876-C.g95 erythrocyte membrane protein 1 PfEMP1 putative	81.073	354	54	9	1	349	522	867	1.32E-70	270
BK400.c44f10s19|apr11.P2.MID18.GY7WJEE02EJLYA|BK400|Gabon_Bakoumba	PH0811-C.g135 erythrocyte membrane protein 1 PfEMP1 putative	81.073	354	54	9	1	349	522	867	1.32E-70	270
BK400.c44f10s19|apr11.P2.MID18.GY7WJEE02EJLYA|BK400|Gabon_Bakoumba	PH0810-C.g48	81.073	354	54	9	1	349	522	867	1.32E-70	270
BK400.c44f10s19|apr11.P2.MID18.GY7WJEE02EJLYA|BK400|Gabon_Bakoumba	PH0790-C.g9	81.073	354	54	9	1	349	216	561	1.32E-70	270
BK400.c44f10s19|apr11.P2.MID18.GY7WJEE02EJLYA|BK400|Gabon_Bakoumba	PH0736-C.g827 erythrocyte membrane protein 1 PfEMP1 putative	81.073	354	54	9	1	349	522	867	1.32E-70	270
BK400.c44f10s19|apr11.P2.MID18.GY7WJEE02EJLYA|BK400|Gabon_Bakoumba	PH0735-C.g39	81.073	354	54	9	1	349	522	867	1.32E-70	270
BK400.c44f10s19|apr11.P2.MID18.GY7WJEE02EJLYA|BK400|Gabon_Bakoumba	PH0734-C.g745 erythrocyte membrane protein 1 PfEMP1 putative	81.073	354	54	9	1	349	522	867	1.32E-70	270
BK400.c44f10s19|apr11.P2.MID18.GY7WJEE02EJLYA|BK400|Gabon_Bakoumba	PH0733-C.g629 erythrocyte membrane protein 1 PfEMP1 putative	81.073	354	54	9	1	349	522	867	1.32E-70	270
BK400.c44f10s19|apr11.P2.MID18.GY7WJEE02EJLYA|BK400|Gabon_Bakoumba	PH0729-C.g362 erythrocyte membrane protein 1 PfEMP1 putative	81.073	354	54	9	1	349	522	867	1.32E-70	270
BK400.c44f10s19|apr11.P2.MID18.GY7WJEE02EJLYA|BK400|Gabon_Bakoumba	PH0609-C.g230 erythrocyte membrane protein 1 PfEMP1 putative	81.073	354	54	9	1	349	522	867	1.32E-70	270
BK400.c44f10s19|apr11.P2.MID18.GY7WJEE02EJLYA|BK400|Gabon_Bakoumba	PH0608-C.g245 erythrocyte membrane protein 1 PfEMP1 putative	81.073	354	54	9	1	349	522	867	1.32E-70	270
BK400.c44f10s19|apr11.P2.MID18.GY7WJEE02EJLYA|BK400|Gabon_Bakoumba	PH0589-C.g488 erythrocyte membrane protein 1 PfEMP1 putative	81.073	354	54	9	1	349	522	867	1.32E-70	270
BK400.c44f10s19|apr11.P2.MID18.GY7WJEE02EJLYA|BK400|Gabon_Bakoumba	PH0353-C.g314 erythrocyte membrane protein 1 PfEMP1 putative	81.073	354	54	9	1	349	522	867	1.32E-70	270
BK400.c44f10s19|apr11.P2.MID18.GY7WJEE02EJLYA|BK400|Gabon_Bakoumba	PFKE12.g268 erythrocyte membrane protein 1 PfEMP1 putative	86.585	246	30	3	1	245	522	765	4.74E-70	268
BK400.c44f10s19|apr11.P2.MID18.GY7WJEE02EJLYA|BK400|Gabon_Bakoumba	PT0126-C.g675 erythrocyte membrane protein 1 PfEMP1 putative	85.957	235	21	6	1	223	522	756	1.03E-61	241
BK400.c44f10s19|apr11.P2.MID18.GY7WJEE02EJLYA|BK400|Gabon_Bakoumba	PF0228-C.g1544 erythrocyte membrane protein 1 PfEMP1 putative	79.101	378	56	13	1	356	534	910	3.72E-61	239
BK400.c44f10s19|apr11.P2.MID18.GY7WJEE02EJLYA|BK400|Gabon_Bakoumba	PF0755-C.g977 erythrocyte membrane protein 1 PfEMP1 putative	85	240	28	5	118	351	713	950	1.34E-60	237
BK400.c44f10s19|apr11.P2.MID18.GY7WJEE02EJLYA|BK400|Gabon_Bakoumba	QG0185-C.g1568 erythrocyte membrane protein 1 PfEMP1 putative	88.35	206	10	7	1	196	558	759	4.81E-60	235
BK400.c44f10s19|apr11.P2.MID18.GY7WJEE02EJLYA|BK400|Gabon_Bakoumba	PV0083-C.g28	79.379	354	49	17	1	336	519	866	8.05E-58	228
BK400.c44f10s19|apr11.P2.MID18.GY7WJEE02EJLYA|BK400|Gabon_Bakoumba	PC0032-C.g222 erythrocyte membrane protein 1 PfEMP1 putative	87.129	202	23	2	155	356	712	910	2.90E-57	226
BK400.c44f10s19|apr11.P2.MID18.GY7WJEE02EJLYA|BK400|Gabon_Bakoumba	PF0515-C.g449 erythrocyte membrane protein 1 PfEMP1 putative	87.129	202	23	2	155	356	712	910	2.90E-57	226
BK400.c44f10s19|apr11.P2.MID18.GY7WJEE02EJLYA|BK400|Gabon_Bakoumba	PR0142-C.g695 erythrocyte membrane protein 1 PfEMP1 putative	87.129	202	23	2	155	356	712	910	2.90E-57	226
BK400.c44f10s19|apr11.P2.MID18.GY7WJEE02EJLYA|BK400|Gabon_Bakoumba	PR0129-C.g531 erythrocyte membrane protein 1 PfEMP1 putative	87.129	202	23	2	155	356	712	910	2.90E-57	226
BK400.c44f10s19|apr11.P2.MID18.GY7WJEE02EJLYA|BK400|Gabon_Bakoumba	PT0051-C.g2447 erythrocyte membrane protein 1 PfEMP1 putative	95.07	142	7	0	215	356	1	142	1.04E-56	224
BK400.c44f10s19|apr11.P2.MID18.GY7WJEE02EJLYA|BK400|Gabon_Bakoumba	PV0197-C.g138	87.179	195	25	0	155	349	103	297	3.75E-56	222
BK400.c44f10s19|apr11.P2.MID18.GY7WJEE02EJLYA|BK400|Gabon_Bakoumba	PV0204-C.g232	95.588	136	6	0	221	356	1	136	4.85E-55	219
BK400.c44f10s19|apr11.P2.MID18.GY7WJEE02EJLYA|BK400|Gabon_Bakoumba	SenT106.08.g296 erythrocyte membrane protein 1 PfEMP1 putative	82.745	255	34	4	1	247	336	588	4.85E-55	219
BK400.c44f10s19|apr11.P2.MID18.GY7WJEE02EJLYA|BK400|Gabon_Bakoumba	PT0104-C.g860 erythrocyte membrane protein 1 PfEMP1 putative	86.735	196	23	1	1	193	564	759	6.27E-54	215
BK400.c44f10s19|apr11.P2.MID18.GY7WJEE02EJLYA|BK400|Gabon_Bakoumba	PT0015-CW.g444 erythrocyte membrane protein 1 PfEMP1 putative	82.239	259	34	6	1	247	552	810	2.25E-53	213
BK400.c44f10s19|apr11.P2.MID18.GY7WJEE02EJLYA|BK400|Gabon_Bakoumba	PT0162-C.g742 erythrocyte membrane protein 1 PfEMP1 putative	87.047	193	16	5	2	185	2779	2971	2.92E-52	209
BK400.c44f10s19|apr11.P2.MID18.GY7WJEE02EJLYA|BK400|Gabon_Bakoumba	PT0161-C.g85 erythrocyte membrane protein 1 PfEMP1 putative	87.047	193	16	5	2	185	2794	2986	2.92E-52	209
BK400.c44f10s19|apr11.P2.MID18.GY7WJEE02EJLYA|BK400|Gabon_Bakoumba	.g644 erythrocyte membrane protein 1 PfEMP1 putative	83.544	237	25	8	1	224	561	796	2.92E-52	209
BK400.c44f10s19|apr11.P2.MID18.GY7WJEE02EJLYA|BK400|Gabon_Bakoumba	PF0441-CW.g310 erythrocyte membrane protein 1 PfEMP1 putative	83.544	237	25	8	1	224	561	796	2.92E-52	209
BK400.c44f10s19|apr11.P2.MID18.GY7WJEE02EJLYA|BK400|Gabon_Bakoumba	PF0131-C.g227 erythrocyte membrane protein 1 PfEMP1 putative	83.544	237	25	8	1	224	561	796	2.92E-52	209
BK400.c44f10s19|apr11.P2.MID18.GY7WJEE02EJLYA|BK400|Gabon_Bakoumba	PF0101-C.g398 erythrocyte membrane protein 1 PfEMP1 putative	82	250	42	1	1	247	552	801	2.92E-52	209
BK400.c44f10s19|apr11.P2.MID18.GY7WJEE02EJLYA|BK400|Gabon_Bakoumba	PA0099-C.g419 erythrocyte membrane protein 1 PfEMP1 putative	81.853	259	35	6	1	247	603	861	1.05E-51	207
BK400.c44f10s19|apr11.P2.MID18.GY7WJEE02EJLYA|BK400|Gabon_Bakoumba	PA0074-C.g557 erythrocyte membrane protein 1 PfEMP1 putative	81.853	259	35	6	1	247	603	861	1.05E-51	207
BK400.c44f10s19|apr11.P2.MID18.GY7WJEE02EJLYA|BK400|Gabon_Bakoumba	PA0061-C.g701 erythrocyte membrane protein 1 PfEMP1 putative	81.853	259	35	6	1	247	603	861	1.05E-51	207
BK400.c44f10s19|apr11.P2.MID18.GY7WJEE02EJLYA|BK400|Gabon_Bakoumba	PF0079-C.g562 erythrocyte membrane protein 1 PfEMP1 putative	83.19	232	34	4	1	228	552	782	1.05E-51	207
BK400.c44f10s19|apr11.P2.MID18.GY7WJEE02EJLYA|BK400|Gabon_Bakoumba	PF0437-C.g234 erythrocyte membrane protein 1 PfEMP1 putative	83.264	239	24	11	1	225	570	806	3.77E-51	206
BK400.c44f10s19|apr11.P2.MID18.GY7WJEE02EJLYA|BK400|Gabon_Bakoumba	PF0024-C.g953 erythrocyte membrane protein 1 PfEMP1 putative	77.807	374	55	15	1	351	534	902	3.77E-51	206
BK400.c44f10s19|apr11.P2.MID18.GY7WJEE02EJLYA|BK400|Gabon_Bakoumba	QG0200-C.g795 erythrocyte membrane protein 1 PfEMP1 putative	77.807	374	55	15	1	351	534	902	3.77E-51	206
BK400.c44f10s19|apr11.P2.MID18.GY7WJEE02EJLYA|BK400|Gabon_Bakoumba	PC0097-C.g212 erythrocyte membrane protein 1 PfEMP1 putative	83.71	221	28	4	1	214	12	231	4.88E-50	202
BK400.c44f10s19|apr11.P2.MID18.GY7WJEE02EJLYA|BK400|Gabon_Bakoumba	.g2991 erythrocyte membrane protein 1 PfEMP1 putative	83.71	221	28	4	1	214	573	792	4.88E-50	202
BK400.c44f10s19|apr11.P2.MID18.GY7WJEE02EJLYA|BK400|Gabon_Bakoumba	.g1585 erythrocyte membrane protein 1 PfEMP1 putative	83.71	221	28	4	1	214	573	792	4.88E-50	202
BK400.c44f10s19|apr11.P2.MID18.GY7WJEE02EJLYA|BK400|Gabon_Bakoumba	PF0228-C.g2019 erythrocyte membrane protein 1 PfEMP1 putative	83.71	221	28	4	1	214	573	792	4.88E-50	202
BK400.c44f10s19|apr11.P2.MID18.GY7WJEE02EJLYA|BK400|Gabon_Bakoumba	PF0109-C.g164 erythrocyte membrane protein 1 PfEMP1 putative	83.71	221	28	4	1	214	573	792	4.88E-50	202
BK400.c44f10s19|apr11.P2.MID18.GY7WJEE02EJLYA|BK400|Gabon_Bakoumba	QG0185-C.g680 erythrocyte membrane protein 1 PfEMP1 putative	83.71	221	28	4	1	214	573	792	4.88E-50	202
BK400.c44f10s19|apr11.P2.MID18.GY7WJEE02EJLYA|BK400|Gabon_Bakoumba	PA0053-C.g238 erythrocyte membrane protein 1 PfEMP1 putative	81.124	249	43	3	1	247	570	816	2.27E-48	196
BK400.c44f10s19|apr11.P2.MID18.GY7WJEE02EJLYA|BK400|Gabon_Bakoumba	.g2143 erythrocyte membrane protein 1 PfEMP1 putative	83.26	227	24	9	1	214	522	747	2.27E-48	196
BK400.c44f10s19|apr11.P2.MID18.GY7WJEE02EJLYA|BK400|Gabon_Bakoumba	PF0198-C.g32 erythrocyte membrane protein 1 PfEMP1 putative	83.26	227	24	9	1	214	522	747	2.27E-48	196
BK400.c44f10s19|apr11.P2.MID18.GY7WJEE02EJLYA|BK400|Gabon_Bakoumba	PF0480-C.g1330 erythrocyte membrane protein 1 PfEMP1 putative	82.353	238	28	12	1	225	66	302	8.17E-48	195
BK400.c44f10s19|apr11.P2.MID18.GY7WJEE02EJLYA|BK400|Gabon_Bakoumba	PM0124-C.g637 erythrocyte membrane protein 1 PfEMP1 putative	81.423	253	32	11	1	247	546	789	2.94E-47	193
BK400.c44f10s19|apr11.P2.MID18.GY7WJEE02EJLYA|BK400|Gabon_Bakoumba	PF0388-C.g591 erythrocyte membrane protein 1 PfEMP1 putative	85.492	193	19	5	2	185	88	280	2.94E-47	193
BK400.c44f10s19|apr11.P2.MID18.GY7WJEE02EJLYA|BK400|Gabon_Bakoumba	PA0225-C.g654 erythrocyte membrane protein 1 PfEMP1 putative	81.933	238	31	7	1	229	552	786	1.06E-46	191
BK400.c44f10s19|apr11.P2.MID18.GY7WJEE02EJLYA|BK400|Gabon_Bakoumba	PA0145-C.g451 erythrocyte membrane protein 1 PfEMP1 putative	81.933	238	31	7	1	229	552	786	1.06E-46	191
BK400.c44f10s19|apr11.P2.MID18.GY7WJEE02EJLYA|BK400|Gabon_Bakoumba	PF0759-C.g141 erythrocyte membrane protein 1 PfEMP1 putative	81.933	238	31	7	1	229	552	786	1.06E-46	191
BK400.c44f10s19|apr11.P2.MID18.GY7WJEE02EJLYA|BK400|Gabon_Bakoumba	PF0170-C.g1781 erythrocyte membrane protein 1 PfEMP1 putative	82.128	235	31	9	1	225	393	626	1.06E-46	191
BK400.c44f10s19|apr11.P2.MID18.GY7WJEE02EJLYA|BK400|Gabon_Bakoumba	PF0168-C.g118 erythrocyte membrane protein 1 PfEMP1 putative	81.933	238	31	7	1	229	552	786	1.06E-46	191
BK400.c44f10s19|apr11.P2.MID18.GY7WJEE02EJLYA|BK400|Gabon_Bakoumba	PF0039-C.g50 erythrocyte membrane protein 1 PfEMP1 putative	81.933	238	31	7	1	229	552	786	1.06E-46	191
BK400.c44f10s19|apr11.P2.MID18.GY7WJEE02EJLYA|BK400|Gabon_Bakoumba	PF0006-C.g86 erythrocyte membrane protein 1 PfEMP1 putative	93.701	127	8	0	230	356	1	127	1.06E-46	191
BK400.c44f10s19|apr11.P2.MID18.GY7WJEE02EJLYA|BK400|Gabon_Bakoumba	PM0048-C.g263 erythrocyte membrane protein 1 PfEMP1 putative	83.663	202	30	1	49	247	600	801	1.37E-45	187
BK400.c44f10s19|apr11.P2.MID18.GY7WJEE02EJLYA|BK400|Gabon_Bakoumba	PT0205-C.g2364 erythrocyte membrane protein 1 PfEMP1 putative	84.456	193	27	2	1	193	561	750	1.37E-45	187
BK400.c44f10s19|apr11.P2.MID18.GY7WJEE02EJLYA|BK400|Gabon_Bakoumba	PT0062-C.g2488 erythrocyte membrane protein 1 PfEMP1 putative	84.974	193	20	5	2	185	1465	1657	1.37E-45	187
BK400.c44f10s19|apr11.P2.MID18.GY7WJEE02EJLYA|BK400|Gabon_Bakoumba	PA0229-C.g363 erythrocyte membrane protein 1 PfEMP1 putative	83.663	202	30	1	49	247	600	801	1.37E-45	187
BK400.c44f10s19|apr11.P2.MID18.GY7WJEE02EJLYA|BK400|Gabon_Bakoumba	PF0814-C.g1006 erythrocyte membrane protein 1 PfEMP1 putative	84.456	193	27	2	1	193	555	744	1.37E-45	187
BK400.c44f10s19|apr11.P2.MID18.GY7WJEE02EJLYA|BK400|Gabon_Bakoumba	PF0047-C.g363 erythrocyte membrane protein 1 PfEMP1 putative	84.456	193	27	2	1	193	618	807	1.37E-45	187
BK400.c44f10s19|apr11.P2.MID18.GY7WJEE02EJLYA|BK400|Gabon_Bakoumba	QG0186-C.g700 erythrocyte membrane protein 1 PfEMP1 putative	84.974	193	20	5	2	185	2827	3019	1.37E-45	187
BK400.c44f10s19|apr11.P2.MID18.GY7WJEE02EJLYA|BK400|Gabon_Bakoumba	PT0142-C.g80 erythrocyte membrane protein 1 PfEMP1 putative	84.737	190	23	2	1	184	543	732	4.92E-45	185
BK400.c44f10s19|apr11.P2.MID18.GY7WJEE02EJLYA|BK400|Gabon_Bakoumba	PT0112-C.g3435 erythrocyte membrane protein 1 PfEMP1 putative	84.737	190	23	2	1	184	573	762	4.92E-45	185
BK400.c44f10s19|apr11.P2.MID18.GY7WJEE02EJLYA|BK400|Gabon_Bakoumba	PF0418-C.g843 erythrocyte membrane protein 1 PfEMP1 putative	80.309	259	39	6	1	247	603	861	4.92E-45	185
BK400.c44f10s19|apr11.P2.MID18.GY7WJEE02EJLYA|BK400|Gabon_Bakoumba	PF0188-C.g629 erythrocyte membrane protein 1 PfEMP1 putative	82.353	221	31	4	1	214	585	804	4.92E-45	185
BK400.c44f10s19|apr11.P2.MID18.GY7WJEE02EJLYA|BK400|Gabon_Bakoumba	PF0153-C.g1106 erythrocyte membrane protein 1 PfEMP1 putative	82.353	221	31	4	1	214	585	804	4.92E-45	185
BK400.c44f10s19|apr11.P2.MID18.GY7WJEE02EJLYA|BK400|Gabon_Bakoumba	PT0271-Cx.g1214 erythrocyte membrane protein 1 PfEMP1 putative	81.614	223	39	2	1	222	528	749	1.77E-44	183
BK400.c44f10s19|apr11.P2.MID18.GY7WJEE02EJLYA|BK400|Gabon_Bakoumba	PT0067-C.g263 erythrocyte membrane protein 1 PfEMP1 putative	81.614	223	39	2	1	222	180	401	1.77E-44	183
BK400.c44f10s19|apr11.P2.MID18.GY7WJEE02EJLYA|BK400|Gabon_Bakoumba	PT0065-C.g3125 erythrocyte membrane protein 1 PfEMP1 putative	81.614	223	39	2	1	222	81	302	1.77E-44	183
[truncated: 49,130 more rows]
