# Supplementary material for: Evolutionary analyses of the major variant surface antigen-encoding genes reveal population structure of Plasmodium falciparum within and between continents
Source: PLoS Genet. 2021 Feb 25;17(2):e1009269. doi: 10.1371/journal.pgen.1009269 (PMC7906310; doi:10.1371/journal.pgen.1009269)
Supplement: S2 Data — (CSV) [file pgen.1009269.s023.csv]

seq_id	n_country	countries
BK1005.c37f5s6|apr11.P2.MID53.GY7WJEE02DZFBU|BK1005|Gabon_Bakoumba	9	Malawi/Laos/Guinea/Ghana/Democratic Republic of Congo/Cambodia/Bangladesh/Mali/Vietnam
BK1065.c47f7s7|apr11.P2.MID60.GY7WJEE02DCR3W|BK1065|Gabon_Bakoumba	8	Gambia/Mali/Malawi/Guinea/Ghana/Democratic Republic of Congo/Bangladesh/Kenya
BK258.c56f4s5|apr11.P1.MID10.GY7WJEE01B1WML|BK258|Gabon_Bakoumba	10	Gambia/Nigeria/Mali/Malawi/Guinea/Ghana/Democratic Republic of Congo/Vietnam/Laos/Cambodia
BK277.c5f11s12|apr11.P1.MID11.GY7WJEE01A2FEJ.HiQual|BK277|Gabon_Bakoumba	7	Gambia/Nigeria/Mali/Malawi/Guinea/Ghana/Democratic Republic of Congo
BK362.c4f30s43|apr11.P3.MID14.GY7WJEE03F9AOA.HiQual|BK362|Gabon_Bakoumba	13	Gambia/Mali/Malawi/Guinea/Ghana/Democratic Republic of Congo/Vietnam/Thailand/Cambodia/Bangladesh/Myanmar/Laos/Kenya
BK362.c79f5s6|sep11.P4.MID14.G9JXQ6K04H6JOU_rc.HiQual|BK362|Gabon_Bakoumba	10	Vietnam/Gambia/Mali/Malawi/Laos/Guinea/Ghana/Democratic Republic of Congo/Cambodia/Bangladesh
BK400.c44f10s19|apr11.P2.MID18.GY7WJEE02EJLYA|BK400|Gabon_Bakoumba	12	Vietnam/Gambia/Thailand/Myanmar/Mali/Malawi/Kenya/Guinea/Ghana/Democratic Republic of Congo/Cambodia/Laos
BK471.c0f29s68|apr11.P3.MID24.GY7WJEE03FO2J5.HiQual|BK471|Gabon_Bakoumba	12	Vietnam/Gambia/Thailand/Myanmar/Malawi/Laos/Kenya/Ghana/Democratic Republic of Congo/Cambodia/Bangladesh/Guinea
BK514.c4f24s28|apr11.P4.MID28.GY7WJEE04JMK8R.HiQual|BK514|Gabon_Bakoumba	10	Gambia/Nigeria/Mali/Guinea/Ghana/Democratic Republic of Congo/Malawi/Cambodia/Laos/Vietnam
BK555.c90f6s6|apr11.P4.MID30.GY7WJEE04H039M|BK555|Gabon_Bakoumba	13	Thailand/Myanmar/Mali/Malawi/Kenya/Ghana/Bangladesh/Vietnam/Laos/Democratic Republic of Congo/Cambodia/Gambia/Guinea
BK586.c1f28s36|apr11.P1.MID34.GY7WJEE01A0ZDH.HiQual|BK586|Gabon_Bakoumba	7	Gambia/Nigeria/Mali/Guinea/Ghana/Democratic Republic of Congo/Malawi
BK725.c69f6s14|apr11.P2.MID42.GY7WJEE02DSDK6|BK725|Gabon_Bakoumba	11	Gambia/Thailand/Myanmar/Mali/Malawi/Kenya/Guinea/Ghana/Democratic Republic of Congo/Cambodia/Bangladesh
BK863.c37f6s11|apr11.P2.MID47.GY7WJEE02DIHEW|BK863|Gabon_Bakoumba	13	Gambia/Nigeria/Malawi/Kenya/Guinea/Ghana/Democratic Republic of Congo/Bangladesh/Mali/Vietnam/Thailand/Laos/Cambodia
BK911.c46f5s7|apr11.P2.MID49.GY7WJEE02EP783|BK911|Gabon_Bakoumba	12	Vietnam/Gambia/Thailand/Myanmar/Mali/Malawi/Guinea/Ghana/Democratic Republic of Congo/Cambodia/Bangladesh/Kenya
BK950.c54f6s7|apr11.P4.MID50.GY7WJEE04IZ2JQ|BK950|Gabon_Bakoumba	13	Gambia/Mali/Malawi/Kenya/Guinea/Ghana/Democratic Republic of Congo/Vietnam/Thailand/Cambodia/Myanmar/Laos/Bangladesh
BK954.c20f5s6|apr11.P1.MID51.GY7WJEE01BCMLT|BK954|Gabon_Bakoumba	13	Vietnam/Gambia/Thailand/Myanmar/Mali/Malawi/Laos/Kenya/Guinea/Ghana/Democratic Republic of Congo/Cambodia/Bangladesh
G3st10.c4f22s32|sep11.P4.MID18.G9JXQ6K04IOISI.HiQual|G3st10|FrenchGuyana_TroisSauts	6	Kenya/Ghana/Cambodia/Malawi/Mali/Guinea
G3st16.c6f6s11|sep11.P2.MID25.G9JXQ6K02EGOYK.HiQual|G3st16|FrenchGuyana_TroisSauts	6	Malawi/Guinea/Ghana/Democratic Republic of Congo/Mali/Myanmar
G3st18.c54f4s4|sep11.P3.MID25.G9JXQ6K03FVV37_rc|G3st18|FrenchGuyana_TroisSauts	7	Malawi/Ghana/Democratic Republic of Congo/Cambodia/Bangladesh/Mali/Guinea
G3st19.c14f25s36|sep11.P1.MID26.G9JXQ6K01A123W|G3st19|FrenchGuyana_TroisSauts	5	Gambia/Guinea/Malawi/Ghana/Bangladesh
G3st21.c2f16s20|sep11.P2.MID19.G9JXQ6K02EHLBV|G3st21|FrenchGuyana_TroisSauts	13	Gambia/Mali/Malawi/Guinea/Ghana/Democratic Republic of Congo/Bangladesh/Vietnam/Kenya/Thailand/Laos/Cambodia/Myanmar
G3st28.c2f16s25|sep11.P3.MID26.G9JXQ6K03HAC7W.HiQual|G3st28|FrenchGuyana_TroisSauts	8	Ghana/Democratic Republic of Congo/Gambia/Kenya/Bangladesh/Mali/Malawi/Guinea
G3st30.c25f12s14|sep11.P1.MID21.G9JXQ6K01B9EFQ.HiQual|G3st30|FrenchGuyana_TroisSauts	1	Ghana
G3st31.c15f15s22|sep11.P2.MID21.G9JXQ6K02C4YEZ.HiQual|G3st31|FrenchGuyana_TroisSauts	9	Guinea/Mali/Malawi/Ghana/Bangladesh/Thailand/Myanmar/Gambia/Democratic Republic of Congo
G3st32.c34f3s4|sep11.P4.MID21.G9JXQ6K04I3YQI_rc|G3st32|FrenchGuyana_TroisSauts	9	Vietnam/Mali/Malawi/Laos/Kenya/Ghana/Democratic Republic of Congo/Cambodia/Guinea
G3st34.c3f18s23|sep11.P3.MID21.G9JXQ6K03GQTR7.HiQual|G3st34|FrenchGuyana_TroisSauts	4	Ghana/Gambia/Democratic Republic of Congo/Malawi
G3st34.c6f14s18|sep11.P3.MID21.G9JXQ6K03GNAHZ|G3st34|FrenchGuyana_TroisSauts	8	Vietnam/Mali/Malawi/Laos/Guinea/Ghana/Democratic Republic of Congo/Cambodia
G3st34.c7f13s18|sep11.P3.MID21.G9JXQ6K03GE3QH.HiQual|G3st34|FrenchGuyana_TroisSauts	1	Malawi
G3st36.c38f7s8|sep11.P2.MID27.G9JXQ6K02EJC71.HiQual|G3st36|FrenchGuyana_TroisSauts	4	Vietnam/Malawi/Ghana/Democratic Republic of Congo
G3st37.c32f8s11|sep11.P1.MID28.G9JXQ6K01B2NTI.HiQual|G3st37|FrenchGuyana_TroisSauts	2	Ghana/Guinea
G3st5.c21f74s99|sep11.P1.MID18.G9JXQ6K01AJGRU.HiQual|G3st5|FrenchGuyana_TroisSauts	7	Gambia/Mali/Malawi/Ghana/Democratic Republic of Congo/Kenya/Guinea
G3st5.c30f54s73|sep11.P1.MID18.G9JXQ6K01AKSS9.HiQual|G3st5|FrenchGuyana_TroisSauts	6	Ghana/Malawi/Vietnam/Kenya/Cambodia/Mali
G3st7.c57f3s3|sep11.P3.MID18.G9JXQ6K03GE8D1|G3st7|FrenchGuyana_TroisSauts	2	Gambia/Vietnam
Gc28.c5f39s57|sep11.P2.MID4.G9JXQ6K02E0MA1.HiQual|Gc28|FrenchGuyana_Camopi	1	Malawi
Gc31.c27f3s3|sep11.P3.MID14.G9JXQ6K03HDPCA|Gc31|FrenchGuyana_Camopi	1	Democratic Republic of Congo
Gc37.c36f14s24|sep11.P4.MID5.G9JXQ6K04I52AD.HiQual|Gc37|FrenchGuyana_Camopi	5	Malawi/Guinea/Ghana/Nigeria/Bangladesh
Gc38.c2f90s125|sep11.P1.MID15.G9JXQ6K01A5JOY.HiQual|Gc38|FrenchGuyana_Camopi	14	Gambia/Thailand/Nigeria/Myanmar/Mali/Malawi/Kenya/Guinea/Ghana/Democratic Republic of Congo/Cambodia/Bangladesh/Vietnam/Laos
Gc38.c55f10s17|sep11.P1.MID15.G9JXQ6K01BGGC9.HiQual|Gc38|FrenchGuyana_Camopi	8	Malawi/Gambia/Ghana/Democratic Republic of Congo/Mali/Thailand/Myanmar/Cambodia
Gc39.c23f9s13|sep11.P1.MID6.G9JXQ6K01ATP7T.HiQual|Gc39|FrenchGuyana_Camopi	8	Guinea/Ghana/Bangladesh/Democratic Republic of Congo/Vietnam/Laos/Cambodia/Malawi
Gc43.c72f5s6|sep11.P2.MID6.G9JXQ6K02EH2FW|Gc43|FrenchGuyana_Camopi	13	Vietnam/Gambia/Thailand/Nigeria/Myanmar/Mali/Malawi/Laos/Kenya/Guinea/Ghana/Democratic Republic of Congo/Cambodia
Gc47.c11f90s136|sep11.P2.MID7.G9JXQ6K02EZHIQ.HiQual|Gc47|FrenchGuyana_Camopi	4	Malawi/Ghana/Mali/Democratic Republic of Congo
Gc47.c18f81s112|sep11.P2.MID7.G9JXQ6K02EIGUL.HiQual|Gc47|FrenchGuyana_Camopi	13	Vietnam/Malawi/Ghana/Democratic Republic of Congo/Bangladesh/Mali/Guinea/Cambodia/Gambia/Kenya/Thailand/Myanmar/Laos
Gc58.c30f7s17|sep11.P2.MID17.G9JXQ6K02D8ZOM_rc.HiQual|Gc58|FrenchGuyana_Camopi	1	Ghana
Gc58.c9f22s25|sep11.P2.MID17.G9JXQ6K02DGCQJ.HiQual|Gc58|FrenchGuyana_Camopi	3	Gambia/Guinea/Ghana
Gc9.c35f25s33|sep11.P1.MID10.G9JXQ6K01AWIHH.HiQual|Gc9|FrenchGuyana_Camopi	4	Thailand/Ghana/Cambodia/Malawi
IR14.c30f12s15|oct12.P2.MID8.HWSTXOD02C93PD.HiQual|IR14|Iran_SistanBaluchestan	13	Malawi/Guinea/Ghana/Cambodia/Democratic Republic of Congo/Kenya/Bangladesh/Vietnam/Gambia/Mali/Thailand/Myanmar/Laos
IR18.c23f29s40|mar13.P3.MID10.H6VQLNR03F9NWU.HiQual|IR18|Iran_SistanBaluchestan	12	Vietnam/Thailand/Mali/Malawi/Laos/Guinea/Ghana/Democratic Republic of Congo/Cambodia/Bangladesh/Myanmar/Kenya
MRS0027.c11f28s34|apr13.P2.MID02-04.H8MRBDT02GO3BC.HiQual|MRS0027|Ghana_VeaGowrie	6	Gambia/Malawi/Guinea/Ghana/Democratic Republic of Congo/Mali
MRS0079.c37f6s6|apr13.P2.MID05-07.H8MRBDT02F3MDK_rc|MRS0079|Ghana_VeaGowrie	14	Vietnam/Gambia/Nigeria/Mali/Malawi/Laos/Kenya/Guinea/Ghana/Democratic Republic of Congo/Cambodia/Bangladesh/Thailand/Myanmar
MRS0100.c93f3s3|apr13.P2.MID07-08.H8MRBDT02I0YGC_rc|MRS0100|Ghana_VeaGowrie	12	Vietnam/Gambia/Thailand/Myanmar/Mali/Malawi/Laos/Guinea/Ghana/Democratic Republic of Congo/Cambodia/Bangladesh
MRS0236.c118f6s6|apr13.P2.MID19-19.H8MRBDT02G9NB1_rc|MRS0236|Ghana_VeaGowrie	14	Malawi/Guinea/Ghana/Democratic Republic of Congo/Vietnam/Gambia/Cambodia/Bangladesh/Nigeria/Mali/Thailand/Myanmar/Laos/Kenya
MRS0279.c60f12s21|apr13.P2.MID21-22.H8MRBDT02GU1BO.HiQual|MRS0279|Ghana_VeaGowrie	13	Gambia/Malawi/Laos/Ghana/Democratic Republic of Congo/Cambodia/Kenya/Guinea/Mali/Vietnam/Thailand/Myanmar/Bangladesh
MRS0290.c29f15s18|apr13.P2.MID21-23.H8MRBDT02IDJUK.HiQual|MRS0290|Ghana_VeaGowrie	13	Vietnam/Gambia/Thailand/Myanmar/Mali/Malawi/Laos/Guinea/Ghana/Democratic Republic of Congo/Cambodia/Bangladesh/Kenya
MRS0344.c3f48s64|apr13.P1.MID24-24.H8MRBDT01BQD45.HiQual|MRS0344|Ghana_VeaGowrie	8	Gambia/Myanmar/Mali/Malawi/Guinea/Ghana/Democratic Republic of Congo/Bangladesh
MRS0357.c13f22s35|aug13.P1.MID15-16.IE15TFC01CE0QN|MRS0357|Ghana_Soe	11	Gambia/Thailand/Myanmar/Mali/Malawi/Guinea/Ghana/Democratic Republic of Congo/Bangladesh/Cambodia/Kenya
MRS0431.c41f4s14|apr13.P2.MID29-29.H8MRBDT02F25WR|MRS0431|Ghana_Soe	6	Mali/Malawi/Guinea/Ghana/Democratic Republic of Congo/Gambia
MRS0612.c113f6s7|may13.P2.MID39-39.IAK27MS02HSANT|MRS0612|Ghana_Soe	10	Gambia/Mali/Malawi/Kenya/Guinea/Ghana/Democratic Republic of Congo/Vietnam/Thailand/Myanmar
MRS0645.c9f4s10|may13.P1.MID40-42.IAK27MS01AE1Z6|MRS0645|Ghana_Soe	13	Gambia/Thailand/Myanmar/Mali/Malawi/Guinea/Ghana/Democratic Republic of Congo/Kenya/Bangladesh/Vietnam/Laos/Cambodia
MRS0662.c9f20s36|may13.P1.MID41-43.IAK27MS01DGX4O.HiQual|MRS0662|Ghana_Soe	11	Gambia/Mali/Malawi/Guinea/Ghana/Democratic Republic of Congo/Thailand/Laos/Cambodia/Bangladesh/Vietnam
MRS0664.c22f7s10|may13.P1.MID42-42.IAK27MS01CFDXR.HiQual|MRS0664|Ghana_Soe	13	Vietnam/Gambia/Thailand/Myanmar/Mali/Malawi/Laos/Kenya/Guinea/Ghana/Democratic Republic of Congo/Cambodia/Bangladesh
MRS0695.c6f21s28|may13.P2.MID44-45.IAK27MS02FJ3QI.HiQual|MRS0695|Ghana_Soe	13	Gambia/Thailand/Mali/Malawi/Laos/Kenya/Guinea/Ghana/Democratic Republic of Congo/Cambodia/Bangladesh/Vietnam/Myanmar
MZ193.c20f30s41|sep11.P4.MID57.G9JXQ6K04IISUS.HiQual|MZ193|Peru	2	Guinea/Ghana
MZ193.c7f61s71|sep11.P4.MID57.G9JXQ6K04IW339.HiQual|MZ193|Peru	2	Malawi/Guinea
P19.c24f23s33|sep11.P1.MID42.G9JXQ6K01AOD9N.HiQual|P19|Peru_Iquitos	4	Ghana/Democratic Republic of Congo/Malawi/Guinea
P32.c14f11s16|sep11.P1.MID44.G9JXQ6K01BGTRB.HiQual|P32|Peru_Iquitos	10	Vietnam/Mali/Malawi/Guinea/Ghana/Democratic Republic of Congo/Cambodia/Thailand/Myanmar/Bangladesh
RN72.c18f102s136|oct12.P3.MID27.HWSTXOD03GELKW.HiQual|RN72|Thailand_Ranong	12	Vietnam/Gambia/Thailand/Myanmar/Mali/Malawi/Laos/Kenya/Guinea/Ghana/Cambodia/Democratic Republic of Congo
UG10141.c37f25s27|mar13.P2.MID03.H6VQLNR02D9AW2|UG10141|Uganda_Tororo	13	Vietnam/Gambia/Thailand/Myanmar/Mali/Malawi/Laos/Kenya/Guinea/Ghana/Democratic Republic of Congo/Cambodia/Bangladesh
UG10162.c35f14s22|mar13.P3.MID04.H6VQLNR03GV4FV.HiQual|UG10162|Uganda_Tororo	12	Gambia/Mali/Malawi/Kenya/Guinea/Ghana/Cambodia/Myanmar/Democratic Republic of Congo/Laos/Bangladesh/Vietnam
UG10201.c132f3s3|mar13.P4.MID05.H6VQLNR04I772M_rc|UG10201|Uganda_Tororo	11	Gambia/Thailand/Myanmar/Mali/Malawi/Kenya/Guinea/Ghana/Democratic Republic of Congo/Cambodia/Bangladesh
UG10393.c34f15s33|mar13.P1.MID15.H6VQLNR01BI5L8.HiQual|UG10393|Uganda_Tororo	13	Vietnam/Gambia/Thailand/Myanmar/Mali/Malawi/Kenya/Guinea/Ghana/Democratic Republic of Congo/Cambodia/Bangladesh/Laos
UG10432.c125f4s4|mar13.P2.MID16.H6VQLNR02C4U20_rc|UG10432|Uganda_Tororo	13	Vietnam/Gambia/Thailand/Myanmar/Mali/Malawi/Laos/Kenya/Guinea/Ghana/Democratic Republic of Congo/Cambodia/Bangladesh
UG10602.c41f17s22|mar13.P3.MID20.H6VQLNR03G3YRP.HiQual|UG10602|Uganda_Tororo	11	Gambia/Thailand/Myanmar/Mali/Malawi/Kenya/Guinea/Ghana/Democratic Republic of Congo/Cambodia/Bangladesh
UG30135.c66f7s10|oct12.P3.MID37.HWSTXOD03F7M5M.HiQual|UG30135|Uganda_Kanungu	13	Malawi/Guinea/Ghana/Democratic Republic of Congo/Bangladesh/Cambodia/Vietnam/Gambia/Mali/Kenya/Thailand/Myanmar/Laos
UG30334.c6f28s77|oct12.P2.MID43.HWSTXOD02C7WKY.HiQual|UG30334|Uganda_Kanungu	13	Vietnam/Gambia/Thailand/Myanmar/Mali/Malawi/Laos/Kenya/Guinea/Ghana/Democratic Republic of Congo/Cambodia/Bangladesh
UG30639.c18f8s13|oct12.P1.MID53.HWSTXOD01CFELY.HiQual|UG30639|Uganda_Kanungu	13	Vietnam/Gambia/Thailand/Nigeria/Mali/Malawi/Laos/Kenya/Guinea/Ghana/Democratic Republic of Congo/Cambodia/Bangladesh
UG30792.c13f48s77|oct12.P4.MID58.HWSTXOD04I6O21.HiQual|UG30792|Uganda_Kanungu	9	Vietnam/Thailand/Myanmar/Mali/Laos/Guinea/Ghana/Cambodia/Bangladesh
UG30800.c61f5s7|oct12.P1.MID59.HWSTXOD01B2XAZ.HiQual|UG30800|Uganda_Kanungu	11	Gambia/Malawi/Kenya/Ghana/Vietnam/Thailand/Mali/Laos/Guinea/Cambodia/Democratic Republic of Congo
UG30804.c90f3s3|oct12.P2.MID59.HWSTXOD02D06ZD|UG30804|Uganda_Kanungu	4	Kenya/Democratic Republic of Congo/Ghana/Guinea
UG50465.c21f37s44|may13.P1.MID62-2.IAK27MS01DO71D.HiQual|UG50465|Uganda_Kyenjojo	12	Vietnam/Gambia/Nigeria/Malawi/Laos/Kenya/Guinea/Ghana/Democratic Republic of Congo/Cambodia/Bangladesh/Myanmar
UG50598.c77f4s7|may13.P2.MID2-4.IAK27MS02JLVNI|UG50598|Uganda_Kyenjojo	13	Vietnam/Gambia/Thailand/Malawi/Laos/Kenya/Guinea/Ghana/Democratic Republic of Congo/Cambodia/Myanmar/Mali/Bangladesh
UG50698.c29f14s17|may13.P2.MID4-6.IAK27MS02GL51F.HiQual|UG50698|Uganda_Kyenjojo	9	Vietnam/Thailand/Myanmar/Malawi/Laos/Kenya/Ghana/Democratic Republic of Congo/Cambodia
UG50730.c15f42s58|may13.P2.MID5-7.IAK27MS02JA51H.HiQual|UG50730|Uganda_Kyenjojo	13	Vietnam/Gambia/Thailand/Myanmar/Mali/Malawi/Laos/Kenya/Guinea/Ghana/Democratic Republic of Congo/Cambodia/Bangladesh
UG50784.c12f32s44|may13.P1.MID7-8.IAK27MS01BUW7Q.HiQual|UG50784|Uganda_Kyenjojo	5	Mali/Malawi/Kenya/Ghana/Democratic Republic of Congo
UG60189.c96f3s3|mar13.P2.MID31.H6VQLNR02DD5D7|UG60189|Uganda_Apac	13	Vietnam/Mali/Malawi/Guinea/Ghana/Cambodia/Bangladesh/Kenya/Democratic Republic of Congo/Gambia/Thailand/Myanmar/Laos
UG60375.c111f3s4|mar13.P4.MID36.H6VQLNR04JWIEN|UG60375|Uganda_Apac	9	Gambia/Mali/Malawi/Guinea/Ghana/Democratic Republic of Congo/Thailand/Vietnam/Kenya
UG60456.c167f3s3|mar13.P3.MID39.H6VQLNR03FHV0J|UG60456|Uganda_Apac	10	Gambia/Mali/Malawi/Ghana/Democratic Republic of Congo/Thailand/Myanmar/Laos/Guinea/Cambodia
UG60620.c44f12s18|mar13.P2.MID45.H6VQLNR02DZ3CX|UG60620|Uganda_Apac	14	Vietnam/Gambia/Thailand/Myanmar/Mali/Malawi/Laos/Kenya/Guinea/Ghana/Democratic Republic of Congo/Cambodia/Bangladesh/Nigeria
UG70088.c14f40s61|aug13.P2.MID61-1.IE15TFC02IGJ4Y.HiQual|UG70088|Uganda_Arua	12	Mali/Malawi/Laos/Ghana/Democratic Republic of Congo/Cambodia/Vietnam/Thailand/Myanmar/Bangladesh/Guinea/Gambia
UG70112.c125f7s7|aug13.P2.MID62-62.IE15TFC02GA3TT|UG70112|Uganda_Arua	13	Vietnam/Thailand/Myanmar/Malawi/Kenya/Democratic Republic of Congo/Cambodia/Gambia/Laos/Guinea/Ghana/Bangladesh/Mali
UG70268.c62f9s14|aug13.P2.MID2-4.IE15TFC02I50YH.HiQual|UG70268|Uganda_Arua	10	Thailand/Myanmar/Malawi/Kenya/Democratic Republic of Congo/Cambodia/Bangladesh/Vietnam/Laos/Ghana
UG70349.c10f40s52|aug13.P2.MID3-3.IE15TFC02I5M8E.HiQual|UG70349|Uganda_Arua	8	Gambia/Nigeria/Mali/Malawi/Guinea/Ghana/Democratic Republic of Congo/Vietnam
UG70489.c66f7s12|aug13.P2.MID7-8.IE15TFC02G0TW3|UG70489|Uganda_Arua	7	Gambia/Nigeria/Mali/Guinea/Ghana/Democratic Republic of Congo/Bangladesh
UG70623.c167f4s5|aug13.P2.MID11-11.IE15TFC02GR6JJ|UG70623|Uganda_Arua	11	Gambia/Thailand/Myanmar/Mali/Malawi/Kenya/Guinea/Ghana/Democratic Republic of Congo/Cambodia/Bangladesh
UG70720.c90f6s7|aug13.P1.MID60-61.IE15TFC01AMDB8|UG70720|Uganda_Arua	13	Vietnam/Thailand/Myanmar/Mali/Malawi/Guinea/Ghana/Democratic Republic of Congo/Cambodia/Bangladesh/Gambia/Laos/Kenya
UG70723.c44f17s30|aug13.P2.MID60-61.IE15TFC02GDCQ4.HiQual|UG70723|Uganda_Arua	12	Gambia/Mali/Malawi/Kenya/Guinea/Ghana/Democratic Republic of Congo/Bangladesh/Cambodia/Vietnam/Myanmar/Laos
UG70723.c97f9s15|aug13.P2.MID60-61.IE15TFC02GZXS7.HiQual|UG70723|Uganda_Arua	11	Vietnam/Gambia/Mali/Malawi/Laos/Kenya/Guinea/Ghana/Democratic Republic of Congo/Cambodia/Bangladesh
UG80239.c141f5s6|aug13.P2.MID45-46.IE15TFC02JZPD0|UG80239|Uganda_Jinja	13	Vietnam/Gambia/Thailand/Myanmar/Mali/Malawi/Laos/Kenya/Guinea/Ghana/Democratic Republic of Congo/Cambodia/Bangladesh
UG80490.c19f15s33|aug13.P1.MID55-57.IE15TFC01BRVNO.HiQual|UG80490|Uganda_Jinja	10	Vietnam/Myanmar/Mali/Malawi/Laos/Guinea/Ghana/Democratic Republic of Congo/Cambodia/Gambia
UG80637.c13f24s29|may13.P1.MID57-57.IAK27MS01A9UP4.HiQual|UG80637|Uganda_Jinja	11	Vietnam/Gambia/Mali/Malawi/Laos/Guinea/Ghana/Democratic Republic of Congo/Cambodia/Bangladesh/Kenya
V15.c24f19s26|sep11.P3.MID32.G9JXQ6K03GQOIY.HiQual|V15|Venezuela_ElCaura	12	Gambia/Myanmar/Mali/Malawi/Laos/Kenya/Guinea/Ghana/Democratic Republic of Congo/Cambodia/Bangladesh/Thailand
