# Supplementary material for: Evolutionary analyses of the major variant surface antigen-encoding genes reveal population structure of Plasmodium falciparum within and between continents
Source: PLoS Genet. 2021 Feb 25;17(2):e1009269. doi: 10.1371/journal.pgen.1009269 (PMC7906310; doi:10.1371/journal.pgen.1009269)
Supplement: S3 Data — The columns represent in order: the sequence identifier (SeqID); the nucleotide sequence (NucSeq); a shortened version of the sequence identifier (shortID); the number of BLAST hits to reach 96% pairwise sequence identity (Hits); the countries the sequence was found in from the current dataset (Countries_binary); the additional countries the sequence was found in through the BLAST analysis (Countries_blast); whether any of the common BLAST hits were annotated as pseudogenes (Annotation) or var1/2/3 (Blast against var123); and finally the coverage (coverage), pairwise identity (percentID), and e-value of the best BLAST hit (e-value). (CSV) [file pgen.1009269.s024.csv]

SeqID	NucSeq	shortID	Hits	Countries_binary	Countries_blast	Annotation	Blast against var123	coverage	percentID	e-value
BK954.c20f5s6|apr11.P1.MID51.GY7WJEE01BCMLT|BK954|Gabon_Bakoumba	AGATATAGGTGATATTGTAAGAGGAATAGATATGTTTAAACCAAATGTCCATGACAAAGTAGAAAAGGGTCTCCGAGAGGTTTTCAAGAAAATACATGATGAAATGGAAGGTGAGGTAAAAAATTATTACAATCCTGATGGATCTGGAAATTATTATAAATTAAGAGAAGCATGGTGGGATGTGAATAGAAATAAAGTATGGGAAGCCATAACCTGTGGCGCACTACCTAAATCTGCATATTTCTTGCAATCAGAAGATAATAAACAATTATTTTTATATCCTAAATGCGGCCATAATAATAAGAATGATCTTCCTACCAATTTAGATTATGTTCCTCAATATTTACGTT	BK954.c20f5s6	55	FrenchGuiana;Gabon;Ghana;Iran;PNG;Thailand;Uganda;Venezuela	kenya;solomon islands;tanzania;indonesia;papua new guinea;sudan;gabon;mali;thailand;venezuela;malawi	var1	var1	100	100	0
Gc43.c72f5s6|sep11.P2.MID6.G9JXQ6K02EH2FW|Gc43|FrenchGuyana_Camopi	AGATATAGGTGATATTGTAAGAGGAAAAGATCTTTTCCTTGGTGCTCCTAATAAAGAGAAAATAAAATTAGAAGAAAATCTGAAAAAAATATTTGATAACATTAAGAATGAAAATGCAGAACTTAGTAAATTATCACTTGAAAAAGTTAGGGAATATTGGTGGGCAATTCATAGAAAAGAGCTATGGGAAGCATTAACATGCAATGCACCAAAAGGTGCTAATTATTTTGTATATAAATTAGATGGACCTAAATTTTCTAGTGATAGGTGTGGACATAATTATAACGGTGATCCTCTTACGAATTTAGATTATGTTCCTCAATATTTACGTT	Gc43.c72f5s6	39	Colombia;FrenchGuiana;Gabon;Ghana;Iran;Peru;Thailand;Uganda;Venezuela	brazil;tanzania;papua new guinea;gabon;mali;kenya;cameroon;malawi	var1	var1	100	100	1E-178
Gc38.c2f90s125|sep11.P1.MID15.G9JXQ6K01A5JOY.HiQual|Gc38|FrenchGuyana_Camopi	CCGACATAGGCGATATTATCAGAGGTAAAGATCTATTTCTTGGTGGCCCTGATCAAGAAAAAAAGAAATTAGAAGAGAACTTGAGAAACATTTTCAAGAATATACATGATCATTTGACGGATGCAAAAGCAAAGTCGTACTACAAAAATGATAATGACCGAAATTATTTCAAATTAAGAAACGATTGGTGGGAACTAAATAGACAACAAGTATGGAATGCTATAACGTGTGGTGCTCCATCAGATGCTCAATATTTTAGAAATACATGTTCTTCCATTAAGGGTGGGCATTATAAAAATTGCCATTGTATTGGTGGTGATGTTCTTACAAATTTCGATTACGTCCCTCAATATTTAAGA	Gc38.c2f90s125	34	FrenchGuiana;Gabon;Ghana;Peru;PNG;Uganda;Venezuela	honduras;indonesia;papua new guinea;zimbabwe;gabon;kenya;venezuela;malawi	var5(common??)
UG30334.c6f28s77|oct12.P2.MID43.HWSTXOD02C7WKY.HiQual|UG30334|Uganda_Kanungu	AGATATAGGTGATATTGTAAGAGGAATAGATATGTTTAAACCAAATGTCCATGACAAAGTAGAAAAGGGTCTCCGAGAGGTTTTCAAGAAAATACATGATGGAATGGAAGATGAAGTAAAAAATGATTACAATCCTGATGGATCTGGAAATTATTATAAATTAAGAGAAGCATGGTGGAATGTGAATAGAAATAAAGTATGGGAAGCCATAACCTGTGGGGCACTACCTAAATCTGCATATGTCTTGCAATCAGAAAATAATACACAATTACCTTCATATCTTAAATGCGGCCATAATAATAAGGATGATCCTCCTACCAATTTAGATTATGTTCCTCAATATTTACGTT	UG30334.c6f28s77	27	Colombia;Gabon;Ghana;Iran;Thailand;Uganda	solomon islands;philippines;papua new guinea;sudan;gabon;thailand;kenya;tanzania	var1(var5.2common)	var1	100	96	2E-168
UG10432.c125f4s4|mar13.P2.MID16.H6VQLNR02C4U20_rc|UG10432|Uganda_Tororo	AGATATAGGTGATATTATACGAGGAAAAGATCTGTATCTTGGATATAATAAAAAAGAGAAAGCACAAAAAGAAAAATTAGAACAAAATTTAAAATTTTTTTTCCAGAATATAGATGATAAATTGGATCCAGAAGCAAAAAATTACTACGCAAAAGAAAAAGATCCAGATTTTTTAAAATTACGAGAAGATTGGTGGGAACTTAATAGACAAGACATATGGAAAGCATTAACATGCAACGCACCAAATGATGCTAAATATTTTAGAAAAACAGTGTGTGCTGGAGGAACAACTCCGACTCATGAAAAATGCACATGCGCTAGTGGAGATGTTCCTACATATTTCGATTATGTTCCTCAATATTTGAGA	UG10432.c125f4s4	25	FrenchGuiana;Gabon;Ghana;Peru;Thailand;Uganda	brazil;papua new guinea;gabon;thailand;kenya;venezuela;malawi	none
MRS0695.c6f21s28|may13.P2.MID44-45.IAK27MS02FJ3QI.HiQual|MRS0695|Ghana_Soe	AGATATAGGTGATATTATACGAGGAAAAGATTTATACCTTGGTCATGAACAGGGAAATAATAAATTAGAGGCTAGATTAAAAACGATATTTCAGAACATTAAGAATAAAAATAAGTCTCCATTAGATAAACTTTCACTGGAACAAGTTAGGGAATATTGGTGGGCGCTTAATAGAGAAGACGTATGGAAAGCATTAACATGTTTTGCGGATGGCAGTGAAGAATATTTCATACAATCAGAAAATAATACACAATTATTTTCAAATCCTAAATGTGGCCATGAACAAGGAAACGTTCCTACCAATTTAGATTACGTCCCTCAATTTTTACGTT	MRS0695.c6f21s28	24	Gabon;Ghana;PNG;Thailand;Uganda	brazil;tanzania;papua new guinea;malawi;gabon;kenya;philippines	none
UG50730.c15f42s58|may13.P2.MID5-7.IAK27MS02JA51H.HiQual|UG50730|Uganda_Kyenjojo	AGATATAGGTGATATTATAAGAGGAAGAGATTTGTATCGTCGAGATAAAGGAGAAGAGACAAAATTAGAAAAGAATTTGAAAGAAATTTTCAAGAATATATATAATGAGTTGACGACGAAAAATGGCACAAAAGAACGCTACAATGATACAGATAATTATTTTCAATTACGAGAAGATTGGTGGGAAGAAAATAGAGAAACAGTATGGAAAGCTATCACATGCCACGTTGTGAGTGGTAATAATTATTTTCGACACACATGTAGTGATGAAAACCATCCAACTGCGACTCAAGGTAACTGCCGATGTATAGGCGCAACAGTTCCCACATATTTCGATTATGTGCCGCAGTATCTTCGC	UG50730.c15f42s58	22	FrenchGuiana;Gabon;Ghana;Iran;Peru;PNG;Thailand;Uganda;Venezuela	honduras;papua new guinea;senegal;gabon;kenya;malawi	pseudo
MRS0079.c37f6s6|apr13.P2.MID05-07.H8MRBDT02F3MDK_rc|MRS0079|Ghana_VeaGowrie	AGATATAGGTGATATTGTAAGAGGAAGAGATTTGTATTTTGGTAATAGCAAAGAAAAAAACCGAAGAGAAAATTTAGAAAACAATTTGAAAGAAATTTTCAAGAATATATATGATGATTTGACGAAGGACAATGATAATGCGGCGCTAAAAACTCGCTACCAACATGATGCTCCAGATTATTATCAATTAAGAGAAGATTGGTGGGAAGAAAATAGACAACAAGTATGGAAAGCCTTAACATGCGACGCTGGGGGTGGTACATATTTTCGATTTACATGTTCTAATGACACAACGTTGGCGCATAAGAATTGTACGTGTATCAGTGGAGATCCTCCTACATATTTCGATTATGTGCCACAGTTTCTTCGC	MRS0079.c37f6s6	19	Gabon;Ghana;Iran;PNG;Thailand;Uganda	brazil;solomon islands;papua new guinea;senegal;gabon;kenya	pseudo
G3st32.c34f3s4|sep11.P4.MID21.G9JXQ6K04I3YQI_rc|G3st32|FrenchGuyana_TroisSauts	AGATATAGGTGATATTGTAAGAGGAATAGATATGTTTAAACCAAATGTCCATGACAAAGTAGAAACGGGTCTCCGAGAGGTTTTCAAGAAAATACATGATGGAATGGAAGATGAAGTAAAAAATGATTACAATCCTGATGGATCTGGAAATTATTATAAATTAAGAGAAGCATGGTGGAATGTGAATAGAAATAAAGTATGGGAAGCTATAACATGTGATGCATCATATAAATCTGGATATTTTATGCAATCAGAAAGTAATACACCATTATTTTCAAATCCTAAATGCGGCCATAAACAAGGAAAGGTTCCTACCAATTTAGATTATGTCCCTCAATATTTACGTT	G3st32.c34f3s4	17	FrenchGuiana;Gabon;Ghana;Iran;Peru;Thailand;Uganda;Venezuela	kenya;senegal;gabon;china	var1	var1	100	100	0
RN72.c18f102s136|oct12.P3.MID27.HWSTXOD03GELKW.HiQual|RN72|Thailand_Ranong	AGATATTGGAGATATTATCAGAGGAAAAGATCTTTATATTGGAAACGGTGATTATAAAAAAAAAGTGTCAAATAATTTAAAAACAATTTTTAAGAAAATATACGATGCTTTAAAGGATACAGTAAAAGAAACCTACAAAGATGATCCAAATTATTATAAATTAAGAGAACATTGGTGGACGGTTAACCGCGATCAAGTATGGAAAGCCATAACATGCAATGCACCATATAAAGCTTGGTATTTTATGCATTCAGAAGATAATACACTATTATTTTCAAATTACAAATGCGGCCATTATGAAGATGCTCCACCTACCAATTTAGATTACGTACCTCAATTTTTAAGA	RN72.c18f102s136	16	Gabon;Ghana;Thailand;Uganda	kenya;tanzania;malawi;mali	none
UG70623.c167f4s5|aug13.P2.MID11-11.IE15TFC02GR6JJ|UG70623|Uganda_Arua	AGATATAGGTGATATTGTAAGAGGAAGAGATTTGTATCGTGGTAATGATAAAGAAAAAGATAGATTAGAAGAGAATTTAAGAAAGATTTTCAAAAAAATATATGACAATTTGAACGATGCACATGTGCAAGAACACTACAAAGATGATGATAAAGGAACTAAAAATTATTATAAATTAAGGAATGCTTGGTGGGAAGCTAATAGACAAACAGTATGGAAAGCTATCACATGTGGCGCTGCGGGTGGTACATATTTTCGACAAACATGTGGTACAGGAACGTGGACTAATGAAAAATGCCGATGTCCGATAAATGATGTCCCCACATATTTTGACTATGTGCCACAGTATCTTCGC	UG70623.c167f4s5	15	FrenchGuiana;Gabon;Ghana;Thailand;Uganda	sudan;kenya;brazil;gabon;malawi	FCR3var2	FCR3var2	100	100	0
UG80490.c19f15s33|aug13.P1.MID55-57.IE15TFC01BRVNO.HiQual|UG80490|Uganda_Jinja	AGATATAGGAGACATTATACGAGGAAAAGATCTTTATCTTGGTGACAAAAAAGAAAAAAAACAATTAGAAGAAAATTTAAAAAGAATTTTCAAAAAAATATATGAGGGATTGACGAAGGACAACGATAATGGGGCCATAAAAACTCGTTACCAAAATGATAATGAAGATTTTTTTCAATTAAGAGAAGATTGGTGGAATGCTAATAGAAATGATATATGGAAAGCTCTAACATGTGATGCACCAAAAGATGCTCAATATACGAAAAAGGGACCACACAATCATATAACAGAATCTAATAGGGGACAATGTAGATGCTTTAGTGGAGATCCTCCTACTAATATGGACTATGTCCCTCAATATTTACGTT	UG80490.c19f15s33	15	Gabon;Ghana;PNG;Uganda	kenya;senegal;gabon;papua new guinea	pseudo
BK471.c0f29s68|apr11.P3.MID24.GY7WJEE03FO2J5.HiQual|BK471|Gabon_Bakoumba	AGATATAGGAGACATTGTAAGAGGAAGAGATCTGTATCGTGGTGGTAATAATAAGAGAAGACAACAATTAGATGATAAGTTGAAAAAAATTTTCGGGAAAATACATGATGAAGTGACGAGAAGGAAACAGAATGGGCAGGCGTTACAAGCTCGCTACCAAGATGAAAATGGTGGAAATTTTTTTCAATTACGAGAAGATTGGTGGACTGCTAATAGAAACGATGTATGGAAAGCCATCACGTGCGACGACGACAACAAGCTAAGAGGTGCTTCATATTTTCGACCAACGTGCAATAGTGCTGATGGAAAAGGTCCATCACAAACCCACAACAAATGCACGTGTAACAATGGTGATGTCCCCACATATTTTGACTATGTGCCACAGTATCTTCGTT	BK471.c0f29s68	14	Gabon;Ghana;Iran;PNG;Thailand;Uganda	solomon islands;tanzania;papua new guinea;senegal;gabon;thailand;kenya	pseudo
MRS0236.c118f6s6|apr13.P2.MID19-19.H8MRBDT02G9NB1_rc|MRS0236|Ghana_VeaGowrie	CCGATATAGGTGATATTGTAAGAGGAAAAGATCTTTATATTGGAAACGGTGATTATAAAAAAAAAGTGTCAAATAATTTAAAAACAATTTTTAAGAAAATATATGAACAATTGACAAAGAAATATAAGGAGACCGAAACACTGTACAAAGATGAGGAAGGAAATTACTTAAAATTAAGGGAGACATGGTGGAATGCGAATAGAGACGATGTTTGGTATGCCATAACATGTTCTGCGCCATATAAATCCCAATATTTCATAAAATCAAGCGATAAAGAACACTCATTTTCAAGTGAATATTGTGGCCATAGACAAGGAAGCGTTCCTACCAATTTAGATTATGTCCCTCAATTTTTTCGTT	MRS0236.c118f6s6	14	FrenchGuiana;Gabon;Ghana;Iran;Peru;Thailand;Uganda;Venezuela	brazil;kenya;venezuela;malawi;gabon	pseudo
UG60620.c44f12s18|mar13.P2.MID45.H6VQLNR02DZ3CX|UG60620|Uganda_Apac	AGATATAGGTGATATTATACGAGGAAAAGATCTTTATCGTGGTGACAAAGAAAAAAAAGAAAAATTAGAATTGAAATTAAAAAGCTTTTTCAAGAATATATATGATGACTTGATAAACGATCAAGGGAAGAAGGATGCAGCAATAAAACACTACTTTGATCCCAAAGGAAATTATTATCAATTACGAGAAGATTGGTGGGATCTTAATAGACATGATGTATGGAAAGCTATCACTTGTTCAGCACCAAATGAAGCTAAATATAATGTAATTGCATCAGATGGAACTACAACAAAATCTAACTATAAAAAATGTAGAAACATTGCGGATGTTACCACATATTTCGATTATGTGCCTCAATATTTGAGA	UG60620.c44f12s18	14	Gabon;Ghana;Iran;Thailand;Uganda	kenya;zimbabwe;papua new guinea	none
BK362.c4f30s43|apr11.P3.MID14.GY7WJEE03F9AOA.HiQual|BK362|Gabon_Bakoumba	AGATATAGGAGATATTGTAAGAGGAAGAGATATGTTTAAATCTAATGAAATGGTAGAAATCGGTCTAAAAAAGGTTTTCAAGAAAATACATGGTAAATTAAATGGAGCTGCAATATCATATTACGATGCTGATGAAAAAGGAAATTTTTATAAATTAAGAGAAGCATGGTGGAATGTGAATAGAAATAAAGTATGGGAAGCCATAACATGTAAAGCTCCACAAAAAGCTAATTATTTTAGAAAAGGTTCAGATGGTAGTGATGTTTTTACAAGTCAAGGATATTGTGGTCGTAAGGAACTAACCGTTCCTACCTATTTAGATTACGTCCCTCAATTTTTACGTT	BK362.c4f30s43	13	Gabon;Ghana;Iran;Uganda	kenya;senegal;gabon;tanzania;malawi	none
UG10201.c132f3s3|mar13.P4.MID05.H6VQLNR04I772M_rc|UG10201|Uganda_Tororo	GGACATAGGGGACATTGTCAGAGGAAGAGATTTGTATTTAGGTAATCCACAAGAAATAAAACAAAGACAACAATTAGAAAATAATTTGAAAACAATTTTCGGGAAAATATATGAAAAATTGAATGGCGCAGAAGCACGCTACGGAAATGATCCGGAATTTTTTAAATTACGAGAAGATTGGTGGACTGCTAATCGAGAAACAGTATGGAAAGCCATCACATGTAACGCTTGGGGTAATACATATTTTCATGCAACGTGCAATAGAGGAGAACGAACTAAAGGTTACTGCCGGTGTAACGACGACCAAGTTCCCACATATTTTGATTATGTGCCGCAGTATCTTCGC	UG10201.c132f3s3	13	FrenchGuiana;Gabon;Ghana;Uganda	kenya;malawi;papua new guinea	none
BK1065.c47f7s7|apr11.P2.MID60.GY7WJEE02DCR3W|BK1065|Gabon_Bakoumba	AGATATTGGAGATATTATACGAGGAAAGGATCTGTATCGTCGAGATAAAGGAGAAGAGACAAAATTAGAAAAGAATTTGAAAAAAATTTTCGAAAAAATTAAGGGAAATAATAATTCAACACTTAAGGATCTTCCACTAGATGAATTAAGAGAATACTGGTGGGAACTCAATAGAGAAACAGTTTGGAAAGCAATTACGTGCGACGCTACTGGTGGTAAATATTTTCGAGCAACATGTGGTGGTGGAAAAAATGCAAGTGCGACTTACGATAAATGCCACTGCATTGGCCAAGCTGTACCTACATATTTCGATTATGTGCCTCAATATTTGAGA	BK1065.c47f7s7	12	Gabon;Ghana;PNG;Uganda	kenya;senegal;indonesia;gabon;papua new guinea	none
UG30800.c61f5s7|oct12.P1.MID59.HWSTXOD01B2XAZ.HiQual|UG30800|Uganda_Kanungu	AGATATAGGAGATATTGTAAGAGGAAGGGATATGTTTAAATCTAATAACGATGTCGAAAAAGGACTAGATGTAGTTTTCAAGAAAATTCAGCGTAAATTAAATGGAGCTGCAATATCATATTACAATGCTGATGAAAAAGGAAATTTTTATAAATTAAGGGAAGATTGGTGGATGGCGAACAGAGATCAAGTATGGAAAGCCATAACATGTAAAGCTCCACAAAAAGCTAATTATTTTAGAAAAGGTTCAGATGGTAGTGATGTTTTTACAAGTCAAGGATATTGTGGTCGTAAGGAACTAACCGTTCCTACCTATTTAGATTACGTCCCTCAATTTTTACGA	UG30800.c61f5s7	11	Gabon;Ghana;PNG;Uganda	kenya;tanzania;papua new guinea	pseudo
Gc47.c18f81s112|sep11.P2.MID7.G9JXQ6K02EIGUL.HiQual|Gc47|FrenchGuyana_Camopi	AGATATAGGAGACATAATACGAGGAAGAGATTTGTATGGTGGTAATAATAAGAGAAGACAACAATTAGAAGAGAATTTAAGAAAAATTTTCGCGAATATATATGAAGAATTGTCGAGGACGCCGACGAAGAATGGGCAGAAGTCTGCAAAAGATCGCTACGGACAAGACAGTCCAAATTTTTATAAATTACGCGAAGATTGGTGGACGGCGAATCGCTCCACAGTATGGAAAGCTATCACGTGCGGCACACATGATGGTGCTTCATATTTTCGAGCAACGTGCAGTGATGGACAAAGTGGAGCCCAAGCTAAAAACAAATGCACGTGTAACAATGGTGATGTCCCCACATATTTTGACTACGTGCCGCAGTTTCTTCGC	Gc47.c18f81s112	11	Colombia;FrenchGuiana;Gabon;Ghana;Iran;Peru;Thailand;Uganda;Venezuela	brazil;kenya;tanzania;gabon;malawi	pseudo
UG10602.c41f17s22|mar13.P3.MID20.H6VQLNR03G3YRP.HiQual|UG10602|Uganda_Tororo	AGATATAGGTGATATTATTCGCGGCAAAGATCTTTTCCTTGGTCATCAACAAAGAAAAAAATATTTAGAAGAAAGATTAGAAAAAATGTTTGAAAACATTAAGAATAATAATGAGTATAAACTAGGTCATCTTTCAACCGAAAAAGTCAGAGAATATTGGTGGGCACTTAATAGACAACAAGTATGGAATGCTATAACATGCAATGCTGAAGGTAATGATAAATATTTCAAAAAGTCAAGCGGCGGTGAATACAAATTTTCAGGTGGTAAATGTGGTCATAATGATGATAACGTTCCAACGAACTTGGACTACGTCCCTCAATATTTACGG	UG10602.c41f17s22	10	FrenchGuiana;Gabon;Ghana;Uganda	kenya;cape verde;thailand	pseudo
P32.c14f11s16|sep11.P1.MID44.G9JXQ6K01BGTRB.HiQual|P32|Peru_Iquitos	AGATATAGGTGATATTATACGAGGAAAAGATCTGTATGGCAGAAATAACAGAAAAAGAAAACAATTAGAAGAGAATTTACAAAAATATTTCGAAAATATATATTATGGATTGTCGAACGAGACGAATGCGAAGGAGCTACAAGAACGCTACAAAGATGATACTCCAGATTTTTTTAAATTAAGAGAAGATTGGTGGTCACTTAATAGAGAAACAGTATGGAAAGCCATGACATGCAGCGCGGACAGGGGTAATGCATATTTTCGAGCAACGTGCGGTGATGAAAAAAAAGCAACTCTGGCTGATGTTCAATGCCGGTGTACCAAGCCAAATGCCGACCAGGTCCCCACTAGTTTCGACTACGTGCCACAGTTTCTTCGTT	P32.c14f11s16	10	FrenchGuiana;Gabon;Ghana;Iran;Peru;PNG;Thailand;Uganda;Venezuela	kenya;senegal;venezuela;papua new guinea;gabon	none
BK725.c69f6s14|apr11.P2.MID42.GY7WJEE02DSDK6|BK725|Gabon_Bakoumba	CCGATATTGGAGACATTGTACGAGGAAAAGATCTGTATCTCGGTTATGATGATGAAGAAAAAGAAAAAAGAAAACAATTAGAAAAGAATTTGAAAAAATTTTTCCAGAAAATACATGATGACGTGATGAAGACGAGCGGGAGGACGAATGGGAAGAAGTCGGCGGAAGCACAAAAACGCTACAATGATGCAACTGGAAATTATTATAAATTACGAGAAGATTGGTGGAACGCAAATAGAGATCAAGTATGGAAAGCTATCACATGTGATGCTGCAGATAATGATGAATATTTCGAAAACTCAAGCGACGGTCTATACGTATTTTCAAATGGTCAATGTGGCCGTAATGAAGGAAAAGTTCCTACCAATTTAGATTACGTCCCTCAACATTTACGTT	BK725.c69f6s14	9	FrenchGuiana;Gabon;Ghana;PNG;Thailand;Uganda	thailand;tanzania;gabon;papua new guinea;kenya	FCR3var3	FCR3var3	71.71717172	100	2E-162
MRS0290.c29f15s18|apr13.P2.MID21-23.H8MRBDT02IDJUK.HiQual|MRS0290|Ghana_VeaGowrie	AGATATAGGAGATATTGTAAGAGGAAAGGATCTGTTTCTTGGTAATAATGATAATGATAAAGTAAAAAAAGAGAAACTACGAGGAAATTTAGAAAAAATTTTTGAGAAAATTAAGACAAGTAATTCAAATATGGACACACTATCACTGGAACAAGTTAGGGAATATTGGTGGGCGCTTAATAGAGAAGACGTATGGAAAGCATTAACATGTTTTGCGGATGGCAGTGAAGAATATTTCATACAATCAGAAAATAATACACAATTATTTTCAAATCCTAAATGTGGCCATGAACAAGGAAACGTTCCTACCAATTTAGATTACGTCCCTCAATTTTTACGTT	MRS0290.c29f15s18	9	Gabon;Ghana;Iran;PNG;Thailand;Uganda	kenya;tanzania;gabon;cape verde;papua new guinea	pseudo
UG70723.c97f9s15|aug13.P2.MID60-61.IE15TFC02GZXS7.HiQual|UG70723|Uganda_Arua	TGATATTGGAGACATTATAAGAGGAAAAGATCTGTATCTTGGAAATAACAAAAAAGATAAATTACAAATCAAATTAAAAGAATATTTCAAGAAAATATATGAACAATTGGATCGTAGCATAAGATCAAAGTATGATGAGACAAGTGAAAATTATTTTCAATTACGAGAAGATTGGTGGACTGCGAATCGAGAAACAGTATGGAAAGCCATGACATGTAGCGACGACCTAAATAATTCTTCATATTTTCATGCAACCTGTGATAGTGGTGATGGACGAGGTGGAGCCCAAGCTAGAAACCAATGCCGATGTCCCAATGGCAAAAATGCCGACCAGGTCCCTACATATTTTGACTATGTTCCTCAATATTTGAGA	UG70723.c97f9s15	9	Gabon;Ghana;PNG;Uganda	kenya;gabon;papua new guinea	pseudo
UG50598.c77f4s7|may13.P2.MID2-4.IAK27MS02JLVNI|UG50598|Uganda_Kyenjojo	AGATATAGGCGATATTATCAGAGGAAAAGATCTATATCTTGGTAAAAATGAATCAGAAAAAAGAACAAAAGAGAAACTACAAGGAAATTTAGTAAACATTTTTAAAAAATTTAAGGAAAAATATGGAGACCTAAAGGACGTTCCAATTGATGATATTAGAGAATATTGGTGGGCACTTAACAGAAAAGATGTGTGGAAAGCCTTAACATGCAATGCACCATATGAAGCTCAATATTACATAAAATCAAGCAGAAGTGAACTATCATTTTCAAATGAATATTGTGGTCATAAAAAGAACGAAGATCCACTTACCAATTTAGATTACGTTCCTCAATTTTTACGA	UG50598.c77f4s7	9	Gabon;Ghana;Iran;Thailand;Uganda	kenya;tanzania	none
UG70268.c62f9s14|aug13.P2.MID2-4.IE15TFC02I50YH.HiQual|UG70268|Uganda_Arua	AGATATAGGAGACATTATACGAGGAAAGGATCTATTTCGCGGTAATAACAAAGAAAAAAAACAAAGAGAAAAATTAGATGAGAATTTAAAAACAATTTTCGCGAATATATATAAGGACGTGACGTCTAGCGGGAGGAATGTGCAGAAGCTACAAAAACGCTACAATGATGATAATGAAAATTATTATCAATTACGAGAAGATTGGTGGACGGCGAATCGAGAAACAGTATGGAAAGCAATTACATGTAGCGAGAAGCTATCAAATTCTAAATATTTTCGAGGAACATGTGGTGGTGATGAAAACACTGCAACTCGGACTCCTAGTCACTGCCGCTGTGACGGTAAAAATGCCGACCAGGTCCCCACATATTTTGACTATGTGCCACAGTTTCTTCGC	UG70268.c62f9s14	8	Gabon;Ghana;Uganda	kenya;cape verde;malawi	pseudo
G3st28.c2f16s25|sep11.P3.MID26.G9JXQ6K03HAC7W.HiQual|G3st28|FrenchGuyana_TroisSauts	AGATATAGGAGATATTGTAAGAGGAAGGGATATGTTTAAATCTAATGAAATGGTAGAAATCGGTCTAAAAAAGGTTTTCAAGAAAATACATGGTAAATTAAATGGAGCTGCAATATCATATTACAATGCTGATGAAAAAGGAAATTTTTATAAATTAAGGGAAGATTGGTGGACAGTTAACCGAGACCAAGTATGGAAAGCCATAACATGTAAAGCTCCACAAAAAGCTAATTATTTTAGAAAAGGTTCAGATGGTAGTGATGTTTTTACAAGTCAAGGATATTGTGGTCGTAAGGAACTAACCGTTCCTACCTATTTAGATTACGTCCCTCAATATTTACGTT	G3st28.c2f16s25	8	FrenchGuiana;Gabon;Ghana;Peru;Uganda	kenya;senegal;venezuela;tanzania	none
UG80239.c141f5s6|aug13.P2.MID45-46.IE15TFC02JZPD0|UG80239|Uganda_Jinja	TGATATAGGTGACATTATCAGAGGAAAAGATCTGTTTCTTGGTTATACCAAAAAAGATGAAAAAGAAAAAGAAAAAGTACAGAAAAATTTAAAAAGAATATTCAATGAAATATATAAAAAAATGCAAGATCCTGCAAAATCTCATTATAGTGGTGATTCTTCAGATTTTTATAAACTAAGAGAAGATTGGTGGGCACTTAATAGAAAAGAGGTATGGAAAGCTATCACATGTAAAGCAAAAAATGATGCTGAATATTTTAGAAAAAAAGATTCTGATGGAAAACATTGCTCTGTTCAAAATTGCAAATGCGTTGATGGAGATCCTCCTACAAATCTAGACTACGTTCCTCAACATTTACGTT	UG80239.c141f5s6	7	Gabon;Ghana;Iran;Thailand;Uganda	brazil;kenya;gabon	pseudo
UG60456.c167f3s3|mar13.P3.MID39.H6VQLNR03FHV0J|UG60456|Uganda_Apac	AGATATAGGAGACATTATACGAGGAAAAGATCTGTATCGTCGAGATAAAGGAAAAAGAGAAAAATTAGAAGAAAAATTAAAACAATATTTCAAGAATATATATGACAATTTGAATGGCGCACAAAAACACTACCAAGATACTACAGATTATTTTCAATTACGAGAAGATTGGTGGAATATCAATAGAAAAGAGGTATGGAAAGCCATTACTTGTGACGAAGAGAACAAGCTAGGGGGTTATTCATATTTTCGAGGAACATGTGGTGATGAAGAAAAGAAATCAACTCGGGCTAAAGACAAATGCCGGTGTAGGGACAACCAGGTTCCTACATATTTTGACTACGTGCCTCAATATTTGAGA	UG60456.c167f3s3	7	Gabon;Ghana;PNG;Thailand;Uganda	kenya;papua new guinea	pseudo
UG60375.c111f3s4|mar13.P4.MID36.H6VQLNR04JWIEN|UG60375|Uganda_Apac	AGATATAGGAGACATTATACGAGGAAAAGATCTGTATCGTGGTGATAAAGAAGAAAAAAAAAAATTAGAAAAGAAATTAAAAACAATTTTCGATAAAATTAAGAGAAATAATCCAAAACTAAGTACCCTTGAAGATGAAGAAATAAGGGAATACTGGTGGGCACTTAATAGAGAAACAGTATGGAAAGCTATCACATGTAACGCTGTGGGTGGTAAATATTTTCGACAAACAGCGTGTTCTAGAAATTATCAAACTGGAGATAAGTGCCGATGTGCCACAAATTATGTTCCTACATATTTTGACTACGTCCCGCAGTTTCTTCGC	UG60375.c111f3s4	7	Gabon;Ghana;Uganda	kenya;senegal;gabon	pseudo
UG60189.c96f3s3|mar13.P2.MID31.H6VQLNR02DD5D7|UG60189|Uganda_Apac	AGATATAGGAGACATTATACGCGGTAAAGATTTATTTTATGGTAATACACAAGAAAGTGCACAAAGAAAAAAATTAGATGATAAGTTGAAAGAAATTTTCAAAGAAATACATGATGAAGTGACGAAAGGGAGGAGTGCGTCTCCGCTACAAGCTCGCTACCAAGGTGATGATAACAATAATTATTCTAAATTAAGAAAAGATTGGTGGACTGCGAATCGAGAAACAGTATGGAAAGCATTAACATGTGATGCTCCAGGAGATGCTTCATATTTTCGGACAACATGTAGTGATAGACAAGGTGGAGCCCAAGCTAGAAACAAATGCACGTGTAACAATGGTGATGTCCCCACATATTTTGACTACGTGCCGCAGTATCTTCGA	UG60189.c96f3s3	7	FrenchGuiana;Gabon;Ghana;Iran;Peru;Thailand;Uganda;Venezuela	kenya;gabon;malawi;papua new guinea	pseudo
UG80637.c13f24s29|may13.P1.MID57-57.IAK27MS01A9UP4.HiQual|UG80637|Uganda_Jinja	AGATATAGGTGATATTATCAGAGGAAAAGATCTCTTTCTTGGAAACAACAAAGAAAATGAAAAATTACAAGAAAATTTAAAAAGAATTTTCAAGAATATATATGCTAATTTGAAGGATCCTCAGGCACTTAAACACTACAAAGATGATACTAAAAATTATTATCAATTAAGAGAAGATTGGTGGGCACTTAATAGAAACGATGTATGGAAAGCATTAACATGTTCTGCACCATATGATGCAAATTATGTTAGAAGAAAATCAGATAGGACTATGGATTTTACAAGTCAAGGATATTGTGGGCATAGTGAAACAAACGTTCCTACAAATCTTGACTATGTTCCTCAATTTTTAAGA	UG80637.c13f24s29	7	Gabon;Ghana;PNG;Thailand;Uganda	solomon islands;papua new guinea	none
MRS0662.c9f20s36|may13.P1.MID41-43.IAK27MS01DGX4O.HiQual|MRS0662|Ghana_Soe	AGATATAGGAGATATTGTAAGAGGAAGAGATATGTTTAAATCTAATAACGATGTCGAAAAAGGACTAAAGGTAGTTTTCAAGAAAATATATAACAAATTAGGAAAAGAAGAAAAAGCATATTATATTGACGTATCTGGAAATTATTTCAAATTAAGAGAAGCATGGTGGAATGTGAATAGAAATAAAGTATGGGAAGCCATAACATGTAAAGCTCCACAAAAAGCTAATTATTTTAGAAAAGGTTCAGATGGTAGTGATGTTTTTACAAGTCAAGGATATTGTGGTCGTAAGGAACTAACCGTTCCTACCTATTTAGATTATGTTCCTCAATTTTTACGTT	MRS0662.c9f20s36	7	Gabon;Ghana;Thailand;Uganda	kenya;senegal	none
UG30804.c90f3s3|oct12.P2.MID59.HWSTXOD02D06ZD|UG30804|Uganda_Kanungu	AGATATAGGTGATATTATACGAGGAAAAGATCTTTATATTCGTAATAAACGAGAAAAAGATAGATTAGAAAAGAATTTGAAAAAAATTTTCGAAAAAATTAAGGGAAATAATCGAAAACTAAGTACCCTTGAAGATGACCAAATTAGGGAATACTGGTGGGAACTTAATAGAGAAATGGTATGGTACGCGATAACATGCGGCGCTGCGGGTGGTACATATTTTCGAGGAACATGTGTTGGAAGAAATTCAACTAATGAAAAATGCCGATGTCCTAGTCATAAGGTCCCCACATATTTTGATTATGTGCCACAGTATCTTCGC	UG30804.c90f3s3	7	Ghana;Uganda	sudan;kenya;malawi	pseudo
V15.c24f19s26|sep11.P3.MID32.G9JXQ6K03GQOIY.HiQual|V15|Venezuela_ElCaura	AGATATCGGAGATATCATACGCGGCAAAGATCTATATAGTGGTAATAACAAAGAAAAAAACCGAAGAGAAAAATTAGAAAATAATTTGAAAACAATTTTCGGGAATATATATAAGGACGTGACTAGCGGCAATAATAAGGATACGCTACAAGCTCGCTACAATGGTGATAAAGATCCAAATTATTTTCAATTACGAGAAGATTGGTGGACGGCGAATCGAGAAACAGTATGGAAAGCTATCACGTGCAGCGCGGACACTGGTAATGCATACTTTCGAGCAACGTGCAATGATACTGGACAAGGTCCATCACAAACCCACAACAAATGCCGGTGTGACGGCGCAAATGTTGTCCCCACATATTTTGACTACGTGCCTCAATATTTGAGA	V15.c24f19s26	7	Colombia;FrenchGuiana;Gabon;Ghana;Peru;PNG;Uganda;Venezuela	brazil;kenya;zimbabwe;papua new guinea	pseudo
G3st21.c2f16s20|sep11.P2.MID19.G9JXQ6K02EHLBV|G3st21|FrenchGuyana_TroisSauts	AGATATAGGTGATATTGTAAGAGGAACAGATCTTTTCCTTGGTGGTCCTAGTCAAGAGAAAAAAAAATTAGAAGAAAATCTGAAAAAAATATTTGAAAACATTAAGAATAAAAATACAAAACTTAGTACACTAACACTTGAAAAAGTTAGGGAATACTGGTGGGCACTTAATAGAAATGATGTATGGAAAGCATTAACATGTTCTGCACCATATGAAGCTCAATATTTCATAAAATCAAGCGATAAAAAACACTCATTTTCAAGTGAATATTGTGGTCATTATAAAAACGGTGATCCACTTACCAATTTAGATTACGTGCCTCAATTTTTACGTT	G3st21.c2f16s20	7	FrenchGuiana;Gabon;Ghana;Peru;Thailand;Uganda	brazil;kenya;malawi;thailand	none
BK514.c4f24s28|apr11.P4.MID28.GY7WJEE04JMK8R.HiQual|BK514|Gabon_Bakoumba	AGATATAGGCGATATTATACGAGGAAAAGATCTGTATCGTGGTAATAACAAAAAAGATAAATTACAAGAACAATTAAAAGAATATTTTAAGGAATTACATATTAATTTGCAAAATCCAGCAAAAAGCCATTATAATGACCGAAGCGGAAATTTTTATCAATTAAGAGAAGATTGGTGGAATATTAATAGAGAAAAAGTATGGTATGCTATCACATGTGGTGCACCAAAAGAAGCTAAATATTTTAGACAAACAGTGTGTTCTGAAGGAAAAACTGCTACTAAAGGTAAATGCCAATGCATTGGTGGAGGTGTTCCCACTAATTTTGATTATGTGCCACAATATTTGAGA	BK514.c4f24s28	6	Gabon;Ghana;Uganda	gabon	none
BK555.c90f6s6|apr11.P4.MID30.GY7WJEE04H039M|BK555|Gabon_Bakoumba	AGATATAGGTGATATTGTAAGAGGAAAGGATCTGTTTCTTGGTAAAAATGAATCAGAAATAAAAAGAAAAGAGAAACTACAAAGAAATTTGGAAAAAATTTTTGCGCAAATTAAAAATAATGATAGAACTCTTAATAATCTTTCAATCGGACAAGTTAGGGAAGCTTGGTGGACGGCTAACCGCGATCAAGTATGGAAAGCCATAACATGCAATGCACCATATAAAGCTTGGTATTTTATGCATTCAGAAGATAATAAACAATTATTTTCAGATTATAAATGCGGCCATTATGAAGGTTCTCCTCTTACCAATTTGGATTATGTCCCTCAATTTTTACGTT	BK555.c90f6s6	6	Gabon;Ghana;Thailand;Uganda;Venezuela	brazil;kenya;gabon;papua new guinea	pseudo
UG50698.c29f14s17|may13.P2.MID4-6.IAK27MS02GL51F.HiQual|UG50698|Uganda_Kyenjojo	AGATATTGGAGACATTATCAGAGGAAAAGATCTCTATATTGGTAATAGAAAAGAAAAGGAAAAAGTGAAATTACAAAACAATTTAAAAAGTATTTTCAAAAAAATATATGATGCATTACCCGATGAAAAAAAATTACGGTACAATGGGGATCGTCAAAATTATTATAAATTAAGAGAAGATTGGTGGAATGCCAATAGACAACAAGTTTGGAAAGCAATGACATGCAATGCTGATAATGATGCTTTTTATTTTAGACCAACATGTGGTAAAGGAACGTGGACTAATGAAAAATGCCAATGCGTCACTCATGATGTCCCTACCTATTTAGATTACGTGCCTCAATTTTTACGTT	UG50698.c29f14s17	6	Gabon;Ghana;Thailand;Uganda	kenya;malawi	none
G3st37.c32f8s11|sep11.P1.MID28.G9JXQ6K01B2NTI.HiQual|G3st37|FrenchGuyana_TroisSauts	AGATATAGGAGATATTATTCGCGGCAAAGATTTATTTTATGGTAATACACAAGAAAAAGAAAAAAGAGATAAATTAGAAGATAATTTAAAAAACATTTTCGCGAAAATACATAGTGGATTGTCGAACAATGTTGTAAAAGATCGTTACCAAAATGACGGTGATAATTATTATAAATTAAGAGAAGATTGGTGGACGGCGAATCGAGAAACAGTATGGAAAGCCATGACATGTAGCGAGGACCTAAAAGATGCTTCATATTTTCGACAAACATGTTCTAATGGACAACATAAAACTCAAAATAACTGCCGGTGTGAGAACAAAAGTGGCGCAAAGGACGCCGACCAGGTTCCCACATATTTTGATTATGTGCCGCAGTATCTTCGC	G3st37.c32f8s11	6	FrenchGuiana;Gabon;Peru;Uganda;Venezuela	brazil;senegal;venezuela	none
BK911.c46f5s7|apr11.P2.MID49.GY7WJEE02EP783|BK911|Gabon_Bakoumba	AGATATAGGAGATATTGTAAGAGGAAGAGATCTGTATTTTGGCAAAAGGAAAAAAAAAAAGCAAAATGGAAAAGAAACAGAAAGAGATGAATTAGAAAGTAAGTTGAAAGATATTTTCGCGAAAATATATAATGAGGTGACGAATGGGAGGAGTAAGTCGTCAGCGTCGGCGCTACAAAAACGCTACAAAGATGATACTCCAGATTTTTTAAAATTACGAGAAGATTGGTGGACAGCGAATCGGCACACCGTGTGGGAAGCAATTACATGTGACGACAAGCTATCAAATTCTAAATATTTTCGAGGAACATGTGGTGGTGATGAAAAAACTGGAACTCAGGCTAGTCACAAATGCCGATGTGACGACAAGCCAAATACCGATCCCCCAACCTATTTTGA…	BK911.c46f5s7	5	Gabon;Ghana;PNG;Thailand;Uganda	senegal;gabon;papua new guinea	none
MRS0100.c93f3s3|apr13.P2.MID07-08.H8MRBDT02I0YGC_rc|MRS0100|Ghana_VeaGowrie	AGATATAGGTGATATTGTAAGAGGAAGAGATATGTTTAAACCTAATCCGGAGGACAAGGTACAAAAAGGTCTAAAAGTAGTTTTTAGGAAAATATATAATGGCTTGACACCCCAAGCAAAAACGCATTATGCAGATGAAGATGGATCTGGAAATTTTTATAAATTAAGAGAAGATTGGTGGACAGCGAACCGAAATCAAGTATGGAGAGCTATAACGTGTAATGCACCATATAAATCTAGATATTTCATACAATCAGAAAATAATACACAATTATTTTCAAATCGTCAATGCGGCCATGGTGAACATGAGGTTCTTACAAATTTAGATTACGTCCCTCAATTTTTACGTT	MRS0100.c93f3s3	5	Gabon;Ghana;Iran;Uganda	kenya;tanzania;papua new guinea;mali	pseudo
UG70489.c66f7s12|aug13.P2.MID7-8.IE15TFC02G0TW3|UG70489|Uganda_Arua	AGATATAGGAGATATTATACGAGGAAAAGATCTGTATCTCGGTGATAAAGGAGAAAAAAAAAAATTAGAAGAAAGATTAAAAACAATTTTCGCGAAAATACATGAGGATTTGACGAATAAGAAGCGGAAGAATGGGGCGGAGGAGCTACAAAAACGCTACAATGGTGATGATCCAAATTATTATAAATTAAGAGAAGACTGGTGGGACGCTAATCGAGAAACAGTATGGAAAGCAATTACATGTGACGCTGTGAGTGGTAAATATTTTCGAAAAACATGCAATGATAATGGAACTTTGTCTTATGCTATTCACCAATGCCGTTGTCAGAAGAAAAACAACACCCCCGACGACCAAGTCCCCACATATTTTGACTACGTGCCACAGTATCTTCGC	UG70489.c66f7s12	5	Gabon;Ghana;PNG;Uganda	senegal;papua new guinea	none
UG70349.c10f40s52|aug13.P2.MID3-3.IE15TFC02I5M8E.HiQual|UG70349|Uganda_Arua	AGATATAGGAGACATTATACGAGGAAGAGATCTTTTTCTTGGTGGACCTAATCAAGAAAAGAAATTATTAGAAAATAAATTAAAACATTATTTCCAGAAAATATATGATAAGTTGGTACAGACTGCAAGAGATCACTATAATGATACGAGCGGAAATTATTATCAATTAAGAAACGATTGGTGGGAACTAAATAGACAACAAGTATGGAATGCTATAACGTGTGGTGCTCCATCAGATGCTCAATATTTTAGAAATACATGTTCTTCCATTAAGGGTGGGCATTATAAAAATTGCCATTGTATTGGTGGTGATGTTCTTACAAATTTCGATTACGTCCCTCAATATTTAAGA	UG70349.c10f40s52	5	Gabon;Ghana;Uganda	kenya;gabon	pseudo
UG70720.c90f6s7|aug13.P1.MID60-61.IE15TFC01AMDB8|UG70720|Uganda_Arua	AGATATAGGTGATATTATAAGAGGAAAAGATCTTTATGTTGGTAATAGAAAAGAAAGAGAAAAAGAAGAATTACAAAAGAATTTAAAAACAATTTTCCAAAAAATATATGGAGAATTAAAGAATCCTGAAGCAAGAGAACATTATAAAAATGATGCTCCATATTTTTATCAATTGAGAGAAGATTGGTGGAATGCCAATAGACAACAAGTTTGGAAAGCTATTACATGTGAAGCTACAGACACTGCTCAATATTTTAGAAATACATGTTCTAATGATAAAGCGGGGACCAGTGGAAAATGCCACTGCATTGACCAAACGGTTCCCACTAATTTCGATTATGTACCGCAGTTTCTTCGTT	UG70720.c90f6s7	5	Gabon;Ghana;Thailand;Uganda	kenya;gabon	pseudo
UG10393.c34f15s33|mar13.P1.MID15.H6VQLNR01BI5L8.HiQual|UG10393|Uganda_Tororo	AGATATAGGAGATATTATCAGAGGAAAAGATCTGTTTCTTGGTAATAATGATAATGATAAAGTAAAAAAAGAGAAACTACAAAATAATTTAAAAAGTATTTTTGCCAAAATATATAAGGAATTGAAATTGGAAAAAAACTCTGACTACAAAGATGATGATGGATCTGGAAATTATTATAAATTAAGAGAAGCTTGGTGGACATCGAACAGGGATCAAGTATGGAAAGCTATCACATGTAGAGCTCCCAAAAATGCTCATTATTTCATAAAATCAAGCGCCAGTGATCAATCATTTTCAAATGAATATTGTGGCCATAGACAAGGAAGCGTTCCTACCAATTTAGATTACGTCCCTCAATTTTTACGTT	UG10393.c34f15s33	5	Colombia;Gabon;Ghana;Iran;Thailand;Uganda	kenya	none	FCR3var3	60.32608696	81.08	9E-20
UG30135.c66f7s10|oct12.P3.MID37.HWSTXOD03F7M5M.HiQual|UG30135|Uganda_Kanungu	AGATATAGGAGACATTATACGCGGTAAAGATTTATTTTATGGTAATACACAAGAAAGTGCACAAAGAAAAAAATTAGATGATAAGTTGAAAGAAATTTTCAAAGAAATACATGATGAAGTGACGAAAGGGAGGAGTGCGTCTCCGCTACAAGCTCGCTACCAAGGTGATGATAACAATAATTATTCTAAATTAAGAAAAGATTGGTGGACTGCGAATCGCGAAACAGTATGGAAAGCCATTACACGTAGCGACAAGCTAGGGCATAATAAATATTTTCGTTCAACTTGCAAAAGTAGTGGTGGTGGTATTAGTGAAACTCGAGAGCAAGCCAGAGACAAATGCCGGTGTCCCAAGACAAGTGAGGGCAAGGCAAACGACCAGGTCCTTACATATTACGA…	UG30135.c66f7s10	5	Ghana;Iran;PNG;Thailand;Uganda	kenya;papua new guinea	none
MZ193.c7f61s71|sep11.P4.MID57.G9JXQ6K04IW339.HiQual|MZ193|Peru	AGATATAGGTGATATCGTACGCGGCAAAGATTTATTTTATGGTAATCCACAAGAAAAAGAAAAAAGAGATGAATTAGAAACCAATTTGAAAAAAATTTTCAAAGAAATATATGATGACGTGACGAGGACGGCGACGAGTGGGAAGAAAGGGCAGAAGTCGGCAAAAGATCGCTACAAAGATACTAAAAATTATTATCAATTACGAGAAGATTGGTGGGAAGCTAATCGAGAAACAGTATGGAATGCTATCACATGTGGTGTAACAGATGGTGATAAATATTTTAGAGATACATGTTCTACAGGTGGGAATTATGAAAAATGCCATTGTATTGGTGGAGATGTTCTAACAAATTTTGACTACGTGCCGCAGTTTCTTCGC	MZ193.c7f61s71	5	FrenchGuiana;Gabon;Ghana;Peru;Venezuela	brazil	none
BK277.c5f11s12|apr11.P1.MID11.GY7WJEE01A2FEJ.HiQual|BK277|Gabon_Bakoumba	AGATATAGGAGATATTGTAAGAGGAAGAGATCTATTTTATGGTAATACACAAGAAAAAGAAAAAAGAGAACAATTAGAAAAGAATTTGAAAACAATTTTCCAACAAATACATAGTGAAGTGACGAATGGGAGGAATGGGGAGCTAAAAACACGCTACCAAGGTGATGAAGCCAATAATTTTTATAAATTACGAGAAGATTGGTGGTATGCGAATCGCGCCACAGTATGGGAAGCTATCACATGTAACGCTGGGAGTGGTAAATATTTTCGAGCAACATGTGGTGGTAGTGAAAGTCCATCTATGGCTAGAGACAAATGCCGGTGTGATGGCGCAAAGGGCGCAAAGGACACCGACCAGGTCCCTACATATTTTGACTATGTGCCACAGTTTCTTCGC	BK277.c5f11s12	4	Gabon;Ghana	gabon	none
UG70088.c14f40s61|aug13.P2.MID61-1.IE15TFC02IGJ4Y.HiQual|UG70088|Uganda_Arua	AGATATAGGCGATATCGTACGCGGCAAAGATTTATTTATTGGTAATAACAAAAGAGATAAATTAGAAAAACAATTACAAAAATATTTCAACAATATATATGAAAATTTGGTTAGGGAGAAATCACAAGCAAAAGACCACTACCAAGATAAAAATGGTGGAAACTTTTTTAAATTACGAGAAGATTGGTGGACTGCTAATCGAGAAACAGTATGGAAAGCCATGACATGTAGCGACGAGCTAACAGGTGCTTCATATTTTCATGCAACGTGCAGTGATAGTCATCGTAGTGAAACTTTTTCTCAAGCTAAGGATAAATGCCGATGTGACGGCGCAAAGAGCGCAAATGCCGACCAAGTCCCCACCTATTTCGATTATGTGCCGCAGTATCTTCGC	UG70088.c14f40s61	4	Colombia;FrenchGuiana;Ghana;Peru;Uganda;Venezuela	kenya	pseudo
UG10141.c37f25s27|mar13.P2.MID03.H6VQLNR02D9AW2|UG10141|Uganda_Tororo	AGATATTGGAGATATTATAAGAGGAAAAGATCTTTATCGTGGAAATAGCAAAGAAAAAGATAACTTAGAAAAGAAACTAATAGAATATTTCAAAGAATTGCACAAGCATCTGGACCAGAAAACAAAAAATCATTATACAAAAGATGATCCATATTATTATAAATTAAGAGAAGATTGGTGGAATGCTAATAGAAAAGAGGCATGGAAAGCCATTACATGCAAAGCGGAAAATGCTCAATATTTTAGAAATACCTGTTCTATGGGAAAACATTCTACGCAAACAAACTGTCAATGTATTGATGGAGAAGTTCCTACATATTTCGATTACGTCCCTCAATATTTACGTT	UG10141.c37f25s27	4	Gabon;Ghana;Uganda	kenya	pseudo
UG10162.c35f14s22|mar13.P3.MID04.H6VQLNR03GV4FV.HiQual|UG10162|Uganda_Tororo	AGATATAGGAGATATTATCAGAGGAAAAGATCTGTTTCTTGGTAATAATGATAATGATAAAGTAAAAAAAGAGAAACTACAAAATAATTTAAAAAGTATTTTTGCCAAAATATATAAGGAATTGAAATTGGAAAAAAACTCTGACTACAAAGATGATGATGGATCTGGAAATTATTATAAATTAAGAGAAGCTTGGTGGACATCGAACAGGGATCAAGTATGGAAAGCCATAACATGCAAAGCACCAGACAAAGCTAATTATTTCATATATAAATCGGACAAATTTCGTAAGTTTTCTAGTGATAGGTGTGGACATAATGAAGGTGATCCTCCTACCAATTTAGATTATGTCCCTCAATTTTTACGTT	UG10162.c35f14s22	4	Gabon;Ghana;Uganda	kenya;tanzania;malawi	none
UG50465.c21f37s44|may13.P1.MID62-2.IAK27MS01DO71D.HiQual|UG50465|Uganda_Kyenjojo	TGATATAGGAGATATTATACGAGGAAGAGATCTGTATCGTCGAGATAAAGGAAAAAGAGAAAAATTAGAAGAAAAATTAAAACAATATTTCAAGAATATATATGACAAATTGGGAGATGAAGCAAAAGATCGCTACAAAGATACTGAAAATTATTTTCAATTACGAGAAGATTGGTGGGCACTTAATAGACAAGAGGTATGGAAAGCATTAACATGTGATGCACCAGATTATGCTAAATATTTTCGAGGAACATGTGGTGGTGATGATAATGAAAATACTACAATTCGGACTCCTAGTCAATGCCGGTGTGGCGACGGAGATGTAACTATTGTCCCCACATATTTTGACTACGTGCCTCAATATTTGAGA	UG50465.c21f37s44	4	FrenchGuiana;Iran;Peru;Uganda;Venezuela	thailand;kenya	none
MRS0645.c9f4s10|may13.P1.MID40-42.IAK27MS01AE1Z6|MRS0645|Ghana_Soe	GGATATAGGTGATATTGTAAGAGGAAAAGATATGTTTAAACCTAATGACAAGGACGAAGTGCAGAATGGTCTAAAAAATGTTTTCAAGAATATACATGATAGTTTGTCATGTGATGTACGAAAGAATTACCCTGATGATGGATTTGGAAATTATTATAAATTAAGAGAAGCGTGGTGGAATGCGAATAGAGATAAAGTATGGAATGCTTTAACATGTTCTATTCCTTATTATGCTAATTATGTTATAAAAAAATCAGACGATACTATCGTTTTTACCGATAACCGAAAATGTGGCCATTATGAAGGTGATCCTCCCACCAATTTAGATTACGTCCCTCAATTTTTACGTT	MRS0645.c9f4s10	4	Gabon;Ghana;Uganda	indonesia;papua new guinea;mali	none
UG30639.c18f8s13|oct12.P1.MID53.HWSTXOD01CFELY.HiQual|UG30639|Uganda_Kanungu	AGATATAGGTGATATTATAAGAGGAATAGATATGTTTAAACCAAATGTCCATGACAAAGTAGAAAAGGGTCTCCGAGAGGTTTTCAAGAAAATACATGACTTGAATAAAAGCAAAATTAATGATTATGATGGTGATGGTCCAGAGTATTACAAATTAAGAGAAGCATGGTGGACAGCGAACAGAGATCAAGTATGGAAAGCCATAACCTGTGGCGCACTACCTAAATCTGCATATGTCTTGCAATCAGAAAATAATACACAATTACCTTCATATCTTAAATGCGGCCATAATAATAAGGATGATCCTCCTACCAATTTAGATTATGTTCCTCAATATTTACGTT	UG30639.c18f8s13	4	FrenchGuiana;Gabon;Ghana;Iran;Thailand;Uganda;Venezuela	kenya;tanzania;gabon;mali	var1	var1	100	100	0
Gc28.c5f39s57|sep11.P2.MID4.G9JXQ6K02E0MA1.HiQual|Gc28|FrenchGuyana_Camopi	GGATATAGGGGACATTGTCAGAGGAAAAGATCTTTTCCTTGGTCATAAACAAAGAAAACAACATTTAGAAAAAAGTTTACAAACAATGTTTGCGAATATTCTCAATGAAAATAATAATAAACTAGGTAGACTTTCAATCGAAGAAGTTAGGGAATATTGGTGGGCTCTTAATAGAGACCAAGTATGGAAAGCTATAACATGTGGTACTGGAGAGAATGATATATATTCAAAAACCACCGATAATGGTAAAACGACTGTTTTGTATTATAAATGCGGTCATTATGAGTATGGAAAGGTCCCAACAAACTTGGATTACGTGCCACAGTATCTTCGC	Gc28.c5f39s57	4	Colombia;FrenchGuiana;Gabon;Peru;Venezuela	venezuela	none
G3st18.c54f4s4|sep11.P3.MID25.G9JXQ6K03FVV37_rc|G3st18|FrenchGuyana_TroisSauts	AGATATAGGAGATATCGTACGCGGCAAAGATCTTTTCCTTGGTGATCAAGAAAGAAAACACCTTTTAGAAAAACGTTTAGAAACAATGTTTGCGAACATTCAGAAGAATAATGCAAAACTTCAGGGTCTTTCAATCGAACAAGTTAGGGAATATTGGTGGGCACTTAATAGAGTACAAGTATGGAAGGCTATAACATGTAAAGCGAAGAAAGGTGATATATATTCAAAAACCATGAATAATGGTAACATGGTTTTTTGGTATCCTAAATGCGGTCATCATGTGAAACAAGATGTCCCAACAAACTTGGATTACGTCCCTCAATTTCTACGTT	G3st18.c54f4s4	4	FrenchGuiana;Gabon;Ghana;Peru;Uganda	brazil;kenya;tanzania	none
BK362.c79f5s6|sep11.P4.MID14.G9JXQ6K04H6JOU_rc.HiQual|BK362|Gabon_Bakoumba	AGATATAGGTGATATAGTAAGAGGAAAGGATCTGTATGGCAGAAATAACAGAAAAAGAAAACAATTAGAAGAGAATTTACAAAAATATTTCGAAAATATATATTATGGATTGTCGAACGAGACGAATGCGAAGGAGCTACAAGAACGCTACAAAGATGATACTCCAGATTTTTTAAAATTACGAGAAGATTGGTGGGAAGCCAATCGAGAAACAGTATGGAAAGCCATCACGTGCGGCACACATGATGGTGATACATATTTTCGACCAACGTGCAGTGATGGACGAAGTGGAGCCCAAGCTAAGGATAAATGCCGATGTCCCAATGGTAACAACCAGGTCCCCACATATTTTGATTATGTGCCGCAGTTTCTTCGC	BK362.c79f5s6	4	Gabon;Ghana;Uganda	kenya;gabon	pseudo
Gc47.c11f90s136|sep11.P2.MID7.G9JXQ6K02EZHIQ.HiQual|Gc47|FrenchGuyana_Camopi	AGATATAGGCGATATTATAAGAGGAAAAGATCTGTATCTCGGTTATGATGATAAAGAAAAAAACCGAAGACAACAATTAGACGAGAAGTTGAAAGAAATTTTCAAGAAAATATATGAAGGGTTGAAAGGTGATGCACAAACTTACTACAATGATAATGATAAAGACGGAAATTATTACAAATTACGAGAAGATTGGTGGACGGCGAATCGCTCCACAGTATGGAAAGCTATTACATGTGATGCACCACATGATGCTCAATATTTTCGAGGAACATGTGTAGGTGATGGAGAACATTCAACTCTGGCTAAAAAACAATGCCGGTGTGACGGCGCAAATATTGTCCCCACATATTTTGACTACGTGCCGCAGTATCTTCGC	Gc47.c11f90s136	4	FrenchGuiana;Gabon;PNG;Uganda	brazil;papua new guinea	none
MZ193.c20f30s41|sep11.P4.MID57.G9JXQ6K04IISUS.HiQual|MZ193|Peru	AGATATAGGAGACATTATACGAGGAAAAGATCTGTATCTTCGAGATAAAGGAAAAAGAGATAAATTAGAAGAAAAATTGAAAACAATTTTCGGGATAATATATGGAAAATTGAAGAATGGGAAGACGAATGGGCAGAAGTCGGCAAAAGACTACTACCAAGATGGAACTGGAAATTATTTTCAATTACGAGAAGATTGGTGGGAAGCTAATAGACAAGAAATATGGAAAGCTATCACATGTCATGCAGGACAAAGTGATAAATATTTTCGAAACACATGTTCTAATGATAAAGCGGGGACCAGTGGAAAATGCCGCTGTAGCGACAATCCAAATACCGATCCCCCAACCTATTTTGACTACGTGCCACAGTATCTTCGC	MZ193.c20f30s41	4	FrenchGuiana;Gabon;Peru;Venezuela	brazil	none
BK586.c1f28s36|apr11.P1.MID34.GY7WJEE01A0ZDH.HiQual|BK586|Gabon_Bakoumba	AGATATAGGAGATATCGTTAGAGGAAGAGATTTGTATGGAGGTAGTAAAAAAGAAAAAGAAAAAAGAGAACAATTAGACAAGAAGTTGAAAGATATTTTCGCGAAAATACATGAAGGATTGAGCGAATCGGCAAAAAAGCACTACACAGATAACAAAGATCCAAATTATTATCAATTACGAGAAGATTGGTGGAACGCGAATCGGCACACCGTGTGGAAAGCCATCACGTGCGGCACACATAAGGGTGATACATATTTTAGGCCAACATGTAGTAATATACAAGGTCCATCTCAAGCTAATAACTACTGCCGGTGTGGCAACGACGAGCCAGGTAACGAGAAGCCAAATATCGATCCCCCAACCTATTTCGATTATGTGCCGCAGTTTCTTCGC	BK586.c1f28s36	3	Gabon;Ghana;Uganda	gabon	none
BK950.c54f6s7|apr11.P4.MID50.GY7WJEE04IZ2JQ|BK950|Gabon_Bakoumba	AGATATAGGTGATATTGTAAGAGGAAAAGATCTGTATCTCGGTGATAATAGAAAAGATAGAGAACAAAAACAAAAATTACAAGAGAATTTGAATAAAATTTTCAATGACATTAAGAAAAATAATCAATCTAAACTAGGTAGACTTTCACTAGATCAGATAAGGGAATATTGGTGGGATGCAAATCGAGAAACAGTATGGAAAGCAATTACATGTAGCGAGGACCTAAAAAATTCTTCATATTTTCATGCAACGTGCAGTGATCGTAATGGAGGTTGTTCTCAAGCTAATCACTACTGCCGGTGTAACGGCGACAAACCAGGTGAAGACAAGCCAAATATCGATCCTCCTACATATTTCGATTATGTGCCTCAATATTTGAGA	BK950.c54f6s7	3	Gabon;Ghana;Uganda	kenya;gabon	pseudo
MRS0027.c11f28s34|apr13.P2.MID02-04.H8MRBDT02GO3BC.HiQual|MRS0027|Ghana_VeaGowrie	AGATATAGGAGATATTGTCAGAGGCAAAGATCTATTTCTTGGCACCAATGAAGAGAAAAAACCATTAGAAGAAAATTTGAAAAAACTTTTCAAAAGATTATATACGGATCTAAAGGATCCAAAAAAATCTTCTTATAACGATGATGGAACTGGAAATTATTTTAAATTAAGAGAATATTGGTGGAATTCTAATAGAAATGATGTATGGAAAGCTATGATATGCGAAGCACCAAACGAGGCTAAATATAAAATAATAGAACGTGATGGTAATATAAAGGAATCTGCAGTTGGACAATGTAGATGTATTACTGGAGATCCTCCTACTAATTTGGATTATGTCCCTCAATTTTTCCGTT	MRS0027.c11f28s34	3	FrenchGuiana;Gabon;Ghana;Peru;Uganda;Venezuela	kenya;venezuela	pseudo
UG50784.c12f32s44|may13.P1.MID7-8.IAK27MS01BUW7Q.HiQual|UG50784|Uganda_Kyenjojo	AGATATAGGTGATATTATACGAGGAAAGGATCTTTTTATAGGTTATAATGAAAAAGATAAAGAAGAAAAAAAACAATTACAAGATAATTTAAAAGATATTTTCAAGAAAATACATAATAATTTGCAGGATACTGAAGCACAAGAACGCTACAATGGTGACGGTGATAATTATTATAAATTACGAGAAGATTGGTGGGATGCTAATCGAGAAACAGTATGGAAAGCTATAACATGTTATGCTGGACAGAATGATACATATTCTATAAATACTGGAAATAGTATAACAGAATTTTGGTTTGGTCGATGTGGTCGTAATGAAAGAAACGTTCCTACCAATTTAGATTACGTCCCTCAATATTTGAGA	UG50784.c12f32s44	3	Gabon;Ghana;Uganda	kenya;tanzania	none	FCR3var3	64.56043956	80.85	5E-21
IR14.c30f12s15|oct12.P2.MID8.HWSTXOD02C93PD.HiQual|IR14|Iran_SistanBaluchestan	AGATATAGGAGACATAATACGAGGAAGAGATTTGTATGGTGGTAATAATAAGAGAAGACAACAATTAGAAGAGAATTTAAGAAAAATTTTCGCGAATATATATGAAGAATTGTCGAGGACGCCGACGAAGAATGGGCAGAAGTCTGCAAAAGATCGCTACGGACAAGACAGTCCAAATTTTTATAAATTACGCGAAGATTGGTGGACGGCGAATCGCTCCACAGTATGGAAAGCTATCACGTGCGGCACACATGATGGTGCTTCATATTTTCGAGCAACGTGCAATAGTGGTGATAATCGAGGTTTTTCTCAAGCTACAAAGCAATGCCGATGTCCCAAGACAAGTGGCGCAAATGCCGGCAAGGGAAGTGGCGACGTAAATATTGTCCCCACATATTT…	IR14.c30f12s15	3	Gabon;Ghana;Iran;Uganda	kenya	pseudo
G3st19.c14f25s36|sep11.P1.MID26.G9JXQ6K01A123W|G3st19|FrenchGuyana_TroisSauts	AGATATAGGTGATATCGTACGCGGTAAAGATCTGTATCGTGGTTATGATGATGAAGAAAAAAAACAAAGAAAAAAATTAGAAAATAATTTGAAAAAAATTTTCGAGAAAATACATGACAAATTGGAGGGTGCAGCAAAAAATCACTACCAAGATACTACAAATTTTTTCCAATTACGAGAAGATTGGTGGGAACTTAATAGACAAGATGTATGGAAAGCTATTACATGCAAGGCAACTGATGATGATAAATATTTTAGAAAAACAGCGTGTGGTACAGGAACGGCGACTTATGAAAAATGCCGGTGTAACGACGGAGATGTAAATATTGTCCCCACATATTTTGACTACGTCCCTCAGTTTCTTCGC	G3st19.c14f25s36	3	FrenchGuiana;Gabon;Peru;Uganda;Venezuela	brazil;kenya	pseudo
Gc58.c30f7s17|sep11.P2.MID17.G9JXQ6K02D8ZOM_rc.HiQual|Gc58|FrenchGuyana_Camopi	AGATATTGGAGATATTATACGAGGAAAAGATCTTTTTATAGGTTATAATCAAAAAGATCGAAAAGAAAAAAAACAATTACAAGATAGTTTGAAAGAAATTTTCGCGAAAATACATAGTGAAGTGACGTCTAGCGGGAGTAATGGGCAGACGCTACAAGAACGCTACAAAGGTGATCCAGATTTTTTTAAATTAAGAGAAGATTGGTGGGATGCTAATAGAGAAACAGTGTGGGAAGCTATCACGTGCAACGCTGGGAGTGGTAAATATTTTCGAGCAACGTGCGATAGTGCTGATGGAAAAGGTCCATCTGTAGCCAAGGATCACTGCCGGTGTGACGGCGCAAAGAGCGCAAATGCCAACCAAGTCCCCACATATTTTGACTATGTGCCTCAATATTT…	Gc58.c30f7s17	3	FrenchGuiana;Gabon;Peru	brazil;venezuela	none
G3st5.c30f54s73|sep11.P1.MID18.G9JXQ6K01AKSS9.HiQual|G3st5|FrenchGuyana_TroisSauts	AGATATAGGAGATATCGTACGCGGCAAAGATCTTTTCCTCGGTAATGATAAAGAAAAAGATCAAAGAAAAGTATTAGACGAGAATTTAAAAACGATTTTTAAGAATATATATGAGAAATTATTACAGGATAACAAGACGAATGGGAAGACGAATGGGAAGACGCTACAAAAACGCTACAAAGGTGATAAAAACAATAATTTTTTTAAATTACGAGAAGATTGGTGGACTGCGAATCGCGCCACAATCTGGGAAGCATTAACATGTGAAGCGCCAGAACATGCTTCATATTTTCGGACAACGTGCAGTATGAATGGAAGTGGAGCCCAAGCTAGAAACCAATGCCGTTGTCAGAAGAAAAACGGCCAACATGACACCGACCAGGTCCCCACATATTTTGA…	G3st5.c30f54s73	3	FrenchGuiana;Peru;Venezuela	brazil	none
G3st34.c6f14s18|sep11.P3.MID21.G9JXQ6K03GNAHZ|G3st34|FrenchGuyana_TroisSauts	AGATATAGGTGATATCGTACGCGGCAAAGATCTTTTCCTTGGTCATAATCAAAGGAAAAAAAAATTAGAAGAAAGATTAGAACAAATGTTTAAGAACATTCAGGAGAATAATGAAAAACTTAAGGGTCTTTCAATAGATGCGGTAAGAGAATACTGGTGGGCACTTAATAGACAAGATGTATGGAAAGCTATCACATGCAAAGCGGAGAGAGATGATAAATATTTCAGAGAAAAAAACTCCAATGGAAATACGTGCACTGTTAATAAATGTAAATGTGCTAATGGAGATCCTCCCACAAATCTTGACTACGTGCCACAGTTTTTACGTT	G3st34.c6f14s18	3	FrenchGuiana;Gabon;Ghana;Peru;Uganda;Venezuela	venezuela	none
Gc37.c36f14s24|sep11.P4.MID5.G9JXQ6K04I52AD.HiQual|Gc37|FrenchGuyana_Camopi	AGATATAGGAGATATTGTAAGAGGAAGAGATTTGTATGGTGGTAATAATAAGAGAAGACGAAAATTAGAAGAGAATTTACAAAAAATTTTCGAGAAAATACATAGTGGATTGACAGATGGTGCAAAAAAACATTACAAAAAAGATAAAGATCCAGATTTTTTTAAATTAAGGGAAGACTGGTGGGAAGCCAATCGAGAAACCGTGTGGAAAGCCATGACATGTAGCGACGACGACAACAAGCTAAGAGATGCTTCATATTTTCGTGTAACATGCAATGATAATGAAACTTTGTCTCAAGCTAATCACCAATGCCGCTGTAAGGACAAAAACGGCAGGCCCGACGACCAAGTCCCCACATATTTCGATTATGTGCCGCAGTATCTTCGC	Gc37.c36f14s24	3	FrenchGuiana;Gabon;Ghana;Peru;Uganda;Venezuela	venezuela	none
G3st10.c4f22s32|sep11.P4.MID18.G9JXQ6K04IOISI.HiQual|G3st10|FrenchGuyana_TroisSauts	AGATATAGGAGACATTATACGAGGAAAAGATCTTTATCTTGGTGATAACAAGAAGGATAAAGCACAAAAACTAAAATTACAAGAAAATTTAAAAGAAATTTTCAAGAACATTAAGAATACTAATCGAAGACTTACTGATCTTACAGATGACCAAATTAGGGAATACTGGTGGGAACTTAATAGACAACAAGTATGGAAAGCATTAACATGTGATGCGCCAAATGATGCTCAATATTTTCGATTTACATGTTCGGGTGGAAACAGTTCAGCGCATAACCATTGTAGGTGTGTCGATGGAGATCCTCCTACATATTTTGACTACGTGCCGCAGTATCTTCGC	G3st10.c4f22s32	3	FrenchGuiana;Gabon;Ghana;Peru;Uganda;Venezuela	brazil	none
BK400.c44f10s19|apr11.P2.MID18.GY7WJEE02EJLYA|BK400|Gabon_Bakoumba	AGATATAGGAGACATTATACGAGGAAAAGATCTTTATCTTGGTGACAAAAAAGAAAAAAAACAATTAGAAGAAAATTTAAAAACAATTTTCGGGAATATATATAAAGAATTGACGACGGAGAATGGTGTAAAAGCTCGCTACAAAGATACTGATAATTATTATGAATTGAGAGAAGATTGGTGGAATGCTAATAGAAATGATATATGGAAAGCTCTAACATGTGATGCACCAAAAGATGCTCAATATACGAAAAAGGGACCACACAATCATATAACAGAATCTAATAGGGGACAATGTAGATGCTTTAGTGGAGATCCTCCTACTAATATGGACTATGTCCCTCAATATTTACGTT	BK400.c44f10s19	2	Gabon;Ghana;Thailand;Uganda	kenya	none
BK258.c56f4s5|apr11.P1.MID10.GY7WJEE01B1WML|BK258|Gabon_Bakoumba	AGATATTGGAGACATTGTCAGAGGAAGAGATTTGTATGGTGGTAATAAGAAAAAGGAAAGATTAGAAGAAAAATTAAAACAATATTTCAACAATATATATGACAATTTGATGAAGGATTTGAAAAAGGATACGGAGAAGATGGCGGAAGCACAAGAACGCTACAAAAAAGATAAAGATCCCGACAAAAATTATTATCAATTACGAGAAGATTGGTGGGATGCGAATCGTGAAACAGTATGGAAAGCATTAACATGCAAGGCGGAAGGTGCATATTTTCATGCAACGTGCAGTCATGTTGATGGACAAAGTGGAGCCCAAGCTAGAAACCGATGCCGGTGTGACGACAAGCCAAAGGGCGCAAGTGTTGTTCCCACATATTTTGATTATGTGCCACAGTA…	BK258.c56f4s5	2	Gabon	gabon	none
MRS0344.c3f48s64|apr13.P1.MID24-24.H8MRBDT01BQD45.HiQual|MRS0344|Ghana_VeaGowrie	AGATATAGGGGATATTGTCAGAGGAAAAGATCTTTTTCTTGGTCACAATAAGAGAAAAATTCAATTAGAAGAAAGTTTAAAAAAAATGTTTCAGAACATTCAGGTTAAAAATGCAAAACTCCAAAATCTTTCACTACATCAAGTTAGAGAATATTGGTGGGCACTTAATAGACAACAGGTATGGAATGCAATAACATGTAGTGCTGAAGAGAATGATAGATATTCAAAAACCGTAGATGATGGTAAAACTACTCTTTGGAATGAAAAATGTGGTCGTGAACTTTCTAGTGTTCCAACAAACTTGGATTATGTCCCTCAACATTTACGTT	MRS0344.c3f48s64	2	Gabon;Ghana;Uganda	gabon;papua new guinea	none
UG70112.c125f7s7|aug13.P2.MID62-62.IE15TFC02GA3TT|UG70112|Uganda_Arua	AGATATAGGCGATATCGTACGCGGTAAAGATCTTTATATACGTAATAAGAAAAAAGATAAATTAGAAGAGAATTTGAAAAATATGTTTCAGTACATTAAGACAAAGCATAATACTAAACTAGGTCAACTTACACTAGATCAGGTAAGAGAATACTGGTGGGCACTTAATAGAAAAGAGGTATGGAAAGCTATGACATGTAGCGACGACAACAAGCTAGCAAATGCTTCATATTTTCGACAAACATGTGATGATAATGGAACTTCTTCTAATGCTAATCACAAATGCCGCTGTAAGGACAAAAAGGGCGAACATGACACCGACCAGGTCCCCACATATTTTGACTATGTGCCGCAGTATCTTCGC	UG70112.c125f7s7	2	Gabon;Ghana;Uganda	kenya	none
UG70723.c44f17s30|aug13.P2.MID60-61.IE15TFC02GDCQ4.HiQual|UG70723|Uganda_Arua	AGATATAGGCGATATCGTACGCGGCAAAGATCTGTATCGTCGAGATAAAGGAGAAGAGACAAAATTAGAAAAGAATTTACAAAACATTTTCAAGGAAATATATGAAGAATTGAAGGATCCAAGAGCAAAAGAACGCTACAAAGATACTAAAAATTTTTATCAATTACGAGAAGACTGGTGGACTGCAAATCGGCACACCGTGTGGAAAGCCATCACATGTAGCGACGACCTAAAGGATAATAGATATTTTCGACAAACATGTAGTGATACACATGGTTCCTTTGTAGCTATTCACTACTGTCGATGTAATAACGACCAGCCAAATGCTGACAATCCAAATACCGATCCCCCAACCTATTTTGACTACGTACCACAATATTTGAGA	UG70723.c44f17s30	2	Gabon;Ghana;Uganda	kenya;gabon	none
IR18.c23f29s40|mar13.P3.MID10.H6VQLNR03F9NWU.HiQual|IR18|Iran_SistanBaluchestan	AGATATAGGTGACATTATACGAGGAAAAGATCTGTATCTTGGGAATAAAAAAAAAAGTGAAAATAAAAGAGAGAAAGAAAAATTAGAAGGAAAATTAAAAAGCTTTTTCGAGCAGATATATAATAGTTTGGACAGTAGCATAAGAACAAAGTATGATGATAAACACAAAAATTATTATAAATTAAGAGAAGATTGGTGGGAACTTAATAGACTTGATGTATGGAAAGCCATAACATGTGATGCGCCAGATGAAGCTAAATATAATGTAATTGGATCAGATGGAACTATAACACCATCTAACTATAAAAAATGTAGAGGTATTGTAGATGTTCCTACATATTTTGATTATGTGCCTCAATATTTGAGA	IR18.c23f29s40	2	Gabon;Ghana;Iran;Uganda	kenya;india	none
MRS0612.c113f6s7|may13.P2.MID39-39.IAK27MS02HSANT|MRS0612|Ghana_Soe	GGATATTGGAGATATTGTCAGAGGCAAAGATCTTTATCTTGGTACCAATGAAGAGAAAAAACCATTAGAAGAAAATTTGAAAAATCTTTTCAAAAGATTATATGAAGAAATAAAGGATGAACAAAAATCTTCTTATGATGATGATGGAACTGGAAATTATTTTAAATTAAGAGAATATTGGTGGAATTCTAATAGAAATGATGTATGGAAAGCTATTACATGTGGTGCAGAAGACGATGATAAATATACGAAAAAGAAACGAAACGGTGAAACAACTCAATCTAGCCATATTAAATGTAGAAACGTTTCAGATCCTCCTACTAATTTGGATTATGTCCCTCAATATTTACGTT	MRS0612.c113f6s7	2	Gabon;Ghana;Uganda	kenya	pseudo
G3st30.c25f12s14|sep11.P1.MID21.G9JXQ6K01B9EFQ.HiQual|G3st30|FrenchGuyana_TroisSauts	AGATATAGGTGATATCGTACGCGGTAAAGATCTTTATCGTGGTAATAATGGAAAGGATAAATTAGAAGAAAATTTGAAAAAAATTTTCGAGAAAATACATGACAATTTGAAGAATAAGGAAGCACAAGAATATTACAAAAACAATGATGATCCATATTATTATAAATTACGAGAAGATTGGTGGACGGCGAATCGCGCCACAATCTGGGAAGCATTAACATGTGAAGTTGGTAGTGGTACATACTTTCGTCCAACATGCGGTGATAATGAAAACACTGCAACTCAGGCTAAAAACAAATGCCGCTGTAAGGACGAAAAGGGCAAAAATGACACCGATCAAGTCCCCACATATTTTGATTATGTGCCTCAATATTTGAGA	G3st30.c25f12s14	2	FrenchGuiana;Peru;Venezuela	brazil;venezuela	none
G3st34.c3f18s23|sep11.P3.MID21.G9JXQ6K03GQTR7.HiQual|G3st34|FrenchGuyana_TroisSauts	AGATATAGGTGATATTGTCAGAGGAAAAGATTTATTTTATGGTAATACACATGAAAGTGCACAAAGAATAATATTAGAAAATAATTTGAAAACAATTTTCAAGAAAATACATGATGACGTGACGACAAATGGGAAGAAGTCGGCGGAGGAGCTAAAAAAACGCTACCAAAAGGACGGTGATAATTATTTTCAATTAAGGGAAGATTGGTGGTATGCGAATCGCGCCACAGTGTGGGAAGCTATCACGTGCAACGACGACAACAAGCTAGCAGGTGCTTCATATTTTCGGACAACATGTGGTGATAAAAAAGGTCCATCTGTAGCCAAGGATCACTGCCGGTGTGAAGGCGCAAATGTTGTCCCCACCTATTTTGACTATGTGCCGCAGTATCTTCGC	G3st34.c3f18s23	2	FrenchGuiana;Gabon;Ghana;Peru;Venezuela	gabon;venezuela	none
G3st34.c7f13s18|sep11.P3.MID21.G9JXQ6K03GE3QH.HiQual|G3st34|FrenchGuyana_TroisSauts	AGATATTGGTGATATAATACGAGGAAAAGATCTTTTGCTTGGTCATAAACAAAGAAAAAATGAATTAGAAGCAAGATTACAAAAAATGTTTGAGAACATTCAGAAAAACAATCCAGAACTAAAAAATCTGAAACCTGAACAAATTAGAGAATATTGGTGGAACGCTAATAGAGACCAAGTATGGAAAGCTATAACATGTGATGCTGAAGAGGAGGATACATATTTCAAAACATCAAGTGGCGGTGATTACTCATTTTCAAATCCTAAATGCGGCCATGGTGATAAAGATGTCCCTACCTATTTAGATTATGTCCCTCAATTTTTACGTT	G3st34.c7f13s18	2	FrenchGuiana;Gabon;Ghana;Peru;Uganda	brazil	none
Gc38.c55f10s17|sep11.P1.MID15.G9JXQ6K01BGGC9.HiQual|Gc38|FrenchGuyana_Camopi	CCGATATAGGTGACATTATTCGAGGAAAAGATCTGTATCTCGGTTATACCAAAAAAGATGAAAAAGAAAAAGAAAAAGTACAGAAAAATTTAAAAAGAATATTCAATGAAATATATAATAAAATGCAAGATCCTGCAAAATCTCATTACAGTGGTGATTATCAAGATTTTTATAAACTAAGAGAAGATTGGTGGACTGCGAATCGCGCCACAGTATGGAAAGCACTAACATGTGACGACGACAACAAGCTAAAAAATTCTGCATATTTTCGAGGAACATGTGGTGATAATGAAAAAACTGCAACTCGGGCTAAAGACAAATGCCGCTGTAAGGACGAAGAGGGCAAAAATACCGATCAAGTTCCCACATATTTTGACTACGTGCCACAGTATCTTCGTT	Gc38.c55f10s17	2	FrenchGuiana;Peru;Uganda	brazil	none
G3st7.c57f3s3|sep11.P3.MID18.G9JXQ6K03GE8D1|G3st7|FrenchGuyana_TroisSauts	AGATATAGGTGATATCGTACGGGGTAAAGATCTATATAGTGGTAATAAGAAAAAGGAAAGATTAGAAGAAAAATTAAAACAATATTTCAAGAATATATATGACAATTTGAATGGCGCACAAAAACACTACAAAGATGGCGCTCCAGAGTTTTATAAATTAAGAGAAGATTGGTGGACTGCAAATCGCGCCACAGTATGGAAAGCATTAACATGTGATGTACCAAAGGGTGATGTTCACTATTTTAGAAAAACATGTTCGATGGGGCAAAGTCACGTTAATGATAAATGCACATGTGCTAACGGAGATGTCCCTACCTATTTAGATTATGTGCCACAGTTTCTTCGC	G3st7.c57f3s3	2	FrenchGuiana;Gabon;Ghana;Peru;Uganda;Venezuela	brazil	none
Gc9.c35f25s33|sep11.P1.MID10.G9JXQ6K01AWIHH.HiQual|Gc9|FrenchGuyana_Camopi	AGATATAGGAGACATTATAAGAGGAAAAGATCTATATAGTGGTAATAACAAAGAAAAAGATAGATTAGAAAAGAATTTGAAAAAAATTTTCGGGAAAATATATGACAAATTGGAGAATACTGATGTACAAAAACACTACCAAGATAAAAATGGTGGAAATTTTTTTCAATTACGAGAAGATTGGTGGACGGCGAATCGTGAAACGGTATGGAAAGCTATCACATGCAACGCTGGGAGTGGTAATAGATATTTTCGACAAACATGTGGTGGTGATGAAAAAACTGGAACTCTGGCTAAAGACAAATGCCGATGTCCCAATGGTAAAAATGCCAACCAGGTTCCCACATATTTTGATTATGTCCCTCAATATTTACGTT	Gc9.c35f25s33	2	FrenchGuiana;Gabon;Ghana;Peru;Thailand;Uganda;Venezuela	brazil	none
BK863.c37f6s11|apr11.P2.MID47.GY7WJEE02DIHEW|BK863|Gabon_Bakoumba	AGATATAGGTGATATTGTAAGAGGAAAAGATCTTTTTATAGGTTATAATGAAAAAGATCGAAAAGAAAAAGCAAAATTACAAGAGAACTTGAGAAAAATTTTCAAGGAAATACATAATAATTTGCAGGATACTGAAGCAAAAAAACACTACAATGATAATGATAAAGACGGAAATTATTTCAAATTAAGGGAATACTGGTGGGCACTGAATAGAAAAGAGGTATGGAAAACCATCACGTGCAGCGCGGACACGGGTAATAAATATTTTCGCCCAACATGCGGTGATAGTGAAAGTCCATCTCAAGCTCAAAACCAATGCCGGTGTGAAGGCGCAAATGTAAATATTGTCCCCACATATTTTGACTATGTACCGCAGTATCTTCGC	BK863.c37f6s11	1	Gabon;Ghana;Iran;Uganda	kenya	none
BK1005.c37f5s6|apr11.P2.MID53.GY7WJEE02DZFBU|BK1005|Gabon_Bakoumba	AGATATAGGTGATATTGTAAGGGGAACAGATATGTTTCTTGGTAATAATAAAGAAAAAGAAAAAATAGAAAAGAGTCTACAAAATATATTTCAGAATATAAAGCAAAATAATAAAAAACTCAAAGACCTTACAGATAAACAGATTAGAGAATATTGGTGGGCGCTTAATAGAAAAGACGTATGGAAAGCCTTAACATGCAATGCACCATATGAAGCTCAATATTTCATAAAATCAAGCGATAAAGAACACTCATTTTCAAGTGAATATTGTGGCCATCATAATAACGATGATCCTCTTACCAATTTAGATTATGTTCCTCAATTTTTAAGA	BK1005.c37f5s6	1	Gabon;Ghana;Uganda	zimbabwe	none
MRS0431.c41f4s14|apr13.P2.MID29-29.H8MRBDT02F25WR|MRS0431|Ghana_Soe	AGACATAGGTGATATTATAAGAGGAAGGGATCTATATCTTGGTAAAAATGAATCAGAAAAAAGAACAAAAGAGAAACTACAAGGAAATTTAGAAAACATTTTTGAGAAAATTAGAAAAAATAATAGAACTCTTAATAATCTTTCAATAGGACAAGTTAGGGAAGATTGGTGGACGGCTAACCGCGATCAAGTATGGAAAGCAATAACATGTTCTATTCCATATTATGCTGATTATTTTAAAAAAACATCGGAGAAATTTATGAATTTTACCAATGACGGAAAATGTGGCCACAAGGAAGGAACTGTTCCTACGAATCTAGATTATGTGCCTCAATTTTTACGTT	MRS0431.c41f4s14	1	Gabon;Ghana;Uganda	#N/A	none
MRS0279.c60f12s21|apr13.P2.MID21-22.H8MRBDT02GU1BO.HiQual|MRS0279|Ghana_VeaGowrie	AGATATAGGTGATATTGTCAGAGGAAAAGATCTATATCTTGGTTATAGTGAAGAAGAAAAAAAAAATAAAAAGAAAGTGCAAGAAAATTTAAAAAGTATTTTCGCCGCAATATATAAGAAACTGAAAGAAAAAGAAAAATTACACTACAAAGATGGCGAAAAAGATGGAAATTATTATAAATTAAGGGAAGCTTGGTGGGCACTTAACAGAAAAGATGTGTGGAAAGCCTTAACATGTTCTGCTCCATATAATTCTAGATATTTCATAAAACCAAGCGCCAATAAACAATCATTTTCAAATTCTAAATGCGGCCATTATGAAGGTTCTCCTCTTACGAATTTAGATTACGTGCCTCAATTTTTACGTT	MRS0279.c60f12s21	1	Gabon;Ghana;Thailand;Uganda	thailand	none
MRS0357.c13f22s35|aug13.P1.MID15-16.IE15TFC01CE0QN|MRS0357|Ghana_Soe	AGATATAGGTGATATTATCAGAGGAAAAGATCTTTATATTGGAAACGGTGATTATAAAAAAAAAGTGTCAAATAATTTAAAAACAATTTTTAAGAAAATATACGATGATTTAAATGTTAAAGTAAAAGAAACCTACAAAGGTGATGAAAATTATTATAAATTAAGAGAACATTGGTGGACTGTAAATAGAGACCAAGTATGGAAAGCCATAACATGCAATGCACCATATAAAGCTCAATATTACATAAAATCAAGCAGAGATGACCTAACATTTTCGAATGAACACTGTGGTCATTATAAAAACGGTGATCCACTTACCAATTTAGATTACGTCCCTCAATTTTTACGA	MRS0357.c13f22s35	1	Gabon;Ghana;Thailand;Uganda	kenya	pseudo
MRS0664.c22f7s10|may13.P1.MID42-42.IAK27MS01CFDXR.HiQual|MRS0664|Ghana_Soe	AGATATAGGCGATATTGTCAGAGGAAGAGATCTATTTTATGGTAATCCACAAGAAAAAGAAAAAAGAGAACAATTAGATGAGAATTTGAAAAAAATTTTCGGGAATATATATAAGGACGTGACGTCGACGAACAGGAAGACGAATAAAGAGGCAGCAGAAGCACGCTACAATGATGCAACTGGAAATTATTTTCAATTACGAGAAGATTGGTGGACTGCTAATAGAGAAACAGTATGGAAAGCATTAACATGTGAAGCAGGACAAAATGATAAATATTTTAGAGATGCATGTAGTGGAGGAAAATCTTCGACTCCTAATAAATGCCGCTGTGACGGCGACGTAAATATTGTTCCTACGTATTTTGATTATGTGCCACAGTATCTTCGG	MRS0664.c22f7s10	1	Gabon;Ghana;Uganda	tanzania	none
G3st16.c6f6s11|sep11.P2.MID25.G9JXQ6K02EGOYK.HiQual|G3st16|FrenchGuyana_TroisSauts	AGATATAGGAGACATTATACGAGGAAAAGATCTATTTCGTGGTTATAATGAAAAAGATCGAAAAGAAAAAGAACAATTACAACAAAATTTGAAAAATATTTTCGCGAAAATACATAGTGACGTGATGTCAACGAGCGGGAGTAATGGGCAGGCGTTACAAGCTCGCTACAAAGGTGATGATAACAATAATTATTCTAAATTAAGAGAATACTGGTGGGCACTTAATAGACAAGATGTATGGAAAGCCATCACGTGCGGTGCGCACGGTACATATTTTCGACCAACGTGCGATTGTGGTGATAATCGAGGTTGTTCTCAAGCTCATGAAAAATGCAGGTGTCCCATGACAAGTGATGGCAAGCCCAATGACCAAGTCCCCACCTATTTCGATTATGTGCC…	G3st16.c6f6s11	1	FrenchGuiana;Gabon;Peru;Venezuela	brazil	none
Gc39.c23f9s13|sep11.P1.MID6.G9JXQ6K01ATP7T.HiQual|Gc39|FrenchGuyana_Camopi	TGATATTGGAGACATTATTCGAGGCAAAGATCTGTATCTAGGTGATAACGGAAAAGATAGATTAGAAAATAATTTGAAAACAATTTTCAAGGAAATACATGATGACGTGACGAGGACGGCGACGATCGAGAAGAGGTCGGCGCTACAAACTCGCTACGGAGGTGATCCAAATTATTATCAATTACGAGAAGATTGGTGGAATAATAATAGAAAAATGGTATGGCGCGCGATAACATGCGGCGCTGCGGGGGGTGAATATTTTAGAAAAACATGTGGTAGTGCAAAAACTCCGACTAATAAACAATGCCGATGTACCACTCGTGTTGTTCCCACATATTTCGATTATGTGCCACAATATTTAAGA	Gc39.c23f9s13	1	FrenchGuiana;Gabon;Ghana;Uganda	kenya	none
P19.c24f23s33|sep11.P1.MID42.G9JXQ6K01AOD9N.HiQual|P19|Peru_Iquitos	AGATATAGGCGATATCGTTAGAGGAAAAGATCTATATCTCGGTAATGATAAAGAAAAAGAAAAAAGAGATGAATTAGAAAAGAATTTAAAAAAATATTTCCAACAAATACATGATGACGTGACGAGCGGGAATAAAGGGAAGACGAATGTGAATACGCTAAAAACACGCTACAAAGAGGATCCCGAAAAAAACTTTTTTAAATTACGAGAAGATTGGTGGTATGCTAATAGACAAGAAATATGGGAAGCTATCACGTGTGACGTTAAGAGTGGTAATAATTATTTTCGACCAACATGTGGTGGTGATAATGAAAGTCCATCTATGGCTAAAAATAACTGCCGCTGTGACGGTAAAGATGCCCACCAGGTCCCCACATATTTTGACTATGTGCCGCAGTA…	P19.c24f23s33	1	FrenchGuiana;Gabon;Ghana;Peru;Uganda;Venezuela	#N/A	none
Gc58.c9f22s25|sep11.P2.MID17.G9JXQ6K02DGCQJ.HiQual|Gc58|FrenchGuyana_Camopi	AGATATAGGAGATATTGTAAGAGGAAGAGATCTATTTTATGGTAATACACATGAAAGTGCACAAAGAATAATATTAGAAAAGAATTTAAAAAAAATTTTCAAGAAAATACATGGAAAATTGAAGGGTGTAAAAGAACGCTACAAAGATACTACAAATTTTTATGAATTGAGAGAAGATTGGTGGTATGCGAATCGCGCCACAATCTGGGAAGCATTAACATGTGACGTTAAGAGTAATACATATTTTCGAGCAACGTGCAATGGAGAAGAACGAACTAAAGGTTACTGCCGATGTGGCAACGACCAGCCAAATGACTACAAGCCAAATATCGATCCCCCAACCTATTTCGATTATGTGCCGCAGTATCTTCGC	Gc58.c9f22s25	1	FrenchGuiana;Gabon	brazil	none
G3st5.c21f74s99|sep11.P1.MID18.G9JXQ6K01AJGRU.HiQual|G3st5|FrenchGuyana_TroisSauts	AGATATAGGAGATATTATAAGAGGAAAAGATTTATTTCTTGGTTATAACAAAAGTGATCAAAAAGAAAAAGAAAAATTACAAGAGAACTTGAAAAACATTTTCAAGAAAATACATGATAATTTGAAAGATAAGGAAGCACAAAAACGCTACAAAGGTGATACTGATAATTATTATAAATTAAGGGAAGACTGGTGGACACTTAATAGAGACCAAGTATGGAAAGCTATCACATGTAGTGCTGGAGACAATGATAAATATTCAAAAAGCACCGAACATGGTAAAACGGGTGTTTCAAGTGGTAAATGCGGTAATAGGGATCAAGATGTCCCAACGCATTTAGATTACGTTCCTCAATTTTTACGTT	G3st5.c21f74s99	1	FrenchGuiana;Gabon;Ghana;Uganda	venezuela	none
UG30792.c13f48s77|oct12.P4.MID58.HWSTXOD04I6O21.HiQual|UG30792|Uganda_Kanungu	#N/A	UG30792.c13f48s77	0	Ghana;Uganda	#N/A	none
G3st31.c15f15s22|sep11.P2.MID21.G9JXQ6K02C4YEZ.HiQual|G3st31|FrenchGuyana_TroisSauts	#N/A	G3st31.c15f15s22	0	FrenchGuiana;Gabon;Ghana;Iran;Peru;Venezuela	#N/A	pseudo
Gc31.c27f3s3|sep11.P3.MID14.G9JXQ6K03HDPCA|Gc31|FrenchGuyana_Camopi	#N/A	Gc31.c27f3s3	0	FrenchGuiana;Gabon;Peru;Venezuela	#N/A	none
G3st36.c38f7s8|sep11.P2.MID27.G9JXQ6K02EJC71.HiQual|G3st36|FrenchGuyana_TroisSauts	#N/A	G3st36.c38f7s8	0	FrenchGuiana;Gabon;Ghana;Peru;Uganda;Venezuela	#N/A	none
